# Supplementary material for: Crystal structure of poly[tetra-μ-chlorido-tetra­chlorido­bis­(μ3-4,4′-bi-1,2,4-triazole-κ3 N 1:N 2:N 1′)(μ-4,4′-bi-1,2,4-triazole-κ3 N 1:N 1′)tetra­copper(II)]
Source: Acta Crystallogr E Crystallogr Commun. 2019 May 14;75(Pt 6):800–3. doi: 10.1107/S2056989019005516 (PMC6658958; doi:10.1107/S2056989019005516)
Supplement: Supplementary file 1 [file e-75-00800-sup1.cif]

##############################################################################
#                                                                            #
# This CIF contains the data in a paper accepted for publication in          #
# Acta Crystallographica Section E. It conforms to the requirements of       #
# Notes for Authors for Acta Crystallographica Section E, and has been       #
# peer reviewed under the auspices of the IUCr Commission on Journals.       #
#                                                                            #
# Full details of the Crystallographic Information File format               #
# are given in the paper "The Crystallographic Information File (CIF):       #
# a New Standard Archive File for Crystallography" by S. R. Hall, F. H.      #
# Allen and I. D. Brown [Acta Cryst. (1991), A47, 655-685].                  #
#                                                                            #
# The current version of the core CIF dictionary is obtainable from          #
# ftp://ftp.iucr.org/pub/cif_core.dic.                                       #
#                                                                            #
# Software is freely available for graphical display of the structure(s)     #
# in this CIF. For information consult the CIF software page                 #
# http://www.iucr.org/resources/cif/software.                                #
#                                                                            #
# This file may be used for bona fide research purposes within the           #
# scientific community so long as proper attribution is given to the journal # 
# article from which it was obtained.                                        #
#                                                                            #
##############################################################################
data_I
_database_code_depnum_ccdc_archive 'CCDC 1911618'
_audit_creation_method     'SHELXL-2018/1'
_journal_date_recd_electronic     2019-04-18
_journal_date_accepted     2019-04-23
_journal_name_full     'Acta Crystallographica, Section E'
_journal_year     2019
_journal_volume     75
_journal_issue      6
_journal_page_first     800
_journal_page_last     803
_journal_paper_category     GM
_journal_paper_doi     10.1107/S2056989019005516
_journal_coeditor_code     HB7819
_publ_contact_author_name     'Andrey B. Lysenko'
_publ_contact_author_address
;
Inorganic Chemistry Department, Taras Shevchenko National University of Kyiv,
 Volodimirska Street 64, Kyiv 01033, Ukraine
;
_publ_contact_author_email     'ab_lysenko@univ.kiev.ua'
_publ_contact_author_fax     '+380442393358'
_publ_contact_author_phone     '+380442393306'
_publ_section_title
;\
Crystal structure of
poly[tetra-\m-chlorido-tetrachloridobis(\m~3~-4,4'-bi-1,2,4-triazole-\
\k^3^<i>N</i>^1^:<i>N</i>^2^:<i>N</i>^1'^)(\m-4,4'-bi-1,2,4-triazole-\
\k^3^<i>N</i>^1^:<i>N</i>^1'^)tetracopper(II)]
;
loop_
    _publ_author_name
    _publ_author_footnote
    _publ_author_address
    'Domasevitch, Kostiantyn V.' .
;
Inorganic Chemistry Department, Taras Shevchenko National University of Kyiv,
Volodimirska Street 64, Kyiv 01033, Ukraine
;
    'Andrey B. Lysenko' .
;
Inorganic Chemistry Department, Taras Shevchenko National University of Kyiv,
Volodimirska Street 64, Kyiv 01033, Ukraine
;
_publ_section_synopsis
;
The self-assembly of Cu^2+^ cations, chloride anions and
4,4'-bi-1,2,4-triazole) (C~4~H~4~N~6~; btr) in aqueous solution resulted in a
new three-dimensional coordination polymer, which was structurally
characterized. A characteristic feature of the coordination framework is the
presence of [--(<i>\m</i>-Cl)CuCl--]<i>~n~</i> helical chains interlinked by
the btr ligands.
;
_chemical_name_systematic
;
Poly[tetra-\m-chlorido-tetrachloridobis(\m~3~-4,4'-bi-1,2,4-triazole-\
\k^3^<i>N</i>^1^:<i>N</i>^2^:<i>N</i>^1')(\m-4,4'-bi-1,2,4-triazole-\
\k^3^<i>N</i>^1^:<i>N</i>^1')tetracopper(II)]
;
_chemical_name_common     ?
_chemical_formula_moiety     'C12 H12 Cl8 Cu4 N18'
_chemical_formula_sum     'C12 H12 Cl8 Cu4 N18'
_chemical_formula_iupac     '[Cu4 Cl8 (C4 H4 N6)3]'
_chemical_formula_weight     946.16
_chemical_melting_point     ?
_chemical_absolute_configuration     ?
_space_group_crystal_system     orthorhombic
_space_group_name_H-M_alt     'F d d 2'
_space_group_name_Hall     'F 2 -2d'
loop_
    _space_group_symop_operation_xyz
    'x, y, z'
    '-x, -y, z'
    '-x+1/4, y+1/4, z+1/4'
    'x+1/4, -y+1/4, z+1/4'
    'x, y+1/2, z+1/2'
    '-x, -y+1/2, z+1/2'
    '-x+1/4, y+3/4, z+3/4'
    'x+1/4, -y+3/4, z+3/4'
    'x+1/2, y, z+1/2'
    '-x+1/2, -y, z+1/2'
    '-x+3/4, y+1/4, z+3/4'
    'x+3/4, -y+1/4, z+3/4'
    'x+1/2, y+1/2, z'
    '-x+1/2, -y+1/2, z'
    '-x+3/4, y+3/4, z+1/4'
    'x+3/4, -y+3/4, z+1/4'
_cell_length_a     28.869(2)
_cell_length_b     31.584(2)
_cell_length_c     6.2953(4)
_cell_angle_alpha     90
_cell_angle_beta     90
_cell_angle_gamma     90
_cell_volume     5740.1(7)
_cell_formula_units_Z     8
_cell_measurement_reflns_used     8000
_cell_measurement_theta_min     1.911
_cell_measurement_theta_max     28.007
_cell_measurement_temperature     213(2)
_exptl_crystal_description     prism
_exptl_crystal_colour     green
_exptl_crystal_size_max     0.180
_exptl_crystal_size_mid     0.150
_exptl_crystal_size_min     0.140
_exptl_crystal_density_diffrn     2.190
_exptl_crystal_density_meas     ?
_exptl_crystal_density_method     ?
_exptl_crystal_F_000     3696
_exptl_absorpt_coefficient_mu     3.713
_exptl_absorpt_correction_type     numerical
_exptl_absorpt_process_details
;
[X-RED (Stoe & Cie, 2001) and X-SHAPE (Stoe & Cie, 1999)]
;
_exptl_absorpt_correction_T_min     0.5480
_exptl_absorpt_correction_T_max     0.6079
_diffrn_ambient_temperature     213(2)
_diffrn_source     'fine-focus sealed tube'
_diffrn_radiation_type     MoK\a
_diffrn_radiation_wavelength     0.71073
_diffrn_measurement_device_type     'Stoe Image plate diffraction system'
_diffrn_measurement_method     '\f oscillation scans'
_diffrn_reflns_number     10421
_diffrn_reflns_av_R_equivalents     0.0269
_diffrn_reflns_av_unetI/netI     0.0254
_diffrn_reflns_theta_min     1.911
_diffrn_reflns_theta_max     28.007
_diffrn_reflns_theta_full     25.242
_diffrn_measured_fraction_theta_max     0.988
_diffrn_measured_fraction_theta_full     1.000
_diffrn_reflns_limit_h_min     -38
_diffrn_reflns_limit_h_max     35
_diffrn_reflns_limit_k_min     -41
_diffrn_reflns_limit_k_max     41
_diffrn_reflns_limit_l_min     -7
_diffrn_reflns_limit_l_max     7
_refine_special_details     ?
_reflns_number_total     3323
_reflns_number_gt     3116
_reflns_threshold_expression     'I > 2\s(I)'
_refine_ls_structure_factor_coef     Fsqd
_refine_ls_matrix_type     full
_refine_ls_R_factor_all     0.0244
_refine_ls_R_factor_gt     0.0229
_refine_ls_wR_factor_gt     0.0549
_refine_ls_wR_factor_ref     0.0551
_refine_ls_goodness_of_fit_ref     1.018
_refine_ls_restrained_S_all     1.018
_refine_ls_number_reflns     3323
_refine_ls_number_parameters     190
_refine_ls_number_restraints     1
_refine_ls_hydrogen_treatment     constr
_refine_ls_weighting_scheme     calc
_refine_ls_weighting_details
                      'w=1/[\s^2^(Fo^2^)+(0.0381P)^2^] where P=(Fo^2^+2Fc^2^)/3'
_atom_sites_solution_hydrogens     geom
_atom_sites_solution_primary     direct
_atom_sites_solution_secondary     difmap
_refine_ls_shift/su_max     0.001
_refine_ls_shift/su_mean     0.000
_refine_diff_density_max     0.879
_refine_diff_density_min     -0.499
_refine_ls_extinction_method     none
_refine_ls_extinction_coef     .
_refine_ls_abs_structure_details
;
Flack <i>x</i> determined using 1309 quotients
[(<i>I</i>^+^)-(<i>I</i>^-^)]/[(<i>I</i>^+^)+(<i>I</i>^-^)]
(Parsons <i>et al.</i>,  2013)
;
_refine_ls_abs_structure_Flack     -0.010(9)
loop_
    _atom_type_symbol
    _atom_type_description
    _atom_type_scat_dispersion_real
    _atom_type_scat_dispersion_imag
    _atom_type_scat_source
    'C' 'C' 0.0033 0.0016
                         'International Tables Vol C Tables 4.2.6.8 and 6.1.1.4'
    'H' 'H' 0.0000 0.0000
                         'International Tables Vol C Tables 4.2.6.8 and 6.1.1.4'
    'N' 'N' 0.0061 0.0033
                         'International Tables Vol C Tables 4.2.6.8 and 6.1.1.4'
    'Cl' 'Cl' 0.1484 0.1585
                         'International Tables Vol C Tables 4.2.6.8 and 6.1.1.4'
    'Cu' 'Cu' 0.3201 1.2651
                         'International Tables Vol C Tables 4.2.6.8 and 6.1.1.4'
_computing_data_collection
;
IPDS Software (Stoe & Cie, 2000)
;
_computing_cell_refinement
;
IPDS Software (Stoe & Cie, 2000)
;
_computing_data_reduction
;
IPDS Software (Stoe & Cie, 2000)
;
_computing_structure_solution
;
SHELXS97 (Sheldrick, 2008)
;
_computing_structure_refinement
;
<i>SHELXL2018/1</i> (Sheldrick, 2015)
;
_computing_molecular_graphics
;
DIAMOND (Brandenburg, 1999)
;
_computing_publication_material
;
WinGX  (Farrugia, 2012) and PLATON (Spek, 2009)
;
loop_
    _atom_site_type_symbol
    _atom_site_label
    _atom_site_fract_x
    _atom_site_fract_y
    _atom_site_fract_z
    _atom_site_U_iso_or_equiv
    _atom_site_adp_type
    _atom_site_calc_flag
    _atom_site_occupancy
    _atom_site_disorder_assembly
    _atom_site_disorder_group
    Cu Cu1 0.19850(2) 0.11917(2) 0.94479(8) 0.01706(11) Uani d 1 . .
    Cu Cu2 0.15568(2) 0.05097(2) 0.52000(9) 0.01686(11) Uani d 1 . .
    Cl Cl1 0.14339(3) 0.11976(3) 0.63547(17) 0.0209(2) Uani d 1 . .
    Cl Cl2 0.26125(4) 0.14870(5) 1.1066(3) 0.0475(4) Uani d 1 . .
    Cl Cl3 0.17082(4) 0.05490(3) 1.10950(19) 0.0239(2) Uani d 1 . .
    Cl Cl4 0.16908(3) -0.01996(3) 0.54022(18) 0.0218(2) Uani d 1 . .
    N N1 0.23912(10) 0.08783(9) 0.7448(6) 0.0167(7) Uani d 1 . .
    N N2 0.22374(10) 0.06244(9) 0.5786(6) 0.0179(7) Uani d 1 . .
    N N3 0.29808(10) 0.06871(9) 0.5595(6) 0.0170(7) Uani d 1 . .
    N N4 0.40573(10) 0.09304(9) 0.3439(6) 0.0177(7) Uani d 1 . .
    N N5 0.41628(11) 0.05456(10) 0.4425(7) 0.0226(8) Uani d 1 . .
    N N6 0.34333(10) 0.06931(9) 0.4869(6) 0.0155(7) Uani d 1 . .
    N N7 0.08703(10) 0.04075(10) 0.4717(6) 0.0204(7) Uani d 1 . .
    N N8 0.06179(12) 0.06766(11) 0.3404(7) 0.0279(8) Uani d 1 . .
    N N9 0.01831(10) 0.01434(9) 0.4350(6) 0.0200(7) Uani d 1 . .
    C C1 0.28398(12) 0.09087(11) 0.7326(7) 0.0158(8) Uani d 1 . .
    H H1 0.303232 0.105780 0.826934 0.019 Uiso calc 1 . .
    C C2 0.25984(13) 0.05162(11) 0.4654(8) 0.0207(8) Uani d 1 . .
    H H2 0.259496 0.035051 0.341342 0.025 Uiso calc 1 . .
    C C3 0.36206(12) 0.10152(11) 0.3721(7) 0.0171(7) Uani d 1 . .
    H H3 0.346291 0.125570 0.322048 0.021 Uiso calc 1 . .
    C C4 0.37822(13) 0.04129(11) 0.5283(8) 0.0219(8) Uani d 1 . .
    H H4 0.375067 0.016178 0.607163 0.026 Uiso calc 1 . .
    C C5 0.06065(13) 0.00912(12) 0.5272(8) 0.0226(8) Uani d 1 . .
    H H5 0.069354 -0.013471 0.615824 0.027 Uiso calc 1 . .
    C C6 0.02098(15) 0.05083(13) 0.3162(9) 0.0289(10) Uani d 1 . .
    H H6 -0.002904 0.061861 0.231151 0.035 Uiso calc 1 . .
loop_
    _atom_site_aniso_label
    _atom_site_aniso_U_11
    _atom_site_aniso_U_22
    _atom_site_aniso_U_33
    _atom_site_aniso_U_12
    _atom_site_aniso_U_13
    _atom_site_aniso_U_23
    Cu1 0.0133(2) 0.01689(19) 0.0210(3) 0.00071(16) 0.00427(17) -0.00465(18)
    Cu2 0.01083(18) 0.01540(19) 0.0244(3) -0.00198(15) -0.00067(18) -0.00141(17)
    Cl1 0.0206(4) 0.0200(4) 0.0222(6) 0.0052(3) -0.0041(3) -0.0035(3)
    Cl2 0.0170(5) 0.0704(8) 0.0550(9) 0.0052(5) -0.0044(5) -0.0457(7)
    Cl3 0.0316(5) 0.0194(4) 0.0206(6) -0.0048(3) 0.0037(4) 0.0015(3)
    Cl4 0.0232(4) 0.0163(4) 0.0258(6) -0.0001(3) -0.0024(4) 0.0027(4)
    N1 0.0151(14) 0.0192(13) 0.016(2) -0.0012(11) 0.0024(12) -0.0045(12)
    N2 0.0117(13) 0.0181(14) 0.024(2) -0.0031(11) 0.0009(12) -0.0045(12)
    N3 0.0120(14) 0.0175(14) 0.021(2) -0.0010(10) 0.0038(12) -0.0031(12)
    N4 0.0160(15) 0.0163(13) 0.021(2) -0.0008(11) 0.0028(13) 0.0034(12)
    N5 0.0180(15) 0.0172(14) 0.033(2) 0.0018(11) 0.0052(14) 0.0047(14)
    N6 0.0107(12) 0.0178(13) 0.018(2) -0.0019(10) 0.0038(11) -0.0024(12)
    N7 0.0153(14) 0.0188(14) 0.027(2) -0.0019(11) -0.0017(13) 0.0014(13)
    N8 0.0225(17) 0.0229(16) 0.038(3) -0.0033(13) -0.0041(15) 0.0103(15)
    N9 0.0127(14) 0.0174(14) 0.030(2) -0.0037(11) -0.0007(13) 0.0017(13)
    C1 0.0134(15) 0.0155(14) 0.018(2) -0.0008(12) 0.0018(14) -0.0032(13)
    C2 0.0158(16) 0.0222(17) 0.024(3) -0.0045(13) 0.0026(15) -0.0087(16)
    C3 0.0139(16) 0.0178(15) 0.020(2) -0.0007(12) 0.0026(14) -0.0009(14)
    C4 0.0186(17) 0.0174(16) 0.030(2) 0.0007(13) 0.0035(16) 0.0010(16)
    C5 0.0184(17) 0.0202(16) 0.029(3) -0.0025(13) -0.0035(17) 0.0044(16)
    C6 0.022(2) 0.0262(19) 0.039(3) -0.0040(15) -0.0051(18) 0.0107(18)
_geom_special_details
;
 All esds (except the esd in the dihedral angle between two l.s. planes)
 are estimated using the full covariance matrix.  The cell esds are taken
 into account individually in the estimation of esds in distances, angles
 and torsion angles; correlations between esds in cell parameters are only
 used when they are defined by crystal symmetry.  An approximate (isotropic)
 treatment of cell esds is used for estimating esds involving l.s. planes.
;
loop_
    _geom_bond_atom_site_label_1
    _geom_bond_atom_site_label_2
    _geom_bond_site_symmetry_2
    _geom_bond_distance
    _geom_bond_publ_flag
    Cu1 N4 12_455 1.957(3) y
    Cu1 N1 . 1.985(3) y
    Cu1 Cl2 . 2.2780(12) y
    Cu1 Cl3 . 2.4155(10) y
    Cu1 Cl1 . 2.5146(11) y
    Cu2 N7 . 2.031(3) y
    Cu2 N2 . 2.032(3) y
    Cu2 Cl4 . 2.2769(9) y
    Cu2 Cl1 . 2.3185(10) y
    Cu2 Cl3 1_554 2.6238(13) y
    N1 C1 . 1.301(5) ?
    N1 N2 . 1.391(5) ?
    N2 C2 . 1.308(5) ?
    N3 C1 . 1.357(5) ?
    N3 C2 . 1.364(5) ?
    N3 N6 . 1.384(4) ?
    N4 C3 . 1.301(5) ?
    N4 N5 . 1.398(4) ?
    N5 C4 . 1.294(5) ?
    N6 C3 . 1.360(5) ?
    N6 C4 . 1.366(5) ?
    N7 C5 . 1.304(5) ?
    N7 N8 . 1.392(5) ?
    N8 C6 . 1.302(5) ?
    N9 C5 . 1.363(5) ?
    N9 C6 . 1.376(5) ?
    N9 N9 2 1.392(6) ?
    C1 H1 . 0.9400 ?
    C2 H2 . 0.9400 ?
    C3 H3 . 0.9400 ?
    C4 H4 . 0.9400 ?
    C5 H5 . 0.9400 ?
    C6 H6 . 0.9400 ?
loop_
    _geom_angle_atom_site_label_1
    _geom_angle_atom_site_label_2
    _geom_angle_atom_site_label_3
    _geom_angle_site_symmetry_1
    _geom_angle_site_symmetry_3
    _geom_angle
    _geom_angle_publ_flag
    N4 Cu1 N1 12_455 . 168.82(15) ?
    N4 Cu1 Cl2 12_455 . 92.14(10) ?
    N1 Cu1 Cl2 . . 91.04(9) ?
    N4 Cu1 Cl3 12_455 . 95.62(10) ?
    N1 Cu1 Cl3 . . 92.79(10) ?
    Cl2 Cu1 Cl3 . . 114.53(6) ?
    N4 Cu1 Cl1 12_455 . 88.14(11) ?
    N1 Cu1 Cl1 . . 83.47(10) ?
    Cl2 Cu1 Cl1 . . 147.82(6) ?
    Cl3 Cu1 Cl1 . . 97.43(4) ?
    N7 Cu2 N2 . . 177.81(15) ?
    N7 Cu2 Cl4 . . 91.02(9) ?
    N2 Cu2 Cl4 . . 90.06(9) ?
    N7 Cu2 Cl1 . . 92.67(10) ?
    N2 Cu2 Cl1 . . 85.63(9) ?
    Cl4 Cu2 Cl1 . . 158.52(5) ?
    N7 Cu2 Cl3 . 1_554 91.29(12) ?
    N2 Cu2 Cl3 . 1_554 90.54(11) ?
    Cl4 Cu2 Cl3 . 1_554 94.20(4) ?
    Cl1 Cu2 Cl3 . 1_554 106.86(4) ?
    Cu2 Cl1 Cu1 . . 97.99(4) ?
    Cu1 Cl3 Cu2 . 1_556 121.17(4) ?
    C1 N1 N2 . . 108.4(3) ?
    C1 N1 Cu1 . . 126.1(3) ?
    N2 N1 Cu1 . . 125.2(2) ?
    C2 N2 N1 . . 107.8(3) ?
    C2 N2 Cu2 . . 128.7(3) ?
    N1 N2 Cu2 . . 123.2(2) ?
    C1 N3 C2 . . 108.1(3) ?
    C1 N3 N6 . . 122.8(3) ?
    C2 N3 N6 . . 128.7(3) ?
    C3 N4 N5 . . 109.2(3) ?
    C3 N4 Cu1 . 4_554 123.5(3) ?
    N5 N4 Cu1 . 4_554 127.3(2) ?
    C4 N5 N4 . . 106.4(3) ?
    C3 N6 C4 . . 107.0(3) ?
    C3 N6 N3 . . 124.1(3) ?
    C4 N6 N3 . . 128.6(3) ?
    C5 N7 N8 . . 108.7(3) ?
    C5 N7 Cu2 . . 130.7(3) ?
    N8 N7 Cu2 . . 120.2(2) ?
    C6 N8 N7 . . 107.1(3) ?
    C5 N9 C6 . . 106.4(3) ?
    C5 N9 N9 . 2 127.0(3) ?
    C6 N9 N9 . 2 126.0(3) ?
    N1 C1 N3 . . 107.9(3) ?
    N1 C1 H1 . . 126.0 ?
    N3 C1 H1 . . 126.0 ?
    N2 C2 N3 . . 107.7(4) ?
    N2 C2 H2 . . 126.1 ?
    N3 C2 H2 . . 126.1 ?
    N4 C3 N6 . . 107.7(3) ?
    N4 C3 H3 . . 126.2 ?
    N6 C3 H3 . . 126.2 ?
    N5 C4 N6 . . 109.7(3) ?
    N5 C4 H4 . . 125.2 ?
    N6 C4 H4 . . 125.2 ?
    N7 C5 N9 . . 108.5(4) ?
    N7 C5 H5 . . 125.8 ?
    N9 C5 H5 . . 125.8 ?
    N8 C6 N9 . . 109.2(4) ?
    N8 C6 H6 . . 125.4 ?
    N9 C6 H6 . . 125.4 ?
loop_
    _geom_torsion_atom_site_label_1
    _geom_torsion_atom_site_label_2
    _geom_torsion_atom_site_label_3
    _geom_torsion_atom_site_label_4
    _geom_torsion_site_symmetry_1
    _geom_torsion_site_symmetry_2
    _geom_torsion_site_symmetry_3
    _geom_torsion_site_symmetry_4
    _geom_torsion
    _geom_torsion_publ_flag
    C1 N1 N2 C2 . . . . -1.8(4) ?
    Cu1 N1 N2 C2 . . . . 171.8(3) ?
    C1 N1 N2 Cu2 . . . . -176.4(3) ?
    Cu1 N1 N2 Cu2 . . . . -2.8(4) ?
    C3 N4 N5 C4 . . . . -0.4(5) ?
    Cu1 N4 N5 C4 4_554 . . . 177.3(3) ?
    C1 N3 N6 C3 . . . . -78.1(5) ?
    C2 N3 N6 C3 . . . . 93.2(5) ?
    C1 N3 N6 C4 . . . . 95.6(5) ?
    C2 N3 N6 C4 . . . . -93.1(6) ?
    C5 N7 N8 C6 . . . . -1.5(5) ?
    Cu2 N7 N8 C6 . . . . 172.0(3) ?
    N2 N1 C1 N3 . . . . 1.2(4) ?
    Cu1 N1 C1 N3 . . . . -172.3(3) ?
    C2 N3 C1 N1 . . . . -0.2(4) ?
    N6 N3 C1 N1 . . . . 172.6(3) ?
    N1 N2 C2 N3 . . . . 1.6(4) ?
    Cu2 N2 C2 N3 . . . . 175.9(3) ?
    C1 N3 C2 N2 . . . . -0.9(5) ?
    N6 N3 C2 N2 . . . . -173.2(3) ?
    N5 N4 C3 N6 . . . . -0.2(5) ?
    Cu1 N4 C3 N6 4_554 . . . -178.0(3) ?
    C4 N6 C3 N4 . . . . 0.7(5) ?
    N3 N6 C3 N4 . . . . 175.6(4) ?
    N4 N5 C4 N6 . . . . 0.8(5) ?
    C3 N6 C4 N5 . . . . -1.0(5) ?
    N3 N6 C4 N5 . . . . -175.5(4) ?
    N8 N7 C5 N9 . . . . 0.2(5) ?
    Cu2 N7 C5 N9 . . . . -172.4(3) ?
    C6 N9 C5 N7 . . . . 1.2(5) ?
    N9 N9 C5 N7 2 . . . 172.8(3) ?
    N7 N8 C6 N9 . . . . 2.2(6) ?
    C5 N9 C6 N8 . . . . -2.1(6) ?
    N9 N9 C6 N8 2 . . . -173.9(4) ?
loop_
    _geom_hbond_atom_site_label_D
    _geom_hbond_atom_site_label_H
    _geom_hbond_atom_site_label_A
    _geom_hbond_site_symmetry_A
    _geom_hbond_distance_DH
    _geom_hbond_distance_HA
    _geom_hbond_distance_DA
    _geom_hbond_angle_DHA
    _geom_hbond_publ_flag
    C1 H1 Cl1 4_555 0.94 2.74 3.528(4) 142 yes
    C1 H1 Cl2 . 0.94 2.53 3.052(4) 115 yes
    C2 H2 Cl4 10_554 0.94 2.84 3.518(4) 130 no
    C3 H3 Cl2 1_554 0.94 2.90 3.672(4) 140 no
    C3 H3 N8 4 0.94 2.66 3.242(5) 121 no
    C4 H4 Cl3 10_554 0.94 2.61 3.390(4) 141 yes
    C5 H5 N5 10_555 0.94 2.47 3.365(6) 160 yes
    C6 H6 Cl2 12_453 0.94 2.70 3.315(5) 124 yes
_shelx_space_group_comment
;
The symmetry employed for this shelxl refinement is uniquely defined
by the following loop, which should always be used as a source of
symmetry information in preference to the above space-group names.
They are only intended as comments.
;
_shelx_estimated_absorpt_T_min     0.555
_shelx_estimated_absorpt_T_max     0.624
_shelx_hkl_file
;
 -38   2   0    2.80    2.29
 -37  -7  -1   23.00    3.37
 -37   7  -1   24.45    2.44
 -37  -5  -1   88.73    3.36
 -37   5  -1   90.57    2.69
 -37  -3  -1   31.37    2.17
 -37   3  -1   25.52    2.97
 -37   1  -1   24.78    2.87
 -37  -1  -1   19.27    2.94
 -36  12   0    7.75    3.10
 -36  12   0   10.23    3.09
 -36  10   0   31.28    2.88
 -36  -8  -2   10.00    3.33
 -36   8  -2    7.67    2.40
 -36   8   0   83.87    3.12
 -36  -6  -2    2.74    2.31
 -36   6  -2    0.13    3.07
 -36   6   0  143.85    2.64
 -36   4  -2    8.73    2.81
 -36  -4  -2    6.34    2.04
 -36   4   0    9.30    2.78
 -36  -2  -2    6.85    2.80
 -36   2  -2    4.97    2.00
 -36   2   0   40.50    3.04
 -36   0  -2    0.08    2.78
 -35 -15  -1   13.60    3.38
  35  15  -1   12.23    2.45
 -35  15  -1   10.96    3.36
 -35  15  -1   13.73    3.33
  35  13  -1   36.73    3.01
 -35  13  -1   30.52    2.13
 -35  13  -1   28.32    2.19
 -35 -13  -1   29.20    2.14
 -35  11  -1   54.24    2.23
 -35  11  -1   55.06    2.31
 -35 -11  -1   55.48    2.26
 -35  -9  -1   55.08    2.23
 -35   9  -1   57.88    2.26
 -35   7  -1   12.06    2.05
 -35  -7  -1   11.11    2.03
 -35  -5  -3   60.95    3.48
 -35   5  -3   61.35    3.50
 -35   5  -1    9.84    2.83
 -35  -5  -1    6.58    2.03
 -35   3  -3    5.06    2.34
 -35  -3  -3    3.28    2.38
 -35   3  -1   20.40    2.07
 -35  -3  -1   20.08    2.12
 -35  -1  -3   22.97    2.45
 -35   1  -3   26.59    3.14
 -35   1  -1   27.13    2.87
 -35  -1  -1   26.90    2.90
 -34  18   0   -0.95    2.34
  34  18   0   -2.33    3.40
 -34  18   0    0.39    2.32
 -34  16  -2    1.36    2.35
 -34  16   0    1.97    2.84
  34  16   0    3.79    2.07
 -34  16   0    5.16    2.03
 -34  14  -2    0.64    2.00
 -34  14  -2    0.97    3.04
 -34 -14  -2   -0.61    2.85
  34  14  -2    0.76    2.02
  34  14   0    1.02    2.85
 -34  14   0    0.88    1.99
 -34  14   0    2.32    1.99
 -34 -12  -2    1.79    2.00
 -34  12  -2    3.01    2.83
 -34  12  -2    4.78    2.82
 -34  12   0    2.07    2.80
  34  12   0    4.69    2.88
 -34  12   0    2.92    1.98
 -34  10  -2   14.89    2.90
 -34 -10  -2   20.67    2.87
 -34  10  -2   19.64    2.89
 -34  10   0    6.06    2.82
 -34   8  -2   21.52    2.88
 -34  -8  -2   20.96    2.89
 -34   8   0   24.47    2.11
 -34  -6  -2  112.50    3.18
 -34   6  -2  114.24    2.49
 -34   6   0    2.68    2.34
 -34  -4  -2   13.59    2.84
 -34   4  -2   13.35    2.85
 -34   4   0   17.23    1.74
 -34  -2  -2    3.61    2.78
 -34   2  -2    0.99    1.99
 -34   2   0    0.65    2.31
 -34   0  -2   23.81    2.09
 -33  19  -1   37.20    3.33
 -33  19  -1   40.40    2.27
  33  19  -1   53.10    3.33
 -33 -19  -1   45.02    3.32
 -33  17  -1   24.48    2.90
  33  17  -1   22.03    2.21
 -33 -17  -1   20.90    2.97
 -33  17  -1   22.78    2.91
 -33  15  -1    5.55    2.81
 -33 -15  -1    3.96    2.86
  33  15  -1    4.17    2.90
 -33  15  -1    3.85    2.01
 -33 -13  -3   11.29    2.44
 -33  13  -3   12.66    2.40
 -33  13  -3   11.20    2.39
 -33  13  -1   57.56    3.04
  33  13  -1   61.43    3.09
 -33 -13  -1   58.29    3.03
 -33  13  -1   60.54    2.27
 -33  11  -3   24.98    2.17
 -33 -11  -3   23.22    2.18
 -33  11  -3   28.00    2.17
 -33 -11  -1   14.51    2.08
 -33  11  -1   14.00    2.04
  33  11  -1   18.15    2.93
 -33  11  -1   16.82    2.05
 -33   9  -3   16.33    2.10
 -33  -9  -3   14.78    2.89
 -33   9  -3   13.17    2.10
 -33  -9  -1   26.96    1.81
 -33   9  -1   27.77    1.81
 -33  -7  -3   20.41    2.88
 -33   7  -3   20.64    2.90
 -33  -7  -1   26.47    1.80
 -33   7  -1   24.89    2.46
 -33  -5  -3   51.60    2.96
 -33   5  -3   51.08    2.23
 -33   5  -1   14.41    1.73
 -33  -5  -1   12.85    2.38
 -33   3  -3    5.06    2.80
 -33  -3  -3    5.81    2.81
 -33  -3  -1   42.77    2.50
 -33   3  -1   45.27    2.50
 -33  -1  -3    3.95    2.78
 -33   1  -3    2.24    2.78
 -33  -1  -1   39.55    2.48
 -33   1  -1   40.81    2.50
 -32  22   0   -0.89    2.34
 -32  22   0   -0.23    2.33
  32  22   0    0.72    3.41
 -32  20  -2   17.29    2.42
 -32  20  -2   14.77    3.34
  32  20  -2   17.10    2.50
 -32 -20  -2   13.91    3.41
 -32  20   0   87.63    2.42
 -32  20   0   78.26    2.42
  32  20   0   90.30    3.26
 -32  18  -2   22.30    2.14
 -32  18  -2   23.46    2.14
 -32 -18  -2   26.99    2.94
  32  18  -2   27.13    2.97
  32  18   0   -0.14    2.06
 -32  18   0   -0.84    2.80
 -32  18   0    2.19    1.98
  32  16  -2   26.66    2.18
 -32  16  -2   26.80    2.13
 -32 -16  -2   26.36    2.94
 -32  16  -2   25.98    2.95
  32  16   0    4.18    2.89
 -32  16   0    4.03    2.82
 -32  16   0    5.32    2.00
  32  14  -2   10.52    2.08
 -32  14  -2   11.75    2.02
 -32 -14  -2    9.91    2.87
 -32  14  -2   10.22    2.84
  32  14   0   35.15    1.92
 -32  14   0   36.79    2.51
 -32  14   0   41.56    2.46
 -32  12  -2   27.65    2.94
 -32 -12  -2   29.93    2.94
 -32  12  -2   27.09    2.12
  32  12  -2   30.22    2.18
 -32  12   0    8.34    2.35
 -32  12   0    6.12    2.35
  32  12   0    7.83    1.72
 -32  10  -4   23.96    2.51
 -32 -10  -4   30.71    3.45
 -32  10  -2   75.08    2.61
 -32 -10  -2   71.38    2.07
 -32  10  -2   78.98    2.85
  32  10   0    1.21    2.38
 -32  10   0    2.17    1.66
 -32   8  -4   27.59    3.22
 -32   8  -4   24.19    3.41
 -32  -8  -4   26.05    3.23
 -32   8  -2   13.13    1.73
 -32  -8  -2   11.43    2.41
 -32   8   0  226.28    2.69
 -32   6  -4    8.80    2.13
 -32   6  -4   13.26    2.09
 -32  -6  -4    7.73    2.15
 -32  -6  -2   11.96    2.36
 -32   6  -2   12.29    2.38
 -32   6   0   53.90    2.56
 -32  -4  -4   11.63    2.13
 -32   4  -4   10.96    2.11
 -32   4  -2    1.50    1.63
 -32  -4  -2    3.01    2.32
 -32   4   0   88.47    2.66
 -32  -2  -4   20.32    2.95
 -32   2  -4   20.70    2.96
 -32   2  -2   15.64    1.71
 -32  -2  -2   14.53    1.74
 -32   2   0   47.69    2.52
 -32   0  -4  133.01    3.42
 -32   0  -2    0.60    1.60
 -31  23  -1   16.16    3.34
 -31  23  -1   15.29    3.36
  31  23  -1   15.93    2.49
 -31 -23  -1   17.47    3.40
 -31  21  -1   66.70    3.07
 -31 -21  -1   65.99    3.11
 -31  21  -1   66.24    3.04
  31  21  -1   62.53    2.38
  31  19  -3   10.85    2.46
 -31  19  -3   10.61    2.38
 -31  19  -1   54.36    3.02
  31  19  -1   60.04    2.34
 -31 -19  -1   54.79    3.07
 -31  19  -1   60.27    3.01
 -31 -17  -3    8.16    2.10
  31  17  -3   11.02    2.93
 -31  17  -3   11.84    2.04
 -31  17  -3    8.15    2.10
 -31  17  -1    6.72    2.04
 -31  17  -1    6.79    2.83
  31  17  -1    9.42    2.91
 -31 -17  -1    9.91    2.86
 -31  15  -3   38.90    2.22
  31  15  -3   37.05    3.05
 -31  15  -3   35.24    2.22
 -31 -15  -3   39.63    2.21
 -31  15  -1   56.26    2.57
 -31  15  -1   52.74    1.91
 -31 -15  -1   51.35    1.99
  31  15  -1   51.77    2.62
 -31 -13  -3   13.42    2.08
 -31  13  -3   12.73    2.85
 -31  13  -3   16.09    2.03
  31  13  -3   17.72    2.89
 -31  13  -1   21.41    2.43
 -31  13  -1   20.06    1.75
 -31 -13  -1   21.12    1.76
  31  13  -1   21.36    2.46
 -31 -11  -3   48.84    3.00
 -31  11  -3   53.88    2.99
 -31  11  -3   52.53    2.23
  31  11  -1    8.31    2.40
 -31 -11  -1   10.97    2.38
 -31  11  -1    9.42    2.33
 -31  11  -1    9.13    2.36
 -31  -9  -3   41.07    2.96
 -31   9  -3   39.67    2.98
 -31   9  -3   40.63    2.95
  31   9  -1   97.99    2.17
 -31   9  -1   99.50    2.16
 -31  -9  -1  101.88    2.16
 -31   7  -3   60.92    2.02
 -31  -7  -3   59.32    2.02
 -31  -7  -1  115.78    2.22
 -31   7  -1  129.66    2.83
 -31  -5  -3   33.72    2.49
 -31   5  -3   33.87    2.52
 -31  -5  -1   66.71    2.61
 -31   5  -1   65.58    2.62
 -31   3  -3   13.65    2.39
 -31  -3  -3   14.02    1.71
 -31  -3  -1  259.95    2.82
 -31   3  -1  268.02    3.30
 -31  -1  -3   46.00    1.92
 -31   1  -3   46.12    2.55
 -31  -1  -1   56.64    2.55
 -31   1  -1   54.84    2.55
 -30  24   0   27.16    2.94
  30  24   0   27.57    2.22
 -30  24   0   27.91    2.97
 -30 -22  -2   26.66    2.26
 -30  22  -2   32.40    2.95
 -30  22  -2   29.87    2.16
  30  22  -2   32.47    3.04
 -30  22   0  101.56    2.50
  30  22   0  109.87    3.30
 -30  22   0  113.92    3.22
 -30 -20  -2   71.71    2.40
  30  20  -2   84.21    3.18
 -30  20  -2   82.85    3.15
 -30  20  -2   72.07    2.36
  30  20   0    8.22    2.11
 -30  20   0    9.42    2.02
 -30  20   0    8.33    2.81
 -30 -18  -2   20.80    2.13
 -30  18  -2   21.28    2.88
 -30  18  -2   20.86    2.88
  30  18  -2   20.83    2.18
  30  18   0    0.09    1.69
 -30  18   0    0.44    1.63
 -30  18   0    0.64    2.32
 -30  16  -4   64.39    3.58
 -30  16  -2   16.05    1.77
 -30  16  -2   16.86    1.73
  30  16  -2   15.99    2.75
 -30 -16  -2   16.89    2.69
  30  16   0    7.02    1.73
 -30  16   0    4.39    2.33
 -30  16   0    5.75    2.35
 -30  14  -4   18.14    2.93
  30  14  -4   23.45    2.98
 -30 -14  -4   12.73    2.19
 -30  14  -4   17.86    2.90
 -30 -14  -2   71.66    2.69
 -30  14  -2   75.03    2.05
  30  14  -2   74.45    2.70
 -30  14  -2   74.16    2.05
  30  14   0    0.61    2.40
 -30  14   0    0.35    2.31
 -30  14   0   -0.97    1.64
 -30 -12  -4    6.87    2.92
 -30  12  -4    7.54    2.84
 -30  12  -4    4.76    2.07
 -30  12  -2   27.17    2.42
 -30  12  -2   24.91    1.80
 -30 -12  -2   27.26    1.82
  30  12  -2   28.85    2.48
  30  12   0   39.28    1.88
 -30  12   0   38.67    2.51
 -30  12   0   39.11    1.85
 -30 -10  -4   35.68    3.00
 -30  10  -4   36.10    2.24
 -30  10  -4   38.14    2.99
  30  10  -2   24.09    1.80
 -30  10  -2   24.81    1.78
 -30 -10  -2   28.30    2.43
 -30  10  -2   26.68    2.41
  30  10   0   38.75    1.88
 -30  10   0   40.56    2.49
 -30   8  -4   17.77    2.06
 -30   8  -4   18.38    2.13
 -30  -8  -4   16.82    2.13
 -30  -8  -2  150.49    2.40
 -30   8  -2  143.23    2.39
 -30   8   0  115.60    2.79
  30   8   0  121.97    2.84
 -30  -6  -4   19.51    2.92
 -30   6  -4   16.33    2.12
 -30  -6  -2   39.67    2.45
 -30   6  -2   37.89    1.85
 -30   6   0    2.24    1.39
 -30  -4  -4   51.13    2.27
 -30   4  -4   50.20    2.29
 -30  -4  -2  104.26    2.15
 -30   4  -2   96.49    2.13
 -30   4   0   37.22    1.62
 -30  -2  -4   18.08    2.86
 -30   2  -4   16.38    2.07
 -30   2  -2   74.54    2.03
 -30  -2  -2   71.27    2.60
 -30   2   0    0.72    1.35
 -30   0  -4    1.55    2.81
 -30   0  -2   15.09    1.73
 -29 -25  -1    7.79    2.10
  29  25  -1    7.42    2.14
 -29  25  -1    9.05    2.02
  29  23  -1   63.52    2.33
 -29  23  -1   58.70    2.26
 -29 -23  -1   58.62    2.33
 -29  21  -3   30.00    2.89
 -29 -21  -3   23.65    2.20
  29  21  -3   27.58    2.20
 -29  21  -3   24.27    2.93
 -29  21  -1   47.70    2.20
 -29  21  -1   50.27    2.97
 -29 -21  -1   43.22    2.22
  29  21  -1   45.32    2.26
 -29  19  -3   55.12    3.02
 -29 -19  -3   45.79    2.27
  29  19  -3   54.45    3.13
 -29  19  -3   47.64    2.25
  29  19  -1   64.56    2.68
 -29 -19  -1   60.53    2.01
 -29  19  -1   63.00    1.97
 -29  19  -1   62.06    1.99
 -29  17  -3   25.54    2.90
 -29  17  -3   25.99    2.87
 -29 -17  -3   23.82    2.94
  29  17  -3   24.42    2.97
 -29  17  -1   69.44    2.62
  29  17  -1   74.50    2.09
 -29  17  -1   69.02    2.63
 -29 -17  -1   74.23    2.67
 -29  15  -3   17.67    2.86
  29  15  -3   18.79    2.13
 -29  15  -3   20.04    2.86
 -29 -15  -3   18.25    2.91
 -29  15  -1   50.79    2.55
 -29 -15  -1   55.45    2.59
 -29  15  -1   52.10    1.94
  29  15  -1   60.90    2.64
 -29 -13  -3    7.37    1.73
 -29  13  -3    6.09    2.37
  29  13  -3    8.35    2.41
 -29  13  -3    6.71    1.70
  29  13  -1   33.28    2.52
 -29 -13  -1   31.49    2.50
 -29  13  -1   27.75    2.47
 -29  13  -1   27.61    1.80
 -29 -11  -3    7.37    2.37
 -29  11  -3    8.75    2.35
 -29  11  -3    7.41    1.70
  29  11  -3    6.57    1.71
 -29 -11  -1  118.06    2.28
  29  11  -1  118.76    2.29
 -29  11  -1  119.23    2.79
 -29  11  -1  124.67    2.86
 -29   9  -5   11.87    3.38
 -29   9  -5   11.40    3.47
 -29  -9  -5    9.58    2.51
 -29   9  -3   26.15    2.45
 -29   9  -3   25.32    1.77
 -29  -9  -3   26.66    2.46
 -29   9  -1   59.85    1.74
 -29  -9  -1   64.99    2.23
  29   9  -1   60.22    2.46
 -29   7  -5   39.18    2.28
 -29  -7  -5   39.14    3.35
 -29   7  -5   37.80    3.08
 -29   7  -3   96.11    2.76
 -29  -7  -3   93.79    2.77
 -29   7  -1   61.40    1.75
 -29  -7  -1   61.73    1.76
 -29  -5  -5   11.31    2.16
 -29   5  -5   14.11    2.90
 -29   5  -5    9.19    2.97
 -29   5  -3   11.20    2.38
 -29  -5  -3   10.97    2.36
 -29  -5  -1   33.03    2.11
 -29   5  -1   33.79    1.58
 -29   3  -5   26.66    2.32
 -29  -3  -5   38.34    3.06
 -29   3  -3   15.28    2.38
 -29  -3  -3   14.34    1.74
 -29   3  -1   66.02    1.77
 -29  -3  -1   66.80    2.23
 -29   1  -5   35.12    3.08
 -29  -1  -5   29.94    2.28
 -29   1  -3    6.75    1.66
 -29  -1  -3    8.73    2.32
 -29  -1  -1   32.35    1.59
 -29   1  -1   37.35    2.09
  28  28   0   13.16    3.46
 -28  28   0   16.83    2.38
 -28  26  -2   22.77    2.45
 -28 -26  -2   21.11    3.41
  28  26  -2   23.61    3.47
 -28  26   0    0.45    1.97
  28  26   0    0.13    2.07
  28  24  -2   47.99    3.10
 -28  24  -2   44.27    2.22
 -28 -24  -2   39.94    2.25
 -28  24   0    5.60    2.02
  28  24   0    4.34    2.08
  28  22  -2   15.33    2.99
 -28 -22  -2   13.64    2.10
 -28  22  -2   13.91    2.07
 -28  22  -2   13.31    2.09
 -28  22   0   46.68    1.89
  28  22   0   45.52    2.61
 -28  20  -4   26.73    2.52
 -28  20  -2    4.88    1.99
  28  20  -2    6.19    2.70
 -28 -20  -2    5.35    2.64
 -28  20  -2    5.03    2.59
 -28  20   0    7.94    2.35
  28  20   0    7.45    1.77
 -28  20   0    6.24    2.34
  28  18  -4    6.97    2.93
 -28  18  -4    4.61    2.83
 -28  18  -4    6.84    2.84
 -28 -18  -4    3.73    2.09
 -28 -18  -2   72.31    2.67
 -28  18  -2   72.39    2.01
 -28  18  -2   71.79    2.60
  28  18  -2   70.96    2.12
 -28  18   0   30.52    2.44
 -28  18   0   30.77    1.79
  28  18   0   30.68    2.56
 -28  16  -4   41.39    2.99
  28  16  -4   40.35    3.06
 -28 -16  -4   39.24    2.23
 -28  16  -4   43.73    3.03
 -28  16  -2   25.77    2.44
 -28  16  -2   27.51    2.40
 -28 -16  -2   26.40    1.80
  28  16  -2   28.27    1.86
 -28  16   0   24.49    2.39
 -28  16   0   23.68    1.76
  28  16   0   23.05    1.84
 -28  14  -4   45.68    3.02
 -28 -14  -4   48.60    3.04
  28  14  -4   45.90    3.04
 -28  14  -4   46.08    2.25
 -28  14  -2   35.73    1.88
  28  14  -2   39.15    1.92
 -28  14  -2   37.01    2.49
 -28 -14  -2   38.62    2.53
 -28  14   0    9.32    2.34
  28  14   0   12.02    1.77
 -28  14   0    9.36    2.36
 -28  12  -4   85.50    3.14
  28  12  -4   79.91    2.47
 -28  12  -4   79.00    2.42
 -28 -12  -4   79.43    2.47
  28  12  -2   18.93    2.48
 -28  12  -2   19.55    2.41
 -28 -12  -2   19.78    1.76
 -28  12  -2   19.69    2.42
 -28  12   0   72.61    2.25
 -28  12   0   73.19    1.77
  28  12   0   75.99    2.34
 -28 -10  -4    6.70    2.65
 -28  10  -4    6.94    2.63
 -28  10  -4    5.79    2.82
  28  10  -2   38.11    1.91
 -28 -10  -2   38.14    1.88
 -28  10  -2   42.08    2.49
  28  10   0    5.37    1.42
 -28  10   0    5.85    1.93
 -28   8  -4   51.31    2.69
 -28  -8  -4   51.63    2.66
 -28   8  -4   48.81    2.62
 -28  -8  -2   62.64    2.25
 -28   8  -2   60.82    1.77
  28   8  -2   65.97    1.82
  28   8   0    7.98    2.00
 -28   8   0    8.20    1.98
 -28   6  -4  129.52    3.00
 -28  -6  -4  122.73    2.42
 -28  -6  -2   19.55    2.07
 -28   6  -2   21.38    1.53
 -28   6   0   42.69    2.16
 -28   4  -4   21.73    1.81
 -28  -4  -4   22.88    2.48
 -28  -4  -2   76.72    1.85
 -28   4  -2   80.45    2.33
 -28   4   0    0.87    1.93
 -28  -2  -4   40.02    2.58
 -28   2  -4   41.16    2.55
 -28   2  -2   82.73    1.89
 -28  -2  -2   79.10    1.84
 -28   2   0   21.88    1.53
 -28   0  -4   79.86    2.19
 -28   0  -2   -0.86    1.97
 -27 -27  -1    2.48    2.01
  27  27  -1    0.89    2.88
 -27  27  -1    1.60    2.00
 -27 -25  -3   18.98    2.49
 -27  25  -3   20.07    3.36
  27  25  -3   22.14    2.51
 -27  25  -1   43.09    2.16
  27  25  -1   44.85    2.26
 -27 -25  -1   40.10    2.21
  27  23  -3   25.11    2.23
 -27 -23  -3   23.06    2.19
 -27  23  -3   25.21    2.91
  27  23  -1   99.19    2.24
 -27 -23  -1  102.00    2.22
 -27  23  -1  100.28    2.16
 -27  21  -3    9.38    2.02
 -27  21  -3   13.48    2.81
  27  21  -3   11.39    2.92
 -27 -21  -3   10.09    2.08
 -27  21  -1    6.13    1.66
  27  21  -1    5.58    1.74
 -27 -21  -1    5.49    1.68
  27  19  -3    2.20    2.87
 -27  19  -3   -0.48    2.79
 -27 -19  -3    0.94    2.83
 -27  19  -3   -1.14    2.78
  27  19  -1   70.06    2.71
 -27  19  -1   66.82    2.00
 -27  19  -1   66.88    2.60
 -27 -19  -1   66.85    2.64
  27  17  -3   30.84    2.55
 -27 -17  -3   26.93    2.51
 -27  17  -3   27.93    2.45
 -27  17  -3   28.05    1.80
  27  17  -1  114.79    2.27
 -27  17  -1  113.66    2.18
 -27  17  -1  112.96    2.77
 -27 -17  -1  109.99    2.24
 -27 -15  -5   48.31    2.68
  27  15  -5   54.61    3.58
 -27  15  -5   54.22    3.51
 -27  15  -5   49.58    3.62
 -27  15  -3   50.31    1.93
  27  15  -3   55.43    2.64
 -27  15  -3   51.78    2.57
 -27 -15  -3   48.44    2.60
 -27  15  -1   31.47    2.29
 -27 -15  -1   32.56    2.31
  27  15  -1   34.12    1.89
 -27  15  -1   31.77    2.28
 -27  13  -5   14.61    3.01
 -27  13  -5   15.05    2.90
 -27 -13  -5   14.11    2.99
 -27  13  -3   32.50    2.49
 -27 -13  -3   28.55    2.54
 -27  13  -3   31.57    2.45
  27  13  -3   30.67    1.86
 -27 -13  -1   91.73    1.93
 -27  13  -1   98.34    2.35
  27  13  -1   95.62    2.00
 -27  13  -1   94.60    1.90
 -27 -11  -5   18.05    2.23
 -27  11  -5   23.78    3.00
 -27  11  -5   20.06    2.96
 -27  11  -3   48.99    1.90
 -27 -11  -3   48.55    2.61
 -27  11  -3   51.45    2.51
  27  11  -3   51.58    2.56
 -27 -11  -1   58.34    1.79
  27  11  -1   62.79    2.30
 -27  11  -1   57.63    1.74
 -27  11  -1   56.50    1.73
 -27   9  -5   23.51    3.02
 -27   9  -5   22.30    2.16
 -27  -9  -5   25.08    3.02
  27   9  -3   34.64    2.53
 -27   9  -3   33.38    2.47
 -27  -9  -3   31.98    2.50
 -27   9  -3   29.56    1.83
 -27   9  -1    5.28    1.44
 -27  -9  -1    6.62    1.42
  27   9  -1    5.82    2.03
 -27   7  -5   15.36    2.88
 -27  -7  -5   13.18    2.98
 -27   7  -5   13.06    2.99
 -27   7  -3    3.35    2.38
 -27  -7  -3    4.39    2.38
  27   7  -1  341.68    3.37
 -27   7  -1  334.16    2.91
 -27  -7  -1  334.09    2.94
 -27   5  -5   16.01    2.99
 -27  -5  -5   14.61    2.98
 -27   5  -5   19.25    2.88
 -27  -5  -3   73.33    2.53
 -27   5  -3   74.80    2.09
 -27   5  -1  438.04    3.61
 -27  -5  -1  428.67    3.28
 -27  -3  -5   10.99    2.12
 -27   3  -5   12.10    2.91
 -27   3  -3  183.93    2.80
 -27  -3  -3  177.04    2.41
 -27  -3  -1    1.28    1.37
 -27   3  -1    0.22    1.97
 -27  -1  -5   23.25    2.97
 -27   1  -5   22.39    2.97
 -27   1  -3   20.61    2.05
 -27  -1  -3   19.74    1.50
 -27   1  -1   14.63    2.02
 -27  -1  -1   13.15    2.01
  26  30   0   19.96    3.41
 -26  30   0   19.44    2.38
 -26  28  -2   22.94    2.43
  26  28  -2   26.20    3.48
 -26 -28  -2   23.03    2.49
 -26  28   0   11.45    2.03
  26  28   0   11.48    2.93
  26  26  -2   12.45    2.94
 -26  26  -2   12.60    2.05
 -26 -26  -2   10.04    2.06
 -26  26   0   47.45    2.19
  26  26   0   45.47    2.24
 -26 -24  -2   19.91    2.15
  26  24  -2   23.50    3.03
 -26  24  -2   21.70    2.06
 -26  24   0    3.76    1.65
  26  24   0    2.97    2.44
 -26  22  -4   26.16    2.52
  26  22  -4   35.28    3.52
 -26 -22  -4   32.07    3.26
 -26  22  -4   33.94    3.41
 -26 -22  -2   32.21    1.87
  26  22  -2   32.47    2.56
 -26  22  -2   34.01    1.82
 -26  22   0    7.46    1.67
  26  22   0    5.91    2.45
 -26  20  -4   18.82    2.87
 -26 -20  -4   18.76    2.96
  26  20  -4   18.06    2.17
 -26  20  -4   17.78    2.90
 -26 -20  -2   75.91    2.65
  26  20  -2   76.85    2.75
 -26  20  -2   75.11    2.03
  26  20   0    8.24    1.77
 -26  20   0    9.03    2.33
 -26 -18  -4   76.73    3.22
 -26  18  -4   72.98    2.37
  26  18  -4   84.40    3.24
 -26  18  -4   80.06    3.14
 -26 -18  -2   39.36    1.88
 -26  18  -2   38.60    1.85
 -26  18  -2   41.76    2.50
  26  18  -2   41.66    2.58
 -26  18   0   72.71    2.60
  26  18   0   70.55    2.72
  26  16  -4    2.06    2.89
 -26  16  -4    2.20    2.80
 -26 -16  -4    4.58    2.85
 -26  16  -4    4.20    1.99
 -26 -16  -2   68.82    2.67
  26  16  -2   66.47    2.08
 -26  16  -2   69.04    2.03
 -26  16  -2   67.38    2.59
 -26  16   0   84.10    2.32
 -26  16   0   85.55    2.31
  26  16   0   79.04    1.91
  26  14  -4    2.67    2.40
 -26 -14  -4    3.84    2.40
 -26  14  -4    2.93    1.66
 -26  14  -4    5.02    2.37
  26  14  -2  130.64    2.63
 -26  14  -2  124.14    2.49
 -26 -14  -2  122.39    2.13
 -26  14  -2  131.72    2.52
  26  14   0    4.56    2.04
 -26  14   0    2.84    1.93
 -26  14   0    2.44    1.40
 -26 -12  -4   13.66    2.46
  26  12  -4   15.48    1.75
 -26  12  -4   14.69    2.39
 -26  12  -4   13.70    1.77
  26  12  -2  105.78    2.05
 -26  12  -2  110.81    2.00
 -26  12  -2  115.83    2.49
 -26 -12  -2  109.56    2.06
 -26  12   0   36.85    2.12
 -26  12   0   40.36    1.61
  26  12   0   41.82    2.21
 -26 -10  -4   83.46    2.81
 -26  10  -4   89.23    2.71
  26  10  -4   84.50    2.22
 -26  10  -4   81.02    2.18
  26  10  -2  181.10    2.80
 -26  10  -2  175.93    2.38
 -26 -10  -2  167.19    2.36
 -26  10   0  138.02    2.14
  26  10   0  135.95    2.62
 -26   8  -4   -0.06    1.71
 -26   8  -4    1.48    1.63
 -26  -8  -4   -0.84    2.42
 -26  -8  -2   99.09    2.00
  26   8  -2   99.84    2.47
 -26   8  -2   98.03    1.97
 -26   8   0   58.16    1.76
  26   8   0   59.76    2.28
 -26   6  -4   63.97    2.65
 -26  -6  -4   56.41    2.06
 -26   6  -2  192.17    2.77
 -26  -6  -2  188.63    2.43
 -26   6   0   20.82    2.03
  26   6   0   22.23    1.53
 -26   4  -6   28.92    3.55
 -26  -4  -6   27.27    3.58
 -26   4  -4    3.54    1.67
 -26  -4  -4    1.76    2.37
 -26   4  -2   36.98    1.66
 -26  -4  -2   40.06    2.16
 -26   4   0    2.79    1.40
 -26   2  -6    8.27    3.29
 -26  -2  -6    6.72    3.43
 -26   2  -6    5.82    3.43
 -26   2  -4   55.28    2.63
 -26  -2  -4   54.78    2.65
 -26  -2  -2  191.98    2.82
 -26   2  -2  192.38    2.81
 -26   2   0    0.80    1.40
 -26   0  -6    1.48    3.40
 -26   0  -6    0.26    3.30
 -26   0  -4    0.59    2.34
 -26   0  -2  158.79    2.70
 -25 -31  -1   22.87    2.45
  25  31  -1   21.89    2.51
 -25  29  -1   27.23    2.12
  25  29  -1   28.69    2.20
 -25 -29  -1   24.93    2.19
  25  27  -3   16.82    3.48
 -25  27  -3   19.19    3.32
 -25 -27  -3   15.10    3.43
 -25 -27  -1    6.17    2.84
  25  27  -1    7.18    2.88
 -25  27  -1    6.28    1.99
 -25  25  -3   13.68    2.88
  25  25  -3   12.58    2.16
 -25 -25  -3   12.70    2.89
  25  25  -1   72.05    2.14
 -25  25  -1   72.25    2.61
 -25 -25  -1   73.78    2.66
 -25 -23  -3    3.53    2.86
  25  23  -3    4.24    2.08
 -25  23  -3    5.68    2.78
 -25 -23  -1   27.94    2.51
 -25  23  -1   28.76    1.81
  25  23  -1   30.37    2.56
  25  21  -3   32.12    2.60
 -25  21  -3   30.45    2.46
 -25 -21  -3   30.25    1.87
 -25 -21  -1  156.33    2.45
  25  21  -1  160.92    2.47
 -25  21  -1  162.09    2.39
 -25  19  -5    5.30    3.37
 -25 -19  -5    3.77    2.48
 -25  19  -3    0.65    2.35
  25  19  -3    2.05    2.43
 -25 -19  -3    1.19    2.38
 -25  19  -3    0.49    2.33
  25  19  -1   73.60    2.11
 -25  19  -1   74.86    2.64
 -25 -19  -1   72.22    2.69
 -25 -17  -5   29.28    3.10
 -25  17  -5   33.66    2.98
 -25  17  -5   29.93    3.08
  25  17  -5   31.61    3.06
 -25 -17  -3   24.66    2.47
  25  17  -3   24.40    2.50
 -25  17  -3   25.47    2.42
 -25  17  -3   23.07    2.42
  25  17  -1   81.20    1.91
 -25 -17  -1   76.11    1.87
 -25  17  -1   77.65    1.83
 -25 -15  -5    5.35    2.92
 -25  15  -5    3.15    2.84
 -25  15  -5    4.27    2.88
  25  15  -5    3.28    2.90
 -25  15  -3   25.80    2.43
 -25  15  -3   28.11    2.40
 -25 -15  -3   25.36    2.48
  25  15  -3   25.64    1.83
 -25  15  -1   92.65    1.91
 -25 -15  -1   91.85    1.94
 -25  15  -1   97.34    2.35
  25  15  -1   95.08    1.96
 -25  13  -5   49.30    2.35
 -25  13  -5   51.45    3.09
 -25 -13  -5   53.68    3.13
  25  13  -5   51.23    3.15
  25  13  -3   49.32    2.60
 -25 -13  -3   45.40    2.60
 -25  13  -3   47.78    1.94
 -25  13  -3   45.50    1.89
  25  13  -1   39.14    2.21
 -25 -13  -1   36.17    1.63
 -25  13  -1   38.34    2.12
 -25  13  -1   36.18    1.61
 -25  11  -5    1.66    2.81
 -25 -11  -5    1.67    2.91
 -25  11  -5    2.42    2.90
 -25 -11  -3   72.69    1.90
 -25  11  -3   78.46    2.34
 -25  11  -3   77.95    2.35
  25  11  -3   77.94    2.39
 -25 -11  -1    2.00    1.41
  25  11  -1    1.33    1.45
 -25  11  -1    0.85    1.95
 -25  11  -1    0.97    1.93
 -25  -9  -5   51.83    3.13
 -25   9  -5   53.74    3.06
 -25   9  -5   51.93    3.12
 -25   9  -3    6.09    1.97
 -25   9  -3    9.33    1.93
  25   9  -3    5.85    2.02
 -25  -9  -3    6.38    2.00
  25   9  -1  151.48    2.27
 -25  -9  -1  151.22    2.24
 -25   9  -1  149.83    2.61
 -25   7  -5    3.11    1.64
 -25   7  -5    1.25    2.43
 -25  -7  -5    3.41    2.41
 -25   7  -3   98.22    2.02
  25   7  -3  103.14    2.08
 -25  -7  -3  105.35    2.52
 -25   7  -1   41.63    1.65
 -25  -7  -1   44.73    2.22
  25   7  -1   43.98    2.22
 -25   5  -5   49.33    2.68
 -25   5  -5   50.53    2.62
 -25  -5  -5   42.95    2.03
 -25   5  -3   66.29    2.29
 -25  -5  -3   60.84    2.29
  25   5  -1   77.39    2.40
 -25  -5  -1   76.64    2.35
 -25   5  -1   72.79    2.30
 -25   3  -5   22.26    2.51
 -25  -3  -5   21.33    2.55
 -25  -3  -3   16.28    1.47
 -25   3  -3   15.82    2.04
 -25  -3  -1   89.44    1.93
 -25   3  -1   86.27    2.42
 -25  -1  -5   61.54    2.72
 -25   1  -5   64.84    2.75
 -25   1  -3   33.04    2.12
 -25  -1  -3   30.30    2.14
 -25  -1  -1   78.45    2.35
 -25   1  -1   76.70    2.34
  24  32   0    5.73    3.38
 -24  32   0    5.40    2.32
 -24  30  -2    6.42    2.31
  24  30  -2    5.25    3.13
 -24 -30  -2    4.05    2.05
 -24  30   0   43.58    2.97
  24  30   0   45.80    3.06
 -24 -28  -2   43.18    2.99
  24  28  -2   44.55    2.26
 -24  28  -2   45.59    2.98
  24  28   0    1.48    2.88
 -24  28   0    4.73    2.78
  24  26  -2   42.05    3.05
 -24  26  -2   40.00    2.93
 -24 -26  -2   34.53    2.99
  24  26   0  157.95    2.45
 -24  26   0  169.84    2.97
  24  24  -4    6.56    2.10
 -24  24  -4    7.56    2.01
 -24 -24  -4    5.30    2.89
  24  24  -2   28.83    1.85
 -24  24  -2   27.70    2.42
 -24 -24  -2   24.63    2.49
 -24  24   0   10.30    2.34
  24  24   0   11.16    2.46
 -24  22  -4   53.28    2.30
 -24 -22  -4   53.75    3.08
  24  22  -4   56.95    3.18
 -24 -22  -2    5.85    2.37
  24  22  -2    6.22    1.75
 -24  22  -2    8.48    2.34
 -24  22   0    7.01    2.37
  24  22   0   10.42    2.42
 -24  20  -4   40.25    2.96
  24  20  -4   42.18    3.08
 -24 -20  -4   39.44    2.23
 -24  20  -4   42.18    2.20
 -24  20  -2   56.72    2.57
 -24 -20  -2   56.30    1.97
  24  20  -2   57.73    2.68
  24  20   0    1.67    2.00
 -24  20   0    0.29    1.35
 -24  18  -4   38.87    1.91
  24  18  -4   39.20    2.60
 -24 -18  -4   37.46    2.58
 -24  18  -4   36.08    2.52
 -24  18  -2    3.95    2.14
  24  18  -2    1.58    1.46
 -24 -18  -2    2.45    2.19
  24  18   0    0.03    1.42
 -24  18   0   -1.39    1.36
 -24 -16  -4    3.70    2.39
  24  16  -4    3.89    1.73
 -24  16  -4    2.66    2.34
 -24  16  -4    3.80    2.34
 -24 -16  -2  136.72    2.63
 -24  16  -2  135.53    2.14
  24  16  -2  142.40    2.24
 -24  16   0   22.68    2.03
  24  16   0   19.72    1.57
 -24 -14  -4   56.96    2.67
  24  14  -4   59.58    2.67
 -24  14  -4   59.53    2.01
 -24  14  -4   54.70    2.00
  24  14  -2   14.80    2.07
 -24  14  -2   13.74    1.47
 -24  14  -2   13.95    1.99
 -24 -14  -2   15.91    2.04
 -24  14   0   86.21    1.89
 -24  14   0   92.51    2.34
  24  14   0   82.85    2.42
 -24  12  -4   10.37    2.42
 -24 -12  -4   12.64    2.42
  24  12  -4   10.05    2.43
 -24  12  -4   11.47    2.37
 -24  12  -2    2.28    1.95
 -24  12  -2    2.72    1.94
 -24 -12  -2    2.92    1.96
  24  12  -2    2.09    1.43
 -24  12   0    3.13    1.92
 -24  12   0    0.95    1.95
  24  12   0    0.74    1.44
 -24  10  -6    5.44    3.25
 -24 -10  -6    6.75    3.20
 -24  10  -6    8.91    3.35
 -24  10  -4   15.97    1.77
 -24  10  -4   15.06    2.42
  24  10  -4   16.40    1.77
 -24 -10  -4   15.89    2.47
 -24  10  -2   12.41    2.00
 -24 -10  -2   10.53    2.04
 -24  10  -2   11.24    1.43
  24  10  -2   11.11    1.51
  24  10   0   86.57    1.95
 -24  10   0   85.73    2.37
 -24   8  -6   42.17    3.20
 -24   8  -6   49.84    3.15
 -24  -8  -6   43.60    3.21
 -24   8  -4   44.82    2.61
 -24  -8  -4   45.05    2.61
 -24   8  -4   47.02    2.52
 -24   8  -2   25.75    1.55
 -24  -8  -2   24.99    1.60
  24   8  -2   25.50    2.15
  24   8   0   36.19    2.22
 -24   8   0   34.95    2.14
 -24   6  -6   10.87    2.92
 -24  -6  -6   12.73    3.00
 -24   6  -6   10.34    2.98
 -24  -6  -4  131.27    2.48
 -24   6  -4  136.24    3.01
 -24   6  -2   -0.71    1.95
  24   6  -2   -0.55    1.99
 -24  -6  -2    0.55    1.97
  24   6   0    9.29    1.50
 -24   6   0    9.03    2.02
 -24   4  -6   36.45    3.02
 -24   4  -6   30.62    3.11
 -24  -4  -6   33.82    3.12
 -24  -4  -4   22.38    2.09
 -24   4  -4   22.92    1.59
 -24  -4  -2   27.07    1.57
 -24   4  -2   27.11    2.11
 -24   4   0   57.02    1.92
  24   4   0   57.46    1.58
 -24   2  -6    2.22    2.05
 -24  -2  -6    1.68    2.92
 -24   2  -6    2.83    2.82
 -24   2  -4  142.78    2.74
 -24  -2  -4  137.66    2.33
 -24   2  -2   60.04    2.28
 -24  -2  -2   56.62    2.27
 -24   2   0  107.55    2.16
 -24   0  -6    0.87    2.88
 -24   0  -6    0.10    2.78
 -24   0  -4   38.72    2.18
 -24   0  -2    0.86    1.41
 -23 -31  -1   28.65    2.93
 -23  31  -1   28.18    2.87
  23  31  -1   28.76    2.16
  23  29  -3   25.27    3.51
 -23  29  -3   25.05    2.41
 -23 -29  -3   23.84    3.19
 -23  29  -1   11.28    2.81
  23  29  -1   11.92    2.06
 -23 -29  -1   12.30    2.03
 -23 -27  -3   18.93    2.10
 -23  27  -3   18.19    2.89
  23  27  -3   16.69    3.05
 -23  27  -1   29.82    1.81
  23  27  -1   29.60    1.88
 -23 -27  -1   30.74    1.82
  23  25  -3   14.27    2.13
 -23 -25  -3   13.17    2.08
 -23  25  -3   12.81    2.86
 -23 -25  -1   38.81    1.91
  23  25  -1   42.01    2.56
 -23  25  -1   39.96    1.84
 -23 -23  -3   28.29    1.87
  23  23  -3   32.81    2.56
 -23  23  -3   31.00    2.50
  23  23  -1   21.96    2.52
 -23  23  -1   21.13    2.41
 -23 -23  -1   23.04    2.46
  23  21  -5    8.76    3.42
 -23 -21  -5    7.79    3.38
 -23  21  -5    6.34    3.32
 -23  21  -5    8.90    3.35
 -23  21  -3   17.04    2.40
  23  21  -3   17.10    1.83
 -23 -21  -3   19.37    2.45
 -23 -21  -1  224.77    2.91
 -23  21  -1  220.59    2.85
  23  21  -1  229.83    2.97
  23  19  -5   17.13    2.99
 -23  19  -5   16.28    2.90
 -23  19  -5   13.34    2.95
 -23 -19  -5   11.13    2.13
 -23 -19  -3   57.22    2.63
 -23  19  -3   59.54    1.98
  23  19  -3   59.04    2.68
  23  19  -1  122.86    2.11
 -23 -19  -1  118.19    2.52
 -23  19  -1  119.09    2.03
 -23  17  -5   20.93    2.94
 -23  17  -5   19.39    2.97
  23  17  -5   19.02    2.19
 -23 -17  -5   20.43    3.00
  23  17  -3  126.63    2.96
 -23 -17  -3  123.22    2.90
 -23  17  -3  126.34    2.83
 -23  17  -1   22.41    1.50
  23  17  -1   21.66    2.14
 -23 -17  -1   20.05    1.52
 -23 -15  -5   33.85    3.07
 -23  15  -5   32.44    2.27
  23  15  -5   35.25    3.03
 -23  15  -5   37.60    2.21
  23  15  -3   10.35    1.48
 -23  15  -3   11.07    1.45
 -23 -15  -3    9.22    1.49
 -23  15  -3   11.29    1.97
 -23  15  -1   12.08    1.44
 -23 -15  -1   10.41    1.48
  23  15  -1   12.55    2.10
 -23  13  -5   55.25    2.73
  23  13  -5   57.19    2.12
 -23  13  -5   65.54    2.94
 -23 -13  -5   61.17    2.76
 -23  13  -3    3.45    1.39
  23  13  -3    3.37    2.04
 -23 -13  -3    3.06    1.98
 -23  13  -3    3.43    1.37
  23  13  -1   48.65    2.26
 -23  13  -1   46.92    1.70
 -23 -13  -1   48.82    1.70
 -23  13  -1   47.09    1.67
 -23 -11  -5    1.45    2.42
 -23  11  -5    2.09    1.66
 -23  11  -5    1.83    2.40
  23  11  -3  154.20    2.78
 -23 -11  -3  155.35    2.76
 -23  11  -3  153.21    2.28
 -23  11  -3  159.55    2.31
 -23 -11  -1   80.33    2.40
  23  11  -1   80.88    2.42
 -23  11  -1   81.22    2.36
 -23  11  -1   77.51    2.32
 -23  -9  -5    7.05    2.45
 -23   9  -5    7.06    2.37
 -23   9  -5    6.02    2.45
  23   9  -3   31.42    2.16
 -23   9  -3   31.88    2.10
 -23   9  -3   32.50    2.13
 -23  -9  -3   29.89    1.61
 -23   9  -1  124.13    2.13
  23   9  -1  138.88    2.68
 -23  -9  -1  129.07    2.19
 -23   7  -5   40.87    2.57
 -23  -7  -5   39.44    2.65
 -23   7  -5   39.87    2.64
  23   7  -3   20.17    1.55
 -23  -7  -3   19.98    2.09
 -23   7  -3   20.81    2.06
 -23  -7  -1   52.17    2.12
  23   7  -1   52.18    2.14
 -23   7  -1   52.69    1.90
 -23  -5  -5    8.57    2.47
 -23   5  -5    7.42    1.71
 -23   5  -5    7.71    2.44
 -23  -5  -3   73.53    1.93
 -23   5  -3   81.32    2.40
 -23   5  -1   11.58    1.66
  23   5  -1   10.79    1.70
 -23  -5  -1   12.01    1.66
 -23  -3  -5   56.84    2.13
 -23   3  -5   61.73    2.75
 -23  -3  -3   11.75    2.06
 -23   3  -3   12.72    2.05
 -23   3  -1   25.98    1.33
 -23  -3  -1   22.81    1.32
 -23  -1  -5   44.34    2.65
 -23   1  -5   45.65    2.67
 -23  -1  -3   17.11    2.07
 -23   1  -3   15.88    1.54
 -23   1  -1   22.14    1.74
 -23  -1  -1   22.06    1.32
  22  32  -2   10.99    3.37
 -22  32  -2   13.36    3.31
 -22 -32  -2   10.66    3.36
 -22  32   0   59.53    3.00
  22  32   0   55.01    2.36
 -22  30  -2    0.87    1.98
 -22 -30  -2    1.87    1.98
  22  30  -2    1.55    2.87
 -22  30   0   74.15    2.34
  22  30   0   77.34    2.37
 -22  28  -2   50.04    2.98
 -22 -28  -2   48.63    3.00
  22  28  -2   52.92    3.10
  22  28   0   53.28    1.99
 -22  28   0   52.32    2.53
 -22 -26  -4    6.41    2.89
 -22  26  -4    7.21    2.83
  22  26  -4    7.71    2.09
 -22 -26  -2   16.16    2.41
 -22  26  -2   16.24    2.37
  22  26  -2   15.94    1.77
  22  26   0    2.33    2.42
 -22  26   0    0.15    2.30
 -22  24  -4   93.77    2.48
 -22 -24  -4   93.65    3.21
  22  24  -4   84.74    2.53
  22  24  -2   17.90    2.45
 -22  24  -2   16.79    2.38
 -22 -24  -2   14.08    2.40
 -22  24   0    4.80    1.65
  22  24   0    5.50    1.72
 -22 -22  -4   19.32    2.92
  22  22  -4   19.23    2.20
 -22  22  -4   18.89    2.09
  22  22  -2   25.54    2.54
 -22 -22  -2   24.53    1.80
 -22  22  -2   23.27    2.45
 -22  22   0    0.62    1.35
  22  22   0    1.02    1.41
 -22 -20  -4   15.83    1.83
 -22  20  -4   17.51    1.77
  22  20  -4   19.16    2.52
 -22  20  -2   47.70    1.68
 -22 -20  -2   46.07    2.23
  22  20  -2   45.12    1.74
 -22  20   0   55.12    2.21
  22  20   0   53.08    1.79
 -22  18  -4   62.36    2.65
 -22 -18  -4   57.38    2.68
  22  18  -4   60.08    2.71
 -22  18  -4   59.25    2.61
 -22  18  -2   45.75    2.14
 -22 -18  -2   42.71    2.17
  22  18  -2   47.48    2.26
  22  18   0   77.92    2.41
 -22  18   0   81.57    2.32
 -22 -16  -6    2.15    3.35
  22  16  -4   21.23    1.84
 -22  16  -4   22.49    2.42
 -22 -16  -4   23.45    1.84
 -22  16  -4   22.38    2.45
 -22  16  -2  136.71    2.58
 -22 -16  -2  126.47    2.15
  22  16  -2  135.72    2.69
  22  16   0   10.21    2.08
 -22  16   0   11.27    1.97
 -22 -14  -6   15.71    2.99
 -22  14  -6   15.96    3.19
 -22  14  -6   17.44    3.02
  22  14  -4   11.81    2.44
 -22  14  -4    9.95    2.40
 -22  14  -4    9.89    2.36
 -22 -14  -4   10.01    1.76
 -22  14  -2   71.90    2.25
 -22 -14  -2   67.71    2.30
  22  14  -2   68.27    2.41
  22  14   0    1.58    1.47
 -22  14   0    0.98    1.98
 -22 -12  -6    3.20    2.90
 -22  12  -6    3.29    2.94
 -22  12  -6    4.48    2.87
 -22  12  -4   17.58    2.41
 -22  12  -4   19.62    2.45
 -22 -12  -4   16.69    1.83
  22  12  -4   17.00    1.82
  22  12  -2  113.37    2.14
 -22  12  -2  113.20    2.49
 -22 -12  -2  110.37    2.52
 -22  12  -2  116.67    2.51
 -22  12   0  297.29    3.20
 -22  12   0  291.61    2.81
  22  12   0  279.48    2.79
 -22  10  -6   12.78    2.94
 -22 -10  -6   11.38    3.00
 -22  10  -6   11.21    3.00
  22  10  -4   55.90    2.33
 -22 -10  -4   59.65    2.36
 -22  10  -4   55.56    1.83
 -22  10  -4   58.79    2.27
  22  10  -2  182.50    2.91
 -22  10  -2  175.09    2.79
 -22  10  -2  172.86    2.36
 -22 -10  -2  175.20    2.82
  22  10   0   98.30    1.87
 -22  10   0  101.25    2.14
 -22   8  -6   80.35    3.96
 -22   8  -6   87.31    3.36
 -22  -8  -6   75.70    3.41
  22   8  -4   55.97    2.33
 -22  -8  -4   55.20    1.84
 -22   8  -4   53.69    2.30
 -22   8  -4   57.87    2.26
 -22  -8  -2   48.83    1.74
 -22   8  -2   51.10    2.23
  22   8  -2   50.31    1.77
  22   8   0   12.46    1.73
 -22   8   0   10.27    1.22
 -22   6  -6  135.63    3.70
 -22   6  -6  158.57    3.71
 -22  -6  -6  146.72    3.72
 -22   6  -4   29.60    1.62
 -22   6  -4   28.88    2.18
 -22  -6  -4   29.82    2.19
 -22  -6  -2    7.88    1.47
  22   6  -2    7.14    2.05
 -22   6  -2    8.63    2.04
  22   6   0    7.13    1.69
 -22   6   0    6.46    1.20
 -22   4  -6   34.02    3.13
 -22  -4  -6   34.96    3.10
 -22   4  -6   35.04    3.05
 -22  -4  -4   53.05    2.28
 -22   4  -4   51.48    2.30
  22   4  -2   47.03    1.95
 -22  -4  -2   40.86    1.48
 -22   4  -2   44.62    1.49
 -22   4   0  106.54    2.21
  22   4   0  107.48    1.93
 -22  -2  -6    0.18    2.88
 -22   2  -6    0.56    2.86
 -22   2  -6    0.24    2.79
 -22   2  -4   77.19    1.99
 -22  -2  -4   77.40    2.46
 -22   2  -2   90.25    2.17
 -22  -2  -2   86.39    2.14
 -22   2   0  167.57    2.24
 -22   0  -6    4.51    2.89
 -22   0  -6    5.87    2.83
 -22   0  -4   -0.07    1.96
 -22   0  -2  362.88    3.35
  21  33  -1   42.10    2.23
 -21 -33  -1   42.44    2.27
 -21  33  -1   43.02    2.19
  21  31  -3    2.10    3.40
 -21 -31  -3    2.57    3.32
 -21  31  -3    2.18    3.27
  21  31  -1   16.55    2.95
 -21  31  -1   18.61    2.82
 -21 -31  -1   22.53    2.88
 -21  29  -3   28.29    2.13
  21  29  -3   26.07    3.04
 -21 -29  -3   24.96    2.19
 -21 -29  -1   22.90    1.80
 -21  29  -1   24.18    2.42
  21  29  -1   24.22    2.50
 -21  27  -3   47.08    2.94
 -21 -27  -3   43.94    2.24
  21  27  -3   52.23    3.08
  21  27  -1    6.02    2.37
 -21 -27  -1    3.36    1.70
 -21  27  -1    2.72    1.66
 -21 -25  -3   58.05    2.65
 -21  25  -3   61.73    2.60
  21  25  -3   62.19    2.67
 -21 -25  -1   32.51    1.83
  21  25  -1   35.34    1.91
 -21  25  -1   37.50    2.47
 -21  23  -5   31.88    3.21
 -21 -23  -5   31.10    3.02
  21  23  -5   32.19    3.08
 -21 -23  -3   58.69    2.00
 -21  23  -3   68.14    2.60
  21  23  -3   65.55    2.73
 -21  23  -1  154.80    2.59
  21  23  -1  151.40    2.66
 -21 -23  -1  151.37    2.62
 -21  21  -5    1.95    2.83
 -21 -21  -5    1.06    2.88
  21  21  -5    1.63    2.92
 -21  21  -5    3.14    2.82
 -21  21  -3    9.54    2.37
 -21 -21  -3    8.48    2.43
  21  21  -3   11.70    2.46
 -21 -21  -1   25.34    1.56
 -21  21  -1   26.14    1.56
  21  21  -1   26.44    2.15
 -21  19  -5   45.67    3.04
 -21 -19  -5   47.23    3.07
 -21  19  -5   45.47    3.02
  21  19  -5   45.31    3.12
  21  19  -3   69.08    1.89
 -21  19  -3   66.70    1.80
 -21 -19  -3   64.42    2.54
  21  19  -1    0.64    2.04
 -21  19  -1    0.70    1.95
 -21 -19  -1   -0.08    1.99
  21  17  -5    1.45    2.91
 -21  17  -5    2.00    2.84
 -21  17  -5    2.41    2.62
 -21 -17  -5    3.83    2.85
  21  17  -3   24.51    1.61
 -21  17  -3   25.04    2.07
 -21 -17  -3   23.09    2.10
  21  17  -1   18.10    1.58
 -21  17  -1   17.25    2.04
 -21 -17  -1   17.89    2.08
 -21 -15  -5   35.51    2.60
 -21  15  -5   35.87    2.52
  21  15  -5   31.16    2.62
 -21  15  -5   33.85    2.59
 -21  15  -3  124.06    2.55
 -21 -15  -3  123.70    2.63
  21  15  -3  124.83    2.65
 -21  15  -1   31.90    2.12
  21  15  -1   31.80    2.23
 -21 -15  -1   28.85    2.17
 -21  13  -5   29.61    2.51
 -21 -13  -5   28.97    2.57
 -21  13  -5   28.09    2.59
  21  13  -5   28.89    2.56
 -21  13  -3   76.31    2.36
 -21  13  -3   81.10    2.38
  21  13  -3   77.64    2.44
 -21 -13  -3   77.68    2.42
  21  13  -1    7.85    1.54
 -21 -13  -1    6.91    1.49
 -21  13  -1    8.59    2.04
  21  11  -5    0.37    2.39
 -21  11  -5   -0.10    2.35
 -21  11  -5    0.48    2.39
 -21 -11  -5    0.92    2.41
 -21  11  -3   69.93    2.31
  21  11  -3   66.20    1.90
 -21  11  -3   67.77    2.32
 -21 -11  -3   69.15    2.39
 -21  11  -1  191.64    2.56
  21  11  -1  182.45    2.34
 -21 -11  -1  189.16    2.61
 -21  11  -1  192.56    2.56
 -21   9  -5   52.94    2.63
 -21   9  -5   51.68    2.70
 -21  -9  -5   49.48    2.72
 -21   9  -3   42.94    1.70
 -21  -9  -3   43.79    1.75
 -21   9  -3   44.92    2.20
  21   9  -3   45.55    2.27
  21   9  -1   30.90    1.86
 -21   9  -1   28.04    1.37
 -21  -9  -1   30.02    1.83
 -21   7  -5    1.74    2.31
 -21   7  -5    1.00    2.41
 -21  -7  -5    1.66    2.39
 -21  -7  -3   50.70    1.77
 -21   7  -3   49.53    1.79
  21   7  -3   49.76    1.79
 -21   7  -1  189.06    2.33
  21   7  -1  199.76    2.72
 -21  -7  -1  192.19    2.65
 -21   5  -5   24.25    2.43
 -21   5  -5   20.74    2.54
 -21  -5  -5   22.06    2.55
 -21  -5  -3    8.35    1.47
  21   5  -3    8.11    2.08
 -21   5  -3    9.77    2.02
 -21   5  -1  572.52    3.99
  21   5  -1  553.20    4.02
 -21  -5  -1  552.54    3.76
 -21   3  -5   48.48    2.71
 -21   3  -5   50.99    2.64
 -21  -3  -5   46.76    2.75
 -21   3  -3  173.94    2.91
 -21  -3  -3  171.90    2.88
  21   3  -1   85.09    1.83
 -21   3  -1   82.20    2.12
 -21  -3  -1   82.64    2.15
 -21  -1  -5   19.53    2.52
 -21   1  -5   20.94    2.51
 -21   1  -3  165.67    2.88
 -21  -1  -3  165.44    2.85
 -21   1  -1  146.84    2.46
 -21  -1  -1  144.71    2.46
 -20  34  -2   26.54    2.43
  20  34   0   20.32    2.98
 -20  34   0   20.38    2.90
  20  32  -2   22.32    3.00
 -20  32  -2   24.68    2.91
 -20 -32  -2   23.88    2.88
 -20  32   0   10.14    2.03
  20  32   0   11.63    2.88
  20  30  -2   46.31    2.26
 -20  30  -2   42.68    2.16
 -20 -30  -2   42.36    2.20
 -20  30   0    1.33    1.61
  20  30   0    1.23    2.37
 -20 -28  -4   20.20    2.96
 -20  28  -4   25.12    2.91
  20  28  -4   19.56    2.21
 -20 -28  -2   19.46    2.43
  20  28  -2   20.02    1.79
 -20  28  -2   20.09    2.40
 -20  28   0   12.15    2.35
  20  28   0   10.15    2.45
 -20 -26  -4   54.77    3.07
 -20  26  -4   53.98    2.28
  20  26  -4   57.81    3.13
 -20  26  -2   25.40    2.41
 -20 -26  -2   26.98    2.41
  20  26  -2   24.19    2.49
 -20  26   0    4.04    2.35
  20  26   0    3.50    2.42
 -20 -24  -4    7.76    2.85
  20  24  -4    9.30    2.94
 -20  24  -4    6.41    2.85
 -20  24  -2   90.78    2.72
 -20 -24  -2   88.21    2.71
  20  24  -2   87.01    2.19
  20  24   0  142.00    2.18
 -20  24   0  143.70    2.58
  20  22  -4    5.36    2.46
 -20  22  -4    6.65    2.33
 -20 -22  -4    4.63    2.38
 -20  22  -2   10.44    1.98
 -20 -22  -2   10.20    1.44
  20  22  -2    8.80    1.50
 -20  22   0  322.63    2.87
  20  22   0  319.83    2.93
 -20  20  -4  142.92    3.02
  20  20  -4  140.08    3.08
 -20 -20  -4  137.74    3.01
 -20  20  -2    6.69    1.40
  20  20  -2    7.70    2.06
 -20 -20  -2    6.76    2.01
  20  20   0   18.76    2.12
 -20  20   0   19.92    2.05
 -20  18  -6   12.34    3.50
  20  18  -6   10.35    3.44
 -20  18  -6   14.87    3.36
 -20 -18  -6   12.35    3.41
  20  18  -4   18.19    2.52
 -20  18  -4   18.70    1.78
 -20 -18  -4   19.42    1.79
 -20 -18  -2  157.29    2.73
  20  18  -2  158.20    2.32
 -20  18  -2  166.90    2.69
  20  18   0  127.43    2.15
 -20  18   0  131.44    2.54
 -20 -16  -6   31.72    3.03
 -20  16  -6   32.55    3.08
  20  16  -6   31.35    3.06
 -20  16  -6   34.40    3.07
  20  16  -4   74.50    2.78
 -20  16  -4   76.74    2.70
 -20 -16  -4   73.35    2.75
  20  16  -2   49.60    1.77
 -20  16  -2   51.86    2.20
 -20 -16  -2   49.74    2.26
 -20  16   0  213.40    2.88
  20  16   0  203.47    2.51
  20  14  -6   15.77    2.96
 -20  14  -6   13.75    2.99
 -20 -14  -6   13.24    2.95
 -20  14  -6   14.84    2.94
  20  14  -4  112.76    2.21
 -20 -14  -4  120.26    2.69
 -20  14  -4  120.71    2.19
 -20  14  -4  116.35    2.61
  20  14  -2   16.16    2.18
 -20  14  -2   17.56    1.52
 -20 -14  -2   17.26    2.11
 -20  14   0   57.89    1.56
  20  14   0   55.11    2.01
 -20  12  -6    1.21    2.94
 -20 -12  -6    4.21    3.51
 -20  12  -6    3.73    2.87
 -20  12  -4   90.63    1.99
  20  12  -4   90.78    2.55
 -20  12  -4   87.84    2.50
 -20 -12  -4   89.76    2.53
 -20 -12  -2  135.93    2.69
 -20  12  -2  140.40    2.64
  20  12  -2  143.51    2.77
  20  12   0  217.75    2.80
 -20  12   0  226.14    2.72
 -20 -10  -6   62.20    3.27
 -20  10  -6   71.19    3.31
 -20  10  -6   75.27    3.30
 -20 -10  -4   21.00    2.15
 -20  10  -4   22.00    2.11
 -20  10  -4   23.29    2.07
  20  10  -4   21.36    2.15
 -20 -10  -2   40.62    1.91
 -20  10  -2   39.14    1.85
  20  10  -2   38.53    1.90
 -20  10  -2   38.53    1.45
  20  10   0   72.70    1.73
 -20  10   0   78.65    2.09
 -20   8  -6   19.62    3.56
 -20  -8  -6   16.72    3.00
 -20   8  -6   16.41    3.00
 -20   8  -4  240.13    3.25
  20   8  -4  234.79    3.29
 -20   8  -4  247.84    2.86
 -20  -8  -4  242.23    3.31
  20   8  -2   50.65    2.00
 -20   8  -2   47.84    1.53
 -20  -8  -2   51.66    1.96
  20   8   0   89.92    1.84
 -20   8   0   92.63    2.14
 -20   6  -6   11.46    2.45
 -20  -6  -6    8.73    2.50
 -20   6  -6    8.48    2.46
 -20  -6  -4    7.95    2.06
 -20   6  -4    8.49    1.43
 -20   6  -4    9.19    2.06
 -20  -6  -2   84.98    2.19
  20   6  -2   82.38    1.84
 -20   6  -2   85.28    2.14
  20   6   0  165.89    2.60
 -20   6   0  170.12    2.55
 -20  -4  -6   15.20    2.53
 -20   4  -6   17.07    2.46
 -20   4  -6   16.85    2.52
 -20   4  -4   69.20    2.40
 -20  -4  -4   62.38    2.40
 -20  -4  -2   63.79    2.06
  20   4  -2   60.85    1.68
 -20   4  -2   61.87    1.65
 -20   4   0  564.20    4.03
  20   4   0  535.86    3.76
 -20  -2  -6   19.53    2.57
 -20   2  -6   21.93    2.51
 -20   2  -6   18.18    2.56
 -20  -2  -4   60.20    2.37
 -20   2  -4   58.82    2.39
 -20   2  -2   30.13    1.82
 -20  -2  -2   28.15    1.84
 -20   2   0   38.89    1.93
 -20   0  -6   -0.33    2.33
 -20   0  -6    0.29    2.92
 -20   0  -4  117.49    2.31
 -20   0  -2    0.21    1.62
  19  35  -1   47.01    2.35
 -19  35  -1   52.38    3.23
 -19 -35  -1   50.92    3.08
  19  33  -1   45.95    3.05
 -19  33  -1   43.23    2.21
 -19 -33  -1   47.29    2.99
 -19 -31  -3  159.80    2.80
 -19  31  -3  161.88    2.75
  19  31  -3  165.71    2.90
 -19  31  -1    5.33    2.34
  19  31  -1    6.13    1.72
 -19 -31  -1    4.78    2.36
 -19 -29  -3   41.48    2.95
 -19  29  -3   44.04    2.94
  19  29  -3   39.46    2.26
 -19  29  -1   35.77    1.81
 -19 -29  -1   37.17    1.88
  19  29  -1   39.61    2.53
  19  27  -3    4.65    1.72
 -19  27  -3    3.94    2.34
 -19 -27  -3    5.02    2.35
 -19 -27  -1  141.54    2.91
 -19  27  -1  142.96    2.31
  19  27  -1  144.82    2.36
  19  25  -5    1.55    3.20
 -19  25  -5    1.47    3.07
 -19 -25  -5    1.85    3.10
 -19 -25  -3   13.00    2.39
  19  25  -3   12.94    2.44
 -19  25  -3   12.54    1.74
 -19 -25  -1   16.32    1.49
  19  25  -1   16.53    1.52
 -19  25  -1   15.74    1.48
 -19 -23  -5    4.73    2.87
  19  23  -5    5.85    2.92
 -19  23  -5    5.10    2.03
 -19 -23  -3    0.35    2.35
  19  23  -3    4.25    2.41
 -19  23  -3    1.42    1.66
 -19  23  -1  152.39    2.19
 -19 -23  -1  151.50    2.21
  19  23  -1  147.34    2.21
 -19  21  -5   24.75    2.91
  19  21  -5   24.73    2.99
 -19 -21  -5   21.77    2.97
 -19 -21  -3   37.32    2.15
  19  21  -3   35.83    2.23
 -19  21  -3   37.62    2.15
 -19  21  -1  110.75    2.45
  19  21  -1  106.80    2.02
 -19 -21  -1  112.75    2.49
 -19  19  -5    1.89    2.34
 -19 -19  -5    2.15    2.38
  19  19  -5    2.61    2.42
  19  19  -3  285.37    3.33
 -19  19  -3  282.63    3.21
 -19 -19  -3  281.19    3.29
  19  19  -1   13.35    2.11
 -19 -19  -1   15.47    2.05
 -19  19  -1   13.72    2.03
 -19  17  -5   17.86    2.42
 -19 -17  -5   15.95    2.46
 -19  17  -5   12.24    1.81
  19  17  -5   16.41    2.48
  19  17  -3    5.56    2.08
 -19 -17  -3    4.92    2.02
 -19  17  -3    5.02    1.45
 -19 -17  -1   99.66    2.50
 -19  17  -1  107.64    2.50
  19  17  -1  102.58    2.07
 -19  15  -5    9.08    2.42
  19  15  -5   10.29    2.46
 -19 -15  -5   11.56    2.43
 -19  15  -5   10.65    2.39
 -19 -15  -3   79.90    2.44
  19  15  -3   82.60    2.00
 -19  15  -3   76.74    1.88
  19  15  -1   44.54    1.95
 -19 -15  -1   43.44    1.91
 -19  15  -1   43.89    1.86
 -19  13  -5   28.62    2.50
 -19 -13  -5   25.53    2.58
  19  13  -5   25.47    2.56
 -19  13  -5   24.82    2.54
 -19  13  -3    9.41    2.00
  19  13  -3    7.58    1.51
 -19 -13  -3    7.65    1.48
  19  13  -1  154.99    2.53
 -19  13  -1  154.78    2.12
 -19 -13  -1  152.50    2.48
 -19  11  -5  124.06    3.12
 -19 -11  -5  122.57    3.13
  19  11  -5  119.25    3.11
 -19  11  -5  127.24    3.05
 -19 -11  -3   56.47    2.37
 -19  11  -3   59.63    1.81
  19  11  -3   56.52    2.37
 -19  11  -3   57.08    2.29
  19  11  -1  162.24    2.59
 -19  11  -1  158.42    2.16
 -19 -11  -1  158.54    2.53
 -19  -9  -5    7.44    2.46
 -19   9  -5    7.95    1.77
 -19   9  -5    9.86    2.39
 -19  -9  -3  159.63    2.89
  19   9  -3  161.02    2.48
 -19   9  -3  160.43    2.79
 -19   9  -3  167.01    2.82
  19   9  -1   13.76    1.78
 -19  -9  -1   11.99    1.76
 -19   9  -1   13.75    1.29
 -19  -7  -7   21.59    4.14
 -19  -7  -7   22.27    4.20
 -19   7  -7   14.80    3.45
 -19   7  -7   24.59    3.56
 -19  -7  -5   11.81    2.10
 -19   7  -5   13.40    2.10
 -19   7  -5   14.29    2.02
  19   7  -3  175.93    2.84
 -19   7  -3  174.07    2.37
 -19  -7  -3  175.10    2.72
 -19  -7  -1  143.72    2.48
 -19   7  -1  139.22    2.44
  19   7  -1  143.07    2.21
 -19   5  -7    8.46    3.79
 -19  -5  -7    9.59    4.00
 -19  -5  -7   10.04    3.75
 -19   5  -7   10.59    4.04
 -19  -5  -5    3.13    2.02
 -19   5  -5    3.86    1.45
 -19   5  -5    3.71    1.96
  19   5  -3   47.39    1.61
 -19  -5  -3   50.41    2.01
 -19   5  -3   47.97    1.58
 -19  -5  -1   65.56    1.71
 -19   5  -1   66.78    2.06
  19   5  -1   60.90    1.70
 -19  -3  -7   24.44    3.71
 -19   3  -7   18.79    3.09
 -19   3  -7   23.13    3.82
 -19  -3  -7   18.78    3.09
 -19   3  -5    2.66    2.00
 -19   3  -5    2.05    1.95
 -19  -3  -5    1.83    2.00
 -19  -3  -3  232.10    2.98
 -19   3  -3  234.30    3.00
  19   3  -1   56.91    2.05
 -19  -3  -1   59.33    1.67
 -19   3  -1   59.17    2.03
 -19  -1  -7   81.82    4.24
 -19  -1  -7   72.41    4.20
 -19   1  -7   54.10    3.46
 -19   1  -7   84.96    4.27
 -19  -1  -5   56.03    2.44
 -19   1  -5   57.85    2.42
 -19   1  -3    4.22    1.21
 -19  -1  -3    4.64    1.64
 -19  -1  -1  118.07    2.06
 -19   1  -1  117.17    2.05
 -18  36   0    8.95    2.03
  18  36   0   15.89    3.14
 -18 -34  -2   34.18    2.94
 -18  34  -2   33.17    2.93
  18  34  -2   33.78    2.99
 -18  34   0   45.88    2.91
  18  34   0   45.85    2.26
 -18  32  -2   21.90    2.10
 -18 -32  -2   19.90    2.90
  18  32  -2   19.26    2.15
  18  32   0   83.70    2.75
 -18  32   0   86.57    2.71
  18  30  -4   77.80    3.70
 -18 -30  -4   80.30    3.42
 -18  30  -4   81.29    3.37
 -18 -30  -2   28.16    2.45
 -18  30  -2   28.86    2.45
  18  30  -2   28.00    2.50
  18  30   0   14.40    1.77
 -18  30   0   17.47    2.36
  18  28  -4   -1.06    2.90
 -18  28  -4    1.32    2.80
 -18 -28  -4    1.50    2.83
 -18 -28  -2   68.30    2.04
  18  28  -2   72.95    2.71
 -18  28  -2   65.81    2.02
  18  28   0  113.90    2.82
 -18  28   0  105.63    2.17
  18  26  -4    0.71    2.04
 -18  26  -4    1.03    2.79
 -18 -26  -4    1.02    2.83
 -18  26  -2  126.68    2.30
  18  26  -2  136.00    2.94
 -18 -26  -2  126.58    2.32
  18  26   0  243.98    2.59
 -18  26   0  242.68    2.57
  18  24  -4   74.24    2.77
 -18 -24  -4   73.40    2.71
 -18  24  -4   69.22    2.07
 -18 -24  -2   39.56    1.64
 -18  24  -2   39.66    2.14
  18  24  -2   39.75    1.69
 -18  24   0    0.54    1.37
  18  24   0   -0.21    2.00
  18  22  -4   42.39    2.02
 -18  22  -4   44.73    2.55
 -18 -22  -4   44.89    2.57
  18  22  -2   22.17    1.53
 -18 -22  -2   22.81    2.07
 -18  22  -2   23.10    1.52
 -18  22   0   32.58    2.09
  18  22   0   31.59    1.62
 -18  20  -6   39.15    3.29
 -18 -20  -6   38.84    3.31
 -18  20  -6   28.51    2.60
  18  20  -6   38.58    3.61
 -18  20  -4    7.86    2.39
  18  20  -4    9.02    2.41
 -18 -20  -4    7.59    2.40
  18  20  -2   26.52    1.59
 -18 -20  -2   26.34    1.58
 -18  20  -2   26.42    2.08
  18  20   0    5.40    1.49
 -18  20   0    3.36    2.03
 -18  18  -6    8.09    3.03
 -18 -18  -6   10.58    2.93
  18  18  -6   12.23    2.99
 -18  18  -6   14.01    3.55
 -18  18  -4   46.59    1.73
  18  18  -4   51.19    2.49
 -18 -18  -4   45.64    2.29
  18  18  -2   90.82    2.01
 -18  18  -2   99.00    2.42
 -18 -18  -2   92.20    2.00
  18  18   0   29.75    2.02
 -18  18   0   29.25    1.58
 -18  16  -6   13.73    3.02
 -18  16  -6   15.65    2.94
  18  16  -6   12.68    3.63
 -18 -16  -6   13.69    2.94
 -18 -16  -4  139.18    2.36
  18  16  -4  145.31    2.83
 -18  16  -4  151.43    2.74
 -18 -16  -2   30.37    1.62
 -18  16  -2   33.08    2.17
  18  16  -2   33.38    1.67
  18  16   0  229.35    2.49
 -18  16   0  249.25    2.79
 -18  14  -6   17.07    3.00
 -18  14  -6   19.30    2.95
 -18 -14  -6   15.22    2.95
  18  14  -6   16.86    2.98
 -18 -14  -4   27.14    2.17
  18  14  -4   29.33    2.20
 -18  14  -4   29.30    2.11
 -18 -14  -2  142.73    2.45
  18  14  -2  145.12    2.51
 -18  14  -2  144.42    2.40
  18  14   0  107.09    2.31
 -18  14   0  107.45    1.88
 -18  12  -6   60.76    3.19
 -18 -12  -6   54.31    2.99
 -18  12  -6   52.33    3.04
 -18 -12  -4   14.20    2.10
 -18  12  -4   13.52    2.04
 -18  12  -4   13.10    1.49
  18  12  -4   13.39    2.11
 -18  12  -2   61.33    1.98
 -18 -12  -2   61.02    2.06
  18  12  -2   64.29    1.69
  18  12   0   34.47    1.97
 -18  12   0   37.91    1.45
 -18 -10  -6   11.38    2.99
 -18  10  -6    9.62    2.54
 -18  10  -6   12.03    2.47
 -18  10  -4   20.75    1.54
 -18 -10  -4   19.73    2.17
  18  10  -4   19.25    2.17
 -18  10  -4   21.72    2.11
 -18  10  -2   17.60    1.72
  18  10  -2   13.61    1.34
 -18 -10  -2   16.76    1.76
  18  10   0  102.82    2.34
 -18   8  -6   82.21    3.06
 -18  -8  -6   88.20    3.10
 -18   8  -6   91.67    3.05
 -18   8  -4   76.73    1.97
 -18   8  -4   76.73    2.50
  18   8  -4   75.05    2.51
 -18  -8  -4   76.67    2.51
  18   8  -2   63.97    1.96
 -18  -8  -2   65.32    1.97
 -18   8  -2   62.26    1.50
  18   8   0  310.88    3.27
 -18   8   0  337.00    3.06
 -18  -6  -6  151.09    3.54
 -18   6  -6  169.14    3.56
 -18   6  -6  147.07    3.48
 -18   6  -4    5.10    2.00
 -18   6  -4    5.00    1.44
 -18  -6  -4    6.94    2.05
  18   6  -4    4.53    2.07
 -18   6  -2   66.28    1.72
  18   6  -2   66.39    2.17
 -18  -6  -2   67.09    2.11
 -18   6   0   17.07    1.31
  18   6   0   17.73    1.87
 -18   4  -6   11.41    2.50
 -18   4  -6   13.11    3.00
 -18  -4  -6   11.26    3.04
 -18   4  -4  141.21    2.90
 -18  -4  -4  140.98    2.88
  18   4  -2  178.43    2.46
 -18   4  -2  187.56    2.76
 -18  -4  -2  183.89    2.76
  18   4   0    2.25    1.26
 -18   4   0    2.45    1.71
 -18   2  -6   11.89    2.52
 -18   2  -6   15.57    2.46
 -18  -2  -6   14.18    2.44
 -18  -2  -6   15.04    2.54
 -18  -2  -4   90.98    2.65
 -18   2  -4   92.57    2.63
 -18   2  -2  294.11    3.01
 -18  -2  -2  307.75    3.32
  18   2   0  119.37    2.46
 -18   2   0  119.94    2.42
 -18   0  -6  150.90    3.45
 -18   0  -6  141.62    3.92
 -18   0  -4    0.70    2.01
 -18   0  -2  243.35    2.80
 -17  37  -1   14.00    2.41
  17  35  -1   12.93    2.92
 -17  35  -1   11.63    2.03
 -17 -35  -1    9.94    2.11
  17  33  -3   22.90    2.20
 -17  33  -3   27.50    2.91
 -17 -33  -3   19.97    2.19
  17  33  -1   19.90    2.13
 -17  33  -1   22.27    2.86
 -17 -33  -1   21.32    2.09
 -17 -31  -3   17.36    2.86
 -17  31  -3   14.84    2.85
  17  31  -3   18.35    2.95
  17  31  -1   32.54    2.51
 -17  31  -1   31.13    1.84
 -17 -31  -1   33.50    2.51
  17  29  -3   23.15    2.55
 -17  29  -3   22.21    1.83
 -17 -29  -3   21.91    1.84
 -17  29  -1   30.94    2.48
 -17 -29  -1   30.71    2.44
  17  29  -1   29.69    1.85
  17  27  -5    8.55    3.42
 -17  27  -5    8.15    2.38
 -17 -27  -5    6.63    3.38
  17  27  -3   60.45    2.67
 -17 -27  -3   61.77    2.60
 -17  27  -3   59.01    2.64
 -17 -27  -1   19.09    1.51
  17  27  -1   20.16    1.54
 -17  27  -1   18.53    2.02
  17  25  -5   18.89    3.00
 -17  25  -5   22.01    2.91
 -17 -25  -5   19.81    2.96
  17  25  -3   65.38    2.70
 -17  25  -3   60.54    2.60
 -17 -25  -3   65.29    2.62
  17  25  -1    2.17    1.44
 -17 -25  -1    3.15    1.40
 -17  25  -1    2.24    1.38
  17  23  -5   43.79    2.32
 -17  23  -5   49.38    3.04
 -17 -23  -5   46.62    3.05
 -17 -23  -3  117.62    2.53
 -17  23  -3  105.52    2.03
  17  23  -3  111.12    2.54
 -17  23  -1   30.31    2.12
  17  23  -1   28.89    2.16
 -17 -23  -1   28.65    2.11
  17  21  -5   21.76    2.53
 -17  21  -5   21.98    2.47
 -17 -21  -5   20.77    2.49
 -17  21  -3  103.62    2.46
 -17 -21  -3   93.54    2.00
  17  21  -3   97.22    2.50
 -17  21  -1  152.58    2.25
  17  21  -1  151.12    2.70
 -17 -21  -1  144.23    2.24
 -17 -19  -5   38.45    2.61
 -17  19  -5   40.71    2.56
  17  19  -5   37.33    2.00
 -17  19  -3    3.73    2.02
  17  19  -3    5.53    2.04
 -17 -19  -3    3.44    2.01
  17  19  -1  149.54    2.28
 -17 -19  -1  155.86    2.73
 -17  19  -1  156.67    2.71
 -17  17  -5   55.73    2.06
 -17 -17  -5   54.18    2.13
  17  17  -5   59.31    2.77
  17  17  -3   23.64    2.20
 -17  17  -3   24.30    2.10
 -17 -17  -3   23.53    2.17
 -17  17  -1  212.65    2.67
 -17 -17  -1  190.20    2.35
  17  17  -1  198.39    2.67
  17  15  -5    3.63    2.42
 -17  15  -5    3.61    2.40
 -17 -15  -5    4.97    2.35
 -17  15  -5    4.28    2.37
  17  15  -3  171.24    2.51
 -17 -15  -3  165.68    2.88
 -17  15  -3  172.89    2.84
  17  15  -1  104.25    1.95
 -17 -15  -1  107.46    2.24
 -17  15  -1  106.73    1.87
  17  13  -5    7.59    2.44
 -17  13  -5    6.68    2.42
 -17  13  -5    5.43    1.73
 -17 -13  -5    7.45    2.44
  17  13  -3  372.26    3.78
 -17  13  -3  381.39    3.67
 -17 -13  -3  371.74    3.75
  17  13  -1   60.42    1.71
 -17  13  -1   60.63    1.62
 -17 -13  -1   59.06    2.03
 -17  11  -7   35.53    3.59
 -17  11  -7   63.29    3.87
 -17 -11  -7   60.11    4.56
  17  11  -5   57.97    2.43
 -17  11  -5   58.68    2.41
 -17  11  -5   63.81    2.40
 -17 -11  -5   56.41    2.47
  17  11  -3   99.10    2.32
 -17 -11  -3   99.13    2.31
 -17  11  -3  100.72    2.25
 -17 -11  -1   62.17    2.08
 -17  11  -1   64.93    2.04
  17  11  -1   63.37    2.15
 -17   9  -7   -0.12    2.87
 -17  -9  -7    0.26    3.50
 -17   9  -7    1.02    3.55
 -17  -9  -5   38.09    2.29
 -17   9  -5   43.68    2.26
  17   9  -5   40.44    2.31
 -17   9  -5   38.33    2.30
  17   9  -3   60.11    2.12
 -17   9  -3   62.00    2.03
 -17   9  -3   65.62    2.05
 -17  -9  -3   63.58    2.09
  17   9  -1  168.97    2.37
 -17  -9  -1  176.05    2.69
 -17   7  -7   38.90    3.95
 -17  -7  -7   35.80    3.84
 -17   7  -7   33.17    3.77
 -17  -7  -7   37.31    3.79
 -17  -7  -5   25.35    2.24
 -17   7  -5   26.37    2.21
 -17   7  -5   29.52    2.18
  17   7  -3   24.50    1.42
 -17  -7  -3   23.86    1.84
 -17   7  -3   23.08    1.79
 -17  -7  -1  213.19    2.89
  17   7  -1  218.21    2.93
 -17   7  -1  215.19    2.85
 -17   5  -7   39.38    3.90
 -17  -5  -7   40.87    4.39
 -17   5  -7   33.90    4.34
 -17  -5  -7   36.79    4.41
 -17  -5  -5   62.09    2.52
 -17   5  -5   67.93    2.47
 -17   5  -5   61.95    2.50
 -17   5  -3   30.83    1.47
 -17  -5  -3   30.83    1.49
  17   5  -3   30.52    1.49
 -17   5  -1   54.00    2.03
 -17  -5  -1   55.52    1.71
  17   5  -1   57.08    2.16
 -17  -3  -7    9.03    4.14
 -17   3  -7    7.29    3.62
 -17  -3  -7    6.29    3.58
 -17   3  -7    6.63    3.58
 -17   3  -5    0.50    1.99
 -17   3  -5    1.31    1.94
 -17  -3  -5    1.29    1.99
 -17   3  -3  117.07    2.14
 -17  -3  -3  121.59    2.49
 -17   3  -1  167.23    2.70
  17   3  -1  162.37    2.74
 -17  -3  -1  165.08    2.73
 -17   1  -7   32.40    4.40
 -17  -1  -7   27.85    3.83
 -17   1  -7   27.34    3.77
 -17  -1  -7   27.65    3.79
 -17   1  -5   11.99    2.11
 -17  -1  -5   13.03    2.10
 -17  -1  -3  108.93    2.10
 -17   1  -3  113.01    2.44
 -17  -1  -1   20.05    1.88
 -17   1  -1   19.66    1.41
  16  36  -2    7.00    3.35
 -16 -36  -2    3.80    3.34
 -16  36  -2    2.92    3.28
 -16  36   0    9.33    2.81
  16  36   0    6.88    2.91
  16  34  -2   13.97    2.12
 -16  34  -2   16.96    2.05
 -16 -34  -2   12.96    2.89
 -16  34   0    2.00    2.75
  16  34   0    0.56    2.87
 -16 -32  -4   14.47    2.47
  16  32  -4   19.75    3.50
  16  32  -2   39.81    2.84
 -16  32  -2   39.66    2.71
 -16 -32  -2   36.72    1.92
  16  32   0   12.47    2.45
 -16  32   0   15.07    1.67
 -16  30  -4    1.00    2.81
  16  30  -4    1.74    2.92
 -16 -30  -4    0.58    2.85
 -16 -30  -2   21.20    2.42
  16  30  -2   24.76    2.47
 -16  30  -2   22.29    2.45
  16  30   0    5.17    1.70
 -16  30   0    4.99    2.36
  16  28  -4   36.79    3.08
 -16  28  -4   34.20    2.96
 -16 -28  -4   35.11    3.00
  16  28  -2   30.56    2.50
 -16  28  -2   27.85    1.80
 -16 -28  -2   28.90    1.80
  16  28   0  113.37    2.49
 -16  28   0  116.89    2.44
 -16  26  -4   11.80    1.74
 -16 -26  -4    9.07    2.42
  16  26  -4   10.63    1.80
 -16 -26  -2   48.20    1.70
  16  26  -2   49.41    2.26
 -16  26  -2   49.07    1.69
  16  26   0   46.62    2.20
 -16  26   0   46.74    1.65
 -16 -24  -4    3.66    1.70
  16  24  -4    4.68    2.42
 -16  24  -4    3.88    2.35
 -16  24  -2   20.06    1.53
  16  24  -2   21.49    1.56
 -16 -24  -2   23.94    1.54
 -16  24   0    2.25    1.96
  16  24   0    2.26    1.45
 -16  22  -6    4.28    3.32
 -16 -22  -6    2.07    3.91
  16  22  -6    4.49    3.42
 -16 -22  -4   57.98    2.08
 -16  22  -4   61.03    2.63
  16  22  -4   60.52    2.11
  16  22  -2   52.44    2.27
 -16 -22  -2   49.61    2.22
 -16  22  -2   50.13    1.71
 -16  22   0   95.27    2.44
  16  22   0   96.68    2.48
 -16 -20  -6    0.88    2.88
 -16  20  -6    2.37    2.87
 -16  20  -6    0.98    2.91
  16  20  -6    2.31    2.91
 -16  20  -4   41.50    2.17
  16  20  -4   38.40    2.24
 -16 -20  -4   39.41    1.70
 -16  20  -2   37.95    2.19
 -16 -20  -2   33.22    1.67
  16  20  -2   37.02    2.25
  16  20   0  142.48    2.40
 -16  20   0  138.89    2.32
 -16  18  -6   14.57    3.00
 -16  18  -6   19.63    2.94
  16  18  -6   18.09    3.02
 -16 -18  -6   17.12    2.98
 -16 -18  -4   76.46    2.40
 -16  18  -4   75.90    2.40
  16  18  -4   73.99    2.46
  16  18  -2   81.62    2.49
 -16 -18  -2   82.28    1.99
 -16  18  -2   85.43    2.42
  16  18   0  151.92    2.49
 -16  18   0  158.85    2.42
 -16 -16  -6   12.32    2.91
 -16  16  -6   10.50    2.95
  16  16  -6   11.37    2.96
 -16  16  -6   11.86    2.94
  16  16  -4   28.16    2.20
 -16 -16  -4   27.24    2.19
 -16  16  -4   26.45    1.62
 -16 -16  -2   44.39    1.53
  16  16  -2   45.91    1.97
 -16  16  -2   46.42    1.91
  16  16   0    2.85    1.71
 -16  16   0    5.87    1.67
 -16 -14  -6    6.49    2.92
 -16  14  -6    5.76    3.01
 -16  14  -6    7.95    2.44
  16  14  -6    6.68    2.98
  16  14  -4  178.39    3.07
 -16 -14  -4  182.78    3.05
 -16  14  -4  182.37    2.58
 -16  14  -2    8.91    1.23
  16  14  -2    8.23    1.76
 -16 -14  -2    8.06    1.26
  16  14   0   17.76    1.39
 -16  14   0   19.04    1.76
 -16 -12  -6    8.36    2.45
 -16  12  -6    9.27    2.43
 -16  12  -6    7.92    2.48
 -16  12  -4   83.61    2.05
 -16 -12  -4   82.94    2.55
  16  12  -4   83.17    2.57
 -16  12  -4   86.42    2.49
 -16  12  -2  148.03    2.19
  16  12  -2  148.67    2.61
 -16 -12  -2  140.67    2.20
  16  12   0   49.20    1.67
 -16  12   0   51.59    2.01
 -16  10  -6   18.31    3.03
 -16  10  -6   17.19    2.56
 -16 -10  -6   18.68    2.53
 -16  10  -4   40.65    2.25
 -16  10  -4   42.91    2.25
 -16 -10  -4   39.76    2.31
  16  10  -4   38.52    2.29
  16  10  -2  302.37    3.05
 -16  10  -2  299.83    3.20
 -16 -10  -2  297.97    3.28
 -16  10   0 1178.17    5.85
  16  10   0 1160.07    5.63
 -16  -8  -6   25.61    2.63
 -16   8  -6   32.60    3.13
 -16   8  -6   26.90    2.64
 -16   8  -4   85.05    2.58
 -16   8  -4   88.93    2.55
  16   8  -4   81.92    2.60
 -16  -8  -4   83.63    2.67
 -16  -8  -2   17.78    1.82
  16   8  -2   17.86    1.87
  16   8   0  518.74    3.84
 -16  -6  -6    7.42    2.46
 -16   6  -6    8.77    2.42
 -16   6  -6    6.61    2.45
 -16   6  -4  251.10    3.37
  16   6  -4  230.27    3.46
 -16  -6  -4  241.00    3.47
 -16   6  -4  234.65    3.40
 -16   6  -2   69.89    1.78
  16   6  -2   70.46    2.25
 -16  -6  -2   70.37    2.19
 -16   6   0  406.22    3.70
  16   6   0  398.53    3.76
 -16  -4  -6   32.81    2.71
 -16   4  -6   34.20    2.71
 -16   4  -6   40.92    3.18
 -16   4  -4   18.87    2.20
 -16  -4  -4   18.96    2.22
 -16   4  -2  121.78    2.17
  16   4  -2  123.02    2.57
 -16  -4  -2  121.85    2.52
  16   4   0  151.75    2.48
 -16   4   0  150.79    2.02
 -16   2  -6   13.44    3.03
 -16   2  -6   15.09    2.50
 -16  -2  -6   13.16    3.05
 -16  -2  -6   14.30    2.96
 -16   2  -4  102.57    2.61
 -16  -2  -4  104.60    2.64
 -16  -2  -2  189.20    2.89
 -16   2  -2  178.51    2.83
  16   2  -2  191.93    2.97
  16   2   0  386.07    3.49
 -16   2   0  395.64    3.74
 -16   0  -6    0.13    2.33
 -16   0  -6    0.62    2.38
 -16   0  -4  162.01    2.85
 -16   0  -2    0.91    1.72
 -15 -37  -1    6.45    2.07
  15  37  -1   12.97    2.88
 -15  37  -1   10.99    2.82
 -15 -35  -3    0.32    2.34
  15  35  -3   -0.09    2.41
 -15  35  -3    0.39    3.26
 -15 -35  -1   23.59    2.12
 -15  35  -1   22.99    2.88
  15  35  -1   22.65    2.15
  15  33  -3   65.02    3.15
 -15  33  -3   68.48    3.06
 -15 -33  -3   63.22    2.33
 -15 -33  -1   12.46    2.42
  15  33  -1   12.86    2.42
 -15  33  -1   13.91    2.36
 -15 -31  -3   35.60    2.98
  15  31  -3   35.87    3.03
 -15  31  -3   35.42    2.94
  15  31  -1   32.32    2.52
 -15 -31  -1   31.39    2.49
 -15  31  -1   30.26    1.82
 -15 -29  -5   21.96    2.56
 -15 -29  -3   71.13    2.67
  15  29  -3   70.12    2.72
 -15  29  -3   71.21    2.68
 -15 -29  -1   69.72    2.65
 -15  29  -1   76.06    2.62
  15  29  -1   68.97    2.05
  15  27  -5   18.76    2.16
 -15  27  -5   19.04    2.92
 -15 -27  -5   17.68    2.95
  15  27  -3   10.17    2.46
 -15  27  -3   10.29    2.36
 -15 -27  -3    7.52    2.42
 -15 -27  -1   27.94    1.58
 -15  27  -1   30.76    2.08
  15  27  -1   30.69    2.14
 -15  25  -5   53.50    3.06
  15  25  -5   48.75    2.37
 -15 -25  -5   50.98    3.10
  15  25  -3   22.26    2.34
 -15  25  -3   23.56    1.80
 -15 -25  -3   21.23    1.81
 -15  25  -1  102.25    1.97
  15  25  -1   98.72    1.97
 -15 -25  -1  101.07    1.99
 -15 -23  -5    2.55    2.37
  15  23  -5    2.30    2.66
 -15  23  -5    1.43    2.59
 -15  23  -3   53.84    2.24
 -15 -23  -3   54.98    1.78
  15  23  -3   53.72    2.33
 -15 -23  -1   26.89    2.13
 -15  23  -1   26.98    2.12
  15  23  -1   25.83    2.14
  15  21  -5   17.35    2.54
 -15  21  -5   19.91    2.46
 -15 -21  -5   18.89    2.46
 -15 -21  -3   83.93    2.42
 -15  21  -3   79.56    2.36
  15  21  -3   81.89    2.45
 -15 -21  -1   32.79    2.20
 -15  21  -1   34.49    2.19
  15  21  -1   32.07    1.65
  15  19  -5   32.29    2.57
 -15  19  -5   30.88    2.55
 -15 -19  -5   31.10    2.56
 -15  19  -3    7.31    1.46
 -15 -19  -3    7.14    1.46
  15  19  -3    7.76    2.09
  15  19  -1    6.05    1.68
 -15  19  -1    3.66    1.65
 -15 -19  -1    5.84    1.66
 -15 -17  -5    0.58    2.34
  15  17  -5   -0.80    2.40
 -15  17  -5    1.23    2.30
 -15  17  -3  233.09    2.72
 -15 -17  -3  231.29    3.17
  15  17  -3  210.46    2.67
  15  17  -1   45.01    1.56
 -15  17  -1   47.07    1.90
 -15 -17  -1   44.43    1.93
 -15  15  -7   11.55    3.46
 -15 -15  -7   13.69    4.29
 -15  15  -7   14.80    4.26
  15  15  -5   17.47    2.52
 -15 -15  -5   16.38    2.26
 -15  15  -5   17.40    2.44
  15  15  -3   11.26    2.14
 -15 -15  -3   11.26    2.11
 -15  15  -3    9.80    1.51
 -15 -15  -1  128.90    2.42
 -15  15  -1  134.11    2.06
  15  15  -1  133.43    2.48
 -15  13  -7    9.43    3.58
 -15 -13  -7    7.16    3.68
 -15  13  -7    9.95    3.65
  15  13  -5   29.01    2.23
 -15  13  -5   28.82    2.17
 -15  13  -5   33.22    2.21
 -15 -13  -5   28.71    2.21
  15  13  -3   45.60    1.61
 -15  13  -3   45.10    1.94
 -15 -13  -3   42.62    1.56
 -15  13  -1  550.89    3.77
 -15 -13  -1  536.65    4.04
  15  13  -1  559.29    4.17
 -15 -11  -7    2.45    3.57
 -15  11  -7    2.84    3.57
 -15  11  -7    1.99    3.49
  15  11  -5    4.18    2.04
 -15  11  -5    3.57    1.44
 -15  11  -5    5.27    1.99
 -15 -11  -5    4.61    2.03
 -15 -11  -3  111.71    2.44
 -15  11  -3  116.02    2.38
  15  11  -3  115.35    2.49
  15  11  -1   39.70    1.62
 -15  11  -1   41.35    1.96
 -15 -11  -1   39.65    1.57
 -15   9  -7   27.12    3.83
 -15  -9  -7   21.69    3.82
 -15  -9  -7   22.83    4.19
 -15   9  -7   19.36    3.65
  15   9  -5   67.71    2.56
 -15   9  -5   77.10    2.54
 -15   9  -5   67.16    2.55
 -15  -9  -5   69.94    2.58
 -15   9  -3  101.69    1.99
  15   9  -3  100.31    2.41
 -15  -9  -3   96.62    2.38
 -15  -9  -1  164.06    2.70
  15   9  -1  168.42    2.81
 -15   9  -1  165.44    2.37
 -15   7  -7   14.23    4.18
 -15  -7  -7   17.56    4.71
 -15  -7  -7   15.33    4.30
 -15   7  -7   18.48    4.30
 -15   7  -5   48.05    2.40
 -15  -7  -5   50.71    2.45
 -15   7  -5   55.78    2.42
 -15   7  -3   99.78    1.99
 -15  -7  -3   96.90    2.38
 -15   7  -3   93.53    2.32
  15   7  -3   96.00    2.06
  15   7  -1  117.34    2.18
 -15  -7  -1  114.08    2.15
 -15  -5  -7   17.39    4.77
 -15   5  -7   15.01    4.21
 -15   5  -7   18.88    4.29
 -15  -5  -7   15.17    4.78
 -15   5  -5   24.62    2.23
 -15  -5  -5   25.00    2.24
 -15   5  -5   25.91    2.61
  15   5  -3  415.05    4.10
 -15   5  -3  419.16    3.73
 -15  -5  -3  418.12    4.04
  15   5  -1  116.63    2.24
 -15   5  -1  116.90    2.46
 -15  -5  -1  120.21    2.56
 -15  -3  -7   13.49    5.15
 -15  -3  -7   14.58    5.20
 -15   3  -7   12.27    4.69
 -15   3  -7   14.12    4.77
 -15  -3  -5  102.95    2.91
 -15   3  -5  112.11    3.21
 -15   3  -5   99.59    2.82
 -15  -3  -3   38.19    2.02
  15   3  -3   40.27    1.65
 -15   3  -3   37.56    1.98
 -15   3  -1  498.36    4.20
  15   3  -1  493.33    4.03
 -15  -3  -1  499.19    4.05
 -15  -1  -7   32.83    5.00
 -15   1  -7   26.82    4.92
 -15  -1  -7   25.19    4.92
 -15   1  -7   32.72    4.98
 -15   1  -5   11.93    2.15
 -15   1  -5   13.22    2.08
 -15  -1  -5   13.68    2.12
 -15   1  -3  121.08    2.59
 -15  -1  -3  122.80    2.60
 -15   1  -1  477.52    4.13
 -15  -1  -1  490.78    4.24
  15   1  -1  472.50    4.24
  14  38   0   14.73    3.20
 -14  38   0   18.49    3.07
 -14 -36  -2    4.59    2.87
 -14  36  -2    4.80    2.02
  14  36  -2    7.06    2.92
  14  36   0   77.52    2.42
 -14  36   0   82.57    3.10
 -14 -34  -2   14.17    2.91
 -14  34  -2   14.34    2.07
  14  34  -2   15.73    3.00
  14  34   0    7.19    1.72
 -14  34   0    6.28    1.68
  14  32  -4   39.09    3.13
 -14 -32  -4   39.59    3.09
 -14  32  -4   45.05    3.00
 -14  32  -2    6.82    2.36
  14  32  -2    7.74    2.41
 -14 -32  -2    6.17    1.73
  14  32   0   16.12    1.76
 -14  32   0   16.05    1.72
 -14  30  -4   21.38    2.90
 -14 -30  -4   19.29    2.12
  14  30  -4   19.25    2.16
 -14  30  -2   60.04    2.62
  14  30  -2   63.31    2.66
 -14 -30  -2   62.46    2.62
 -14  30   0   -0.60    2.32
  14  30   0   -0.76    1.70
 -14 -28  -4   41.73    1.99
 -14  28  -4   49.49    2.57
  14  28  -4   46.35    2.63
 -14  28  -2    0.32    1.68
  14  28  -2   -0.10    2.42
 -14 -28  -2   -0.35    1.39
 -14  28   0    8.54    1.43
  14  28   0    9.06    2.02
  14  26  -4   15.06    1.80
 -14  26  -4   17.52    2.42
 -14 -26  -4   17.10    2.45
 -14  26  -2   40.29    2.17
 -14 -26  -2   39.92    2.17
  14  26  -2   37.96    1.65
 -14  26   0   43.83    1.66
  14  26   0   45.61    2.24
  14  24  -6    7.55    3.45
 -14  24  -6    7.99    3.35
 -14 -24  -6    5.32    3.38
  14  24  -4   25.12    2.55
 -14  24  -4   24.62    1.83
 -14 -24  -4   22.23    1.85
 -14  24  -2   59.57    2.27
 -14 -24  -2   62.83    2.28
  14  24  -2   59.66    2.32
 -14  24   0  397.21    3.17
  14  24   0  394.65    3.52
  14  22  -6    2.93    2.91
 -14 -22  -6    1.60    2.88
 -14  22  -6    3.64    2.84
 -14 -22  -4   54.42    1.82
 -14  22  -4   59.30    2.67
  14  22  -4   59.09    2.53
 -14 -22  -2   89.62    2.47
 -14  22  -2   89.73    2.40
  14  22  -2   88.86    2.00
 -14  22   0    6.24    1.48
  14  22   0    8.40    1.49
  14  20  -6   86.36    3.42
 -14 -20  -6   74.12    3.33
 -14  20  -6   95.58    3.38
  14  20  -4   79.61    2.51
 -14  20  -4   83.19    2.41
 -14 -20  -4   79.72    2.01
 -14 -20  -2   56.78    2.32
  14  20  -2   57.78    1.85
 -14  20  -2   58.92    1.81
  14  20   0   73.68    1.70
 -14  20   0   77.63    2.05
  14  18  -6    7.94    3.60
 -14  18  -6   10.54    2.91
 -14 -18  -6    8.89    2.89
 -14  18  -6    8.05    2.93
 -14  18  -4   11.71    2.05
 -14 -18  -4   12.66    2.06
  14  18  -4   12.88    2.09
 -14 -18  -2  252.02    2.97
 -14  18  -2  259.35    2.92
  14  18  -2  259.85    3.03
 -14  18   0  134.48    2.36
  14  18   0  127.99    2.40
 -14  16  -6    4.44    2.96
  14  16  -6    5.29    2.44
 -14  16  -6    5.82    2.42
 -14 -16  -6    5.19    2.42
  14  16  -4  229.89    2.91
 -14 -16  -4  231.10    2.92
 -14  16  -4  252.16    3.26
 -14 -16  -2   63.73    2.09
  14  16  -2   64.88    2.12
 -14  16  -2   64.94    1.69
 -14  16   0  211.16    2.42
  14  16   0  214.23    2.54
 -14  14  -6  137.95    3.41
 -14  14  -6  165.41    3.98
  14  14  -6  146.45    3.52
 -14 -14  -6  157.39    3.57
  14  14  -4   29.64    2.24
 -14  14  -4   31.35    2.19
 -14 -14  -4   29.16    2.24
 -14  14  -2  485.16    3.85
  14  14  -2  471.10    3.93
 -14 -14  -2  474.26    3.91
 -14  14   0   12.06    1.31
  14  14   0   10.76    1.36
 -14 -12  -6    9.69    2.45
 -14  12  -6   10.91    2.45
 -14  12  -6    8.42    2.48
  14  12  -6    7.78    2.99
 -14 -12  -4   88.94    2.64
 -14  12  -4   95.26    2.12
  14  12  -4   85.42    2.15
  14  12  -2   24.59    1.46
 -14  12  -2   26.27    1.86
 -14 -12  -2   25.03    1.87
  14  12   0  236.16    2.75
 -14  12   0  254.06    3.06
 -14  10  -6   29.32    2.67
 -14  10  -6   34.87    2.68
 -14 -10  -6   34.20    2.67
  14  10  -4  107.54    2.81
 -14  10  -4  113.84    2.75
 -14 -10  -4  108.71    2.81
 -14  10  -4  119.93    2.74
 -14 -10  -2  101.96    2.40
  14  10  -2  103.81    2.47
 -14  10  -2  106.48    2.36
 -14  10   0   18.46    1.44
  14  10   0   20.27    1.98
 -14   8  -6   76.90    3.54
 -14   8  -6   79.69    3.04
 -14  -8  -6   80.57    3.58
  14   8  -4   42.01    2.07
 -14   8  -4   38.01    1.59
 -14  -8  -4   41.22    2.05
 -14   8  -4   43.28    1.97
  14   8  -2   59.37    2.24
 -14   8  -2   57.51    2.10
 -14  -8  -2   58.39    2.17
  14   8   0   85.19    2.46
 -14   6  -6   34.47    3.20
 -14  -6  -6   32.85    3.21
 -14   6  -6   28.77    3.14
 -14  -6  -4    9.72    1.31
 -14   6  -4    9.85    1.74
  14   6  -4   10.42    1.76
 -14   6  -4   11.50    1.71
 -14   6  -2  505.54    4.26
  14   6  -2  484.05    4.07
 -14  -6  -2  498.37    4.33
  14   6   0  190.82    3.04
 -14  -4  -6    3.81    2.42
 -14   4  -6    5.64    2.93
 -14   4  -6    4.95    2.96
 -14   4  -4  114.96    2.79
 -14   4  -4  111.92    2.57
 -14  -4  -4  114.08    2.63
 -14  -4  -2   16.46    1.91
 -14   4  -2   15.88    1.87
  14   4  -2   16.98    1.95
 -14   4   0  460.26    3.91
  14   4   0  454.25    4.20
 -14   2  -6   79.49    3.20
 -14   2  -6  102.47    3.77
 -14  -2  -6   89.52    3.77
 -14  -2  -6  101.94    3.75
 -14  -2  -4   13.54    1.81
 -14   2  -4   14.32    1.80
 -14   2  -2  230.22    3.20
  14   2  -2  225.35    3.24
 -14  -2  -2  229.93    3.26
 -14   2   0   19.11    2.03
  14   2   0   18.29    1.56
 -14   0  -6   20.61    3.14
 -14   0  -6   23.40    3.11
 -14   0  -4   -0.29    1.67
 -14   0  -2   37.95    2.09
  13 -37  -1   16.08    2.06
  13  37  -1   17.40    2.14
 -13 -37  -1   16.90    2.11
 -13  37  -1   16.44    2.86
  13  35  -3   16.59    2.99
 -13 -35  -3   10.70    2.13
 -13  35  -3   15.40    2.87
  13 -35  -1    7.83    2.80
 -13 -35  -1   10.83    2.05
  13  35  -1    9.17    2.08
 -13  35  -1    7.40    2.82
 -13 -33  -3   46.15    2.26
  13  33  -3   52.13    3.09
 -13  33  -3   47.85    2.98
 -13 -33  -1   37.89    2.49
  13 -33  -1   33.76    2.44
 -13  33  -1   34.54    2.47
  13  33  -1   34.56    2.55
 -13 -31  -3    4.21    1.72
  13  31  -3    5.74    1.76
 -13  31  -3    5.62    2.37
  13 -31  -1  155.14    2.96
  13  31  -1  159.91    3.02
 -13  31  -1  151.37    2.38
 -13 -31  -1  157.37    2.98
 -13 -29  -5    2.78    2.89
  13  29  -5    4.14    2.91
 -13  29  -5    4.53    2.00
 -13 -29  -3   48.54    2.58
  13  29  -3   45.77    2.63
 -13  29  -3   47.13    2.56
  13 -29  -1  116.82    2.04
 -13  29  -1  118.08    2.02
  13  29  -1  123.20    2.10
 -13 -29  -1  121.66    2.10
 -13  27  -5   20.71    2.88
 -13 -27  -5   14.21    2.17
  13  27  -5   16.79    3.00
 -13  27  -3   79.75    2.69
  13  27  -3   76.56    2.13
 -13 -27  -3   79.72    2.74
  13  27  -1   24.15    2.12
 -13  27  -1   27.32    2.10
 -13 -27  -1   23.40    2.10
  13  25  -5   37.93    3.10
 -13 -25  -5   37.32    2.24
 -13  25  -5   40.65    2.99
  13  25  -3   38.02    2.20
 -13  25  -3   39.52    2.18
 -13 -25  -3   36.37    2.18
 -13 -25  -1   25.53    2.11
 -13  25  -1   26.38    2.10
  13  25  -1   24.30    2.13
  13  23  -5   11.00    1.81
 -13 -23  -5   11.69    2.44
 -13  23  -5   12.88    2.45
 -13 -23  -3    8.05    1.46
 -13  23  -3    8.15    1.45
  13  23  -3    7.55    2.07
 -13 -23  -1   20.98    2.10
  13  23  -1   20.55    2.12
 -13  23  -1   19.10    2.10
 -13  21  -5   22.46    2.50
  13  21  -5   27.17    2.63
 -13 -21  -5   22.21    2.48
 -13 -21  -3  138.68    2.73
  13  21  -3  135.92    2.72
 -13  21  -3  133.95    2.23
 -13  21  -1   83.31    1.74
 -13 -21  -1   83.61    1.75
  13  21  -1   80.43    1.76
 -13  19  -5   91.06    2.34
  13  19  -5   90.06    2.97
 -13 -19  -5   93.65    2.97
 -13  19  -3    3.72    1.45
 -13 -19  -3    4.61    2.06
  13  19  -3    4.49    1.51
 -13 -19  -1   86.82    2.16
 -13  19  -1   92.50    2.17
  13  19  -1   86.56    1.82
 -13 -17  -7    2.34    4.18
  13  17  -7    2.38    4.05
 -13  17  -7    2.17    4.14
 -13  17  -7    3.15    4.13
  13  17  -5    2.33    2.24
 -13  17  -5    2.36    2.40
 -13 -17  -5    2.71    1.96
 -13 -17  -3  103.58    2.63
 -13  17  -3  109.43    2.60
  13  17  -3  103.09    2.15
 -13 -17  -1  123.76    2.08
 -13  17  -1  127.97    2.37
  13  17  -1  125.69    2.43
 -13 -15  -7   11.19    3.67
 -13  15  -7   10.78    3.68
 -13  15  -7   10.28    3.60
 -13  15  -5   26.91    2.16
  13  15  -5   25.39    2.20
 -13 -15  -5   26.60    2.18
 -13  15  -3  106.49    2.33
 -13 -15  -3  107.08    2.39
  13  15  -3  106.33    2.39
 -13  15  -1   62.53    2.11
 -13 -15  -1   61.95    2.11
  13  15  -1   63.53    1.75
 -13 -13  -7   11.28    4.26
 -13  13  -7   10.13    3.57
 -13  13  -7   12.90    3.69
  13  13  -5  169.05    3.23
 -13  13  -5  181.11    3.15
 -13 -13  -5  167.73    3.23
 -13  13  -5  172.60    3.15
  13  13  -3  140.26    2.30
 -13 -13  -3  142.94    2.62
 -13  13  -3  149.34    2.59
 -13 -13  -1  123.95    2.16
 -13  13  -1  135.55    2.51
  13  13  -1  128.35    2.19
 -13  11  -7   57.63    4.14
 -13 -11  -7   51.28    5.34
 -13  11  -7   35.96    3.86
 -13  11  -5   16.42    2.14
 -13 -11  -5   16.35    2.15
 -13  11  -5   18.01    2.15
  13  11  -5   16.11    2.18
 -13  11  -3   98.95    2.35
  13  11  -3   96.65    2.43
 -13 -11  -3   96.87    2.41
 -13  11  -1  176.14    2.74
 -13 -11  -1  164.26    2.78
  13  11  -1  167.70    2.81
 -13   9  -7   62.63    4.80
 -13   9  -7   49.36    4.57
 -13  -9  -5  210.80    3.59
  13   9  -5  198.76    3.56
 -13   9  -5  199.59    3.49
 -13   9  -5  222.51    3.52
 -13   9  -3  114.50    2.13
 -13  -9  -3  109.73    2.53
  13   9  -3  108.79    2.19
  13   9  -1   58.15    2.30
 -13  -9  -1   60.92    2.24
 -13   9  -1   60.77    2.20
 -13   7  -7   34.58    5.10
 -13   7  -7   52.78    5.67
 -13   7  -5   39.61    2.39
 -13  -7  -5   44.25    2.45
 -13   7  -5   48.22    2.43
 -13   7  -3   58.48    2.13
  13   7  -3   56.42    2.18
 -13   7  -3   60.72    2.13
 -13  -7  -3   58.84    2.19
 -13  -7  -1   57.70    1.84
  13   7  -1   58.25    2.33
 -13   5  -5   14.11    2.15
 -13  -5  -5   13.09    2.15
 -13   5  -5   13.09    2.59
  13   5  -3   26.67    1.56
 -13  -5  -3   27.37    1.95
 -13   5  -3   26.19    1.91
  13   5  -1   83.14    2.50
 -13   5  -1   83.87    2.01
 -13  -5  -1   83.91    2.17
 -13   3  -5  271.24    4.09
 -13  -3  -5  285.71    4.49
 -13   3  -5  299.66    4.11
 -13   3  -3   32.23    2.00
  13   3  -3   31.97    2.03
 -13  -3  -3   32.89    2.02
 -13  -3  -1  114.30    2.70
 -13   3  -1  110.98    2.25
  13   3  -1  115.48    2.77
 -13   1  -5    4.71    2.08
 -13   1  -5    3.96    2.03
 -13  -1  -5    4.62    2.07
 -13  -1  -3  435.96    4.35
 -13   1  -3  422.74    4.08
 -13  -1  -1  364.57    3.97
 -13   1  -1  348.91    3.86
  13   1  -1  337.80    3.63
 -12  38  -2   60.17    2.60
  12 -38  -2   58.27    3.50
 -12 -38  -2   59.48    3.58
  12  38  -2   61.07    3.64
 -12  38   0   -0.83    2.80
  12  38   0   -0.71    2.04
 -12  36  -2   57.24    2.28
  12  36  -2   54.01    2.37
 -12 -36  -2   58.89    3.03
  12 -36  -2   52.23    2.23
  12  36   0   51.57    3.06
 -12  36   0   52.19    2.96
 -12  34  -4   36.55    2.51
 -12 -34  -4   36.03    3.44
  12 -34  -2   32.81    1.84
  12  34  -2   37.15    2.84
 -12 -34  -2   35.48    2.56
 -12  34  -2   35.33    1.84
 -12  34   0    3.63    2.33
  12  34   0    4.83    1.72
  12  32  -4   12.36    2.97
 -12 -32  -4   12.45    2.90
 -12  32  -4   11.68    2.87
  12 -32  -2   17.03    1.72
  12  32  -2   19.61    2.47
 -12  32  -2   16.85    1.74
 -12 -32  -2   18.10    2.44
  12  32   0   78.54    2.09
 -12  32   0   80.50    2.64
 -12 -30  -4    0.41    2.86
  12  30  -4    1.85    2.06
 -12  30  -4    2.60    2.81
 -12  30  -2   97.18    2.20
 -12 -30  -2   97.93    2.21
  12  30  -2   99.71    2.84
  12 -30  -2   92.48    2.17
  12  30   0    5.57    1.44
 -12  30   0    5.55    1.40
 -12  28  -4   98.63    2.83
 -12 -28  -4   94.06    2.88
  12  28  -4   99.90    2.91
  12  28  -2   43.59    1.71
 -12 -28  -2   41.25    1.68
  12 -28  -2   42.85    2.19
 -12  28  -2   45.25    2.17
 -12  28   0  154.01    2.60
  12  28   0  145.40    2.68
 -12  26  -4   17.49    2.43
  12  26  -4   19.56    2.51
 -12 -26  -4   16.88    2.47
  12  26  -2  132.67    2.64
  12 -26  -2  120.18    2.13
 -12  26  -2  133.64    2.15
 -12 -26  -2  133.91    2.61
 -12  26   0   22.18    1.53
  12  26   0   20.70    1.59
 -12  24  -6   11.99    2.87
 -12 -24  -6    7.45    2.91
  12  24  -6    9.93    2.98
  12  24  -4    1.68    2.42
 -12  24  -4    2.34    2.35
 -12 -24  -4    0.90    2.40
 -12  24  -2  178.06    2.81
  12  24  -2  180.53    2.86
 -12 -24  -2  173.19    2.82
 -12  24   0  121.77    2.10
  12  24   0  130.77    2.65
 -12  22  -6   29.30    3.03
 -12 -22  -6   27.45    3.02
  12  22  -6   28.92    3.10
 -12  22  -4  101.88    2.09
 -12 -22  -4  108.62    2.61
  12  22  -4  103.21    2.17
 -12 -22  -2   46.04    2.27
 -12  22  -2   43.32    2.23
  12  22  -2   41.61    1.73
 -12  22   0    6.66    1.19
  12  22   0    6.76    1.24
  12  20  -6   15.26    2.98
 -12  20  -6   15.88    2.92
 -12 -20  -6   12.58    2.92
  12  20  -4   15.25    2.12
 -12  20  -4   15.49    2.09
 -12 -20  -4   16.32    2.09
 -12 -20  -2  107.41    1.95
 -12  20  -2  104.36    2.24
  12  20  -2  106.46    2.28
  12  20   0  407.37    3.45
 -12  20   0  425.29    3.48
  12  18  -6    1.69    2.45
 -12  18  -6    1.80    2.38
 -12 -18  -6    2.00    2.41
  12  18  -4  143.77    2.85
 -12  18  -4  138.83    2.75
 -12 -18  -4  143.00    2.85
 -12 -18  -2   34.31    1.48
  12  18  -2   38.24    1.53
 -12  18  -2   39.81    1.94
  12  18   0    0.20    1.73
 -12  18   0    2.06    1.68
  12  16  -6   18.11    3.07
 -12 -16  -6   18.06    2.56
 -12  16  -6   17.84    2.52
 -12  16  -6   20.84    2.51
 -12 -16  -4    5.41    2.06
 -12  16  -4    6.63    2.04
  12  16  -4    5.20    1.48
 -12 -16  -2  115.58    2.08
  12  16  -2  110.19    2.04
 -12  16  -2  115.64    2.35
 -12  16   0   41.58    1.54
  12  16   0   41.49    2.02
  12  14  -6   29.80    2.68
 -12  14  -6   33.20    3.17
 -12 -14  -6   32.43    2.67
 -12  14  -6   28.21    2.66
 -12  14  -4   51.16    2.34
  12  14  -4   47.29    2.38
 -12 -14  -4   44.86    1.85
 -12 -14  -2    1.37    1.21
 -12  14  -2    0.73    1.21
  12  14  -2    1.14    1.76
  12  14   0   36.35    1.60
 -12  14   0   37.91    1.58
 -12 -12  -6   16.78    3.08
 -12  12  -6   14.10    2.54
  12  12  -6   14.69    3.06
 -12  12  -6   17.49    3.07
 -12  12  -4   59.52    2.43
  12  12  -4   57.77    2.46
 -12 -12  -4   57.14    2.49
 -12 -12  -2  175.25    2.81
 -12  12  -2  177.07    2.77
  12  12  -2  169.26    2.85
  12  12   0    0.84    1.88
 -12  12   0    1.23    1.83
 -12  10  -6   34.85    3.24
 -12  10  -6   41.42    2.75
 -12 -10  -6   39.49    3.27
  12  10  -4   33.25    1.58
 -12 -10  -4   32.73    1.97
 -12  10  -4   36.49    1.95
 -12  10  -2  300.17    3.39
 -12 -10  -2  291.52    3.48
  12  10  -2  292.00    3.20
  12  10   0  101.47    2.56
 -12  10   0  106.91    2.11
 -12   8  -6   28.74    3.21
 -12   8  -6   37.10    3.24
 -12  -8  -6   31.50    3.25
 -12   8  -4  112.26    2.56
 -12  -8  -4  121.61    2.74
 -12   8  -4  131.04    2.65
  12   8  -4  116.65    2.71
 -12   8  -2  107.39    2.13
  12   8  -2  107.29    2.61
 -12  -8  -2  107.13    2.58
  12   8   0  792.73    5.21
 -12  -6  -6   18.98    3.00
 -12   6  -6   18.75    2.60
 -12   6  -6   16.82    2.60
 -12   6  -4  113.50    2.59
  12   6  -4  101.27    2.62
 -12   6  -4  102.84    2.57
 -12  -6  -4  105.33    2.64
 -12  -6  -2   28.58    1.61
  12   6  -2   29.94    2.12
  12   6   0  292.67    3.36
 -12  -4  -6   51.96    3.36
 -12  -4  -6   44.05    3.04
 -12   4  -6   52.22    3.02
 -12   4  -6   45.16    3.00
 -12   4  -4   79.09    2.43
 -12   4  -4   85.35    2.41
 -12  -4  -4   79.62    2.47
  12   4  -2  149.67    2.62
 -12   4  -2  149.26    2.82
 -12  -4  -2  156.09    2.98
 -12   4   0  659.41    5.16
  12   4   0  598.48    4.69
 -12   2  -6   10.39    2.94
 -12   2  -6    9.28    2.53
 -12  -2  -6    9.47    2.95
 -12  -2  -6   10.71    2.91
 -12   2  -4  121.50    2.80
 -12  -2  -4  122.85    2.83
 -12   2  -2  341.58    3.93
  12   2  -2  328.50    3.98
 -12  -2  -2  342.17    3.96
 -12   2   0    1.56    1.44
  12   2   0    2.18    1.50
 -12   0  -6    0.04    2.80
 -12   0  -6    0.08    2.77
 -12   0  -4  268.83    3.53
 -12   0  -2    0.43    1.31
  12   0   0  818.08    5.88
 -11 -39  -1    6.47    2.38
  11  39  -1   10.05    3.14
 -11  39  -1    6.20    3.09
  11 -39  -1    8.16    2.00
  11 -37  -3    2.26    2.32
  11  37  -1    4.69    2.88
 -11  37  -1    2.70    2.78
 -11 -37  -1    2.21    2.03
  11 -37  -1    2.42    2.78
 -11  35  -3   12.24    2.04
 -11 -35  -3   10.20    2.89
  11 -35  -3    8.84    2.06
  11  35  -3    9.36    2.13
 -11 -35  -1   15.11    1.76
  11  35  -1   14.08    1.77
  11 -35  -1   13.63    1.73
 -11  35  -1   13.22    1.72
  11 -33  -3   42.98    2.20
 -11 -33  -3   46.22    3.04
 -11  33  -3   44.70    2.21
  11  33  -3   45.19    2.30
 -11  33  -1   38.18    1.86
  11  33  -1   39.31    1.90
 -11 -33  -1   40.76    1.91
  11 -33  -1   42.42    2.50
 -11 -31  -5   34.97    3.52
  11  31  -3   25.99    1.87
 -11 -31  -3   25.65    2.51
  11 -31  -3   23.71    1.80
 -11  31  -3   24.50    2.46
  11  31  -1   13.89    2.45
 -11 -31  -1   15.16    1.73
  11 -31  -1   10.79    2.41
 -11  31  -1   13.10    2.42
 -11 -29  -5   17.76    2.15
  11  29  -5   19.70    2.22
 -11  29  -5   22.06    2.91
  11 -29  -3    8.66    1.71
 -11 -29  -3   10.43    2.41
 -11  29  -3    8.69    2.43
  11  29  -3    8.92    2.47
  11 -29  -1   50.15    2.15
 -11 -29  -1   49.67    2.24
  11  29  -1   50.64    2.24
 -11  29  -1   51.18    2.19
 -11 -27  -5    5.50    2.87
 -11  27  -5    6.19    2.83
  11  27  -5    4.55    2.95
 -11 -27  -3   38.10    2.20
 -11  27  -3   37.73    2.14
  11  27  -3   36.84    2.23
 -11  27  -1  117.89    2.07
  11 -27  -1  112.71    2.04
  11  27  -1  113.19    2.08
 -11 -27  -1  119.25    2.55
 -11  25  -5   18.42    1.80
 -11 -25  -5   18.64    2.50
  11  25  -5   17.94    2.54
 -11  25  -3   86.22    1.94
  11  25  -3   83.93    2.49
 -11 -25  -3   87.28    1.98
 -11  25  -1   38.95    2.22
  11 -25  -1   37.52    2.17
  11  25  -1   35.33    2.22
 -11 -25  -1   38.51    2.21
 -11 -23  -5  109.28    3.06
  11  23  -5  113.90    3.05
 -11  23  -5  119.03    2.98
  11  23  -3   53.08    2.31
 -11 -23  -3   52.34    2.31
 -11  23  -3   55.52    2.29
 -11 -23  -1    8.21    1.65
  11 -23  -1    7.03    1.63
 -11  23  -1    6.67    1.65
  11  23  -1    4.80    1.68
 -11 -21  -5  108.63    3.06
  11  21  -5  107.56    3.06
 -11  21  -5  115.08    3.00
 -11  21  -3    1.04    1.99
  11  21  -3   -0.31    2.08
 -11 -21  -3    1.48    2.02
 -11 -21  -1    7.11    1.69
  11 -21  -1    5.34    1.66
 -11  21  -1    5.87    1.69
  11  21  -1    6.49    1.72
 -11  19  -7    6.03    3.47
 -11  19  -7    9.82    3.50
  11  19  -5   73.44    2.83
 -11  19  -5   76.50    2.85
 -11 -19  -5   75.69    2.86
 -11 -19  -3   99.85    2.60
 -11  19  -3   95.92    2.53
  11  19  -3   96.77    2.61
 -11 -19  -1   22.95    1.39
 -11  19  -1   23.57    1.37
  11 -19  -1   24.06    1.79
  11  19  -1   23.50    1.87
 -11  17  -7   15.46    3.73
 -11  17  -7   12.86    3.65
  11  17  -7   13.47    3.61
 -11 -17  -7   14.46    4.30
  11  17  -5   53.83    2.42
 -11  17  -5   58.88    2.39
 -11 -17  -5   57.20    2.45
 -11 -17  -3   77.95    2.19
  11  17  -3   75.58    2.20
 -11  17  -3   75.77    2.15
 -11 -17  -1  214.33    2.54
  11  17  -1  221.38    2.92
 -11  17  -1  223.19    2.57
 -11  15  -7    2.66    3.58
 -11 -15  -7    2.32    4.10
 -11  15  -7    1.73    3.52
  11  15  -5    8.37    2.12
 -11  15  -5    8.09    2.06
 -11 -15  -5    8.46    2.05
 -11  15  -3  144.51    2.58
  11  15  -3  134.69    2.24
 -11 -15  -3  137.32    2.59
 -11 -15  -1  883.35    5.20
 -11  15  -1  886.46    5.12
  11  15  -1  890.10    5.23
 -11 -13  -7   13.95    5.97
 -11  13  -7   13.17    4.14
 -11  13  -7   15.77    3.73
  11  13  -5    7.66    2.09
 -11  13  -5    7.23    2.08
 -11 -13  -5    8.62    2.06
  11  13  -3  247.51    3.25
 -11  13  -3  249.40    2.88
 -11 -13  -3  255.10    3.26
 -11 -13  -1  310.63    3.16
 -11  13  -1  330.15    3.45
  11  13  -1  323.28    3.51
 -11  11  -7   37.01    4.55
 -11  11  -7   29.94    4.84
  11  11  -5  107.97    3.32
 -11 -11  -5  111.63    2.97
 -11  11  -5  106.17    2.85
 -11  11  -5  117.76    2.89
  11  11  -3   98.92    2.50
 -11  11  -3  100.40    2.06
 -11 -11  -3   95.32    2.13
 -11 -11  -1  124.69    2.65
  11  11  -1  130.29    2.73
 -11  11  -1  131.52    2.65
 -11  -9  -5   62.94    3.00
 -11   9  -5   56.27    2.55
 -11   9  -5   63.97    2.56
  11   9  -5   60.21    3.04
 -11   9  -3  109.53    2.50
  11   9  -3  103.90    2.58
 -11  -9  -3  104.15    2.56
 -11   9  -1    6.65    1.89
 -11  -9  -1    6.67    1.93
  11   9  -1    6.39    1.99
 -11   7  -5  207.50    3.95
  11   7  -5  189.55    4.04
 -11  -7  -5  191.45    3.71
 -11   7  -5  176.49    3.84
  11   7  -3   21.72    1.53
 -11  -7  -3   23.37    1.96
 -11   7  -3   24.26    1.90
  11   7  -1   87.18    2.20
 -11  -7  -1   84.61    2.56
 -11  -5  -5  130.41    3.67
 -11   5  -5  147.21    3.63
 -11   5  -5  119.25    3.20
 -11   5  -3   79.94    2.40
 -11  -5  -3   86.05    2.52
  11   5  -3   82.75    2.53
 -11   5  -3   86.13    2.43
  11   5  -1  171.66    3.25
 -11  -5  -1  169.10    3.16
 -11   3  -5   24.98    2.34
 -11   3  -5   29.63    2.34
 -11  -3  -5   27.37    2.79
  11   3  -3  230.15    3.57
 -11   3  -3  233.96    3.24
 -11  -3  -3  229.44    3.27
 -11  -3  -1  655.56    5.38
 -11   3  -1  644.72    5.24
  11   3  -1  646.64    5.19
 -11   1  -5    3.25    2.48
 -11   1  -5    3.12    2.06
 -11  -1  -5    3.28    2.55
 -11  -1  -5    3.62    2.03
 -11  -1  -3  224.37    3.49
 -11   1  -3  224.15    3.51
 -11  -1  -1  540.43    5.01
 -11   1  -1  536.64    4.74
  11   1  -1  522.82    5.00
 -10  40   0   20.48    2.46
  10  40   0   20.93    3.46
  10 -38  -2    3.64    2.01
 -10 -38  -2    4.38    2.88
  10  38  -2    7.97    2.07
 -10  38  -2    6.74    2.01
  10  38   0  109.66    3.25
 -10  38   0  106.20    3.16
 -10  36  -2   14.08    2.87
 -10 -36  -2   13.01    2.06
  10 -36  -2   13.43    2.84
  10  36  -2   12.90    2.96
  10  36   0   -0.89    1.72
 -10  36   0   -1.15    2.31
 -10  34  -4   31.35    3.17
 -10 -34  -4   26.41    3.01
  10  34  -4   30.10    3.07
  10 -34  -2    6.77    1.68
  10  34  -2    7.63    1.75
 -10 -34  -2    6.82    1.72
 -10  34  -2    6.54    2.37
  10  34   0   17.80    2.48
 -10  34   0   17.90    1.73
 -10  32  -4    6.49    2.01
 -10 -32  -4    7.72    2.84
  10  32  -4    7.37    2.99
 -10 -32  -2   47.97    1.97
  10 -32  -2   47.44    1.92
  10  32  -2   46.88    2.62
 -10  32  -2   47.62    2.57
  10  32   0    2.49    1.71
 -10  32   0    0.60    1.65
  10  30  -4  103.08    2.37
 -10 -30  -4   96.91    2.34
 -10  30  -4  106.02    2.87
  10  30  -2    8.44    2.30
  10 -30  -2    7.88    1.46
 -10 -30  -2    8.99    1.48
 -10  30  -2    9.57    2.23
 -10  30   0   38.38    2.14
  10  30   0   38.63    1.68
  10  28  -4   28.51    2.56
 -10 -28  -4   30.45    2.55
 -10  28  -4   30.03    2.50
  10 -28  -2  164.20    2.30
  10  28  -2  165.04    2.76
 -10  28  -2  168.02    2.74
 -10 -28  -2  158.57    2.33
  10  28   0   18.31    1.56
 -10  28   0   18.17    2.08
 -10  26  -6    6.76    3.33
 -10 -26  -6    6.28    3.37
  10  26  -6    7.99    3.37
  10  26  -4   71.21    2.78
 -10  26  -4   72.81    2.72
 -10 -26  -4   72.43    2.74
 -10  26  -2   68.62    2.32
  10  26  -2   67.37    1.85
 -10 -26  -2   66.90    2.34
  10 -26  -2   63.96    2.34
 -10  26   0  118.17    2.09
  10  26   0  114.17    2.10
 -10 -24  -6    9.03    2.91
  10  24  -6    9.82    2.92
 -10  24  -6   11.44    2.88
 -10 -24  -4   -0.20    1.98
  10  24  -4    0.37    2.02
 -10  24  -4    0.43    1.39
  10 -24  -2   75.45    1.93
 -10  24  -2   76.37    1.89
  10  24  -2   78.82    2.43
 -10 -24  -2   79.55    1.94
 -10  24   0   27.59    1.80
  10  24   0   28.14    1.84
 -10  22  -6    9.88    2.88
 -10 -22  -6    6.53    2.90
  10  22  -6    9.58    2.91
 -10  22  -4   87.86    2.47
  10  22  -4   82.27    2.03
 -10 -22  -4   84.71    2.04
  10  22  -2   78.10    2.11
 -10 -22  -2   75.14    1.75
  10 -22  -2   77.74    2.10
 -10  22  -2   79.53    1.75
 -10  22   0   84.54    2.12
  10  22   0   86.91    2.17
 -10 -20  -6    4.37    2.41
 -10  20  -6    5.24    2.37
  10  20  -6    5.82    2.43
  10  20  -4    8.08    2.09
 -10 -20  -4    9.17    2.06
 -10  20  -4    7.62    2.01
  10 -20  -2  338.01    3.09
 -10 -20  -2  334.69    3.07
 -10  20  -2  326.13    2.98
  10  20  -2  338.00    3.37
  10  20   0   38.02    1.52
 -10  20   0   39.74    1.48
 -10 -18  -6    1.59    2.37
  10  18  -6    1.15    2.97
 -10  18  -6    3.02    2.88
 -10  18  -4   93.89    2.56
  10  18  -4   86.65    2.13
 -10 -18  -4   93.46    2.62
 -10  18  -2  216.56    2.84
  10  18  -2  217.51    2.91
  10 -18  -2  209.95    2.58
 -10 -18  -2  223.87    2.93
 -10  18   0   31.77    1.91
  10  18   0   31.81    1.97
 -10  16  -6  110.86    3.69
  10  16  -6  100.10    3.24
 -10 -16  -6   79.16    3.10
 -10 -16  -4   52.88    2.41
 -10  16  -4   53.11    1.86
  10  16  -4   51.80    2.42
 -10  16  -2   97.59    1.95
  10  16  -2   98.56    2.39
 -10 -16  -2   98.65    2.34
  10  16   0  250.95    2.82
 -10  16   0  252.95    2.80
 -10  14  -6    2.67    2.40
 -10 -14  -6    2.59    2.42
  10  14  -6    2.45    2.45
 -10  14  -6    3.19    2.94
 -10 -14  -4   36.05    2.34
  10  14  -4   34.94    2.35
 -10  14  -4   37.89    2.31
  10  14  -2  169.93    2.83
 -10 -14  -2  178.18    2.84
 -10  14  -2  172.30    2.76
  10  14   0   85.88    2.42
 -10  14   0   88.18    2.40
  10  12  -6   98.98    3.81
 -10  12  -6   99.83    3.73
 -10 -12  -6  110.06    3.98
 -10  12  -6  116.79    3.84
 -10 -12  -4   44.72    2.09
 -10  12  -4   44.68    2.02
  10  12  -4   42.87    2.07
 -10 -12  -2  315.89    3.38
  10  12  -2  312.78    3.61
 -10  12  -2  314.77    3.52
  10  12   0  361.77    3.80
 -10  12   0  365.17    3.72
 -10  10  -6    2.26    2.42
 -10 -10  -6    3.01    3.26
 -10  10  -6    3.47    2.94
 -10 -10  -4   52.28    2.18
  10  10  -4   49.16    2.19
 -10  10  -4   54.80    2.16
 -10  10  -2   37.46    2.10
 -10 -10  -2   35.83    2.12
  10  10  -2   35.20    2.14
  10  10   0  700.63    4.89
 -10  10   0  715.33    4.90
 -10  -8  -6    3.21    2.48
 -10   8  -6    4.08    2.46
 -10   8  -6    2.38    2.48
 -10   8  -4    5.38    2.04
  10   8  -4    5.14    1.72
 -10  -8  -4    5.11    1.71
 -10  -8  -2  963.78    6.18
 -10   8  -2 1009.60    6.05
  10   8  -2  977.63    6.38
  10   8   0   43.08    2.47
 -10   8   0   43.98    1.86
 -10  -6  -6   25.93    3.49
 -10   6  -6   21.37    2.77
 -10  -6  -6   25.18    3.58
 -10   6  -6   27.52    3.17
 -10   6  -4   23.52    1.93
  10   6  -4   21.14    1.97
 -10   6  -4   19.69    1.88
 -10  -6  -4   20.80    1.96
  10   6  -2   75.55    2.58
 -10   6  -2   77.55    2.46
 -10  -6  -2   73.82    2.52
  10   6   0   11.13    1.38
 -10  -4  -6    9.75    3.80
 -10   4  -6    9.81    3.31
 -10  -4  -6    8.19    3.35
 -10   4  -6    7.86    2.96
  10   4  -4    0.45    1.70
 -10   4  -4    0.49    1.64
 -10  -4  -4    0.33    1.69
 -10   4  -4    0.56    1.64
  10   4  -2  711.55    5.65
 -10  -4  -2  728.36    5.67
 -10   4  -2  754.56    5.64
  10   4   0   26.84    1.65
 -10  -2  -6    3.95    4.04
 -10  -2  -6    3.97    3.99
 -10   2  -6    3.33    3.21
 -10   2  -6    3.97    3.23
 -10   2  -4  138.00    3.10
 -10  -2  -4  145.77    3.40
 -10   2  -4  148.27    3.06
 -10  -2  -2   47.70    1.95
 -10   2  -2   46.92    2.35
  10   2  -2   45.42    2.42
  10   2   0  259.48    3.55
 -10   2   0  260.58    3.68
 -10   0  -6  151.28    6.80
 -10   0  -6  181.99    6.88
 -10   0  -4    0.45    1.69
 -10   0  -2 1053.46    7.24
  10   0   0   -0.43    1.85
  -9  39  -1   21.79    2.89
  -9 -39  -1   18.17    2.16
   9  39  -1   20.55    2.16
   9 -39  -1   20.05    2.87
   9 -37  -3    6.86    3.08
  -9 -37  -3    6.70    3.11
  -9  37  -3    6.52    2.36
   9  37  -3    6.13    2.43
   9 -37  -1    2.20    1.97
  -9  37  -1    0.77    1.98
   9  37  -1    3.38    2.03
  -9 -37  -1    3.52    2.85
  -9 -35  -3   63.90    2.37
  -9  35  -3   67.12    3.09
   9 -35  -3   61.04    2.30
   9  35  -3   68.59    3.17
   9 -35  -1    8.13    2.34
  -9 -35  -1    6.94    2.41
   9  35  -1    7.43    2.43
  -9  35  -1    7.27    2.35
  -9  33  -3   12.16    1.73
   9 -33  -3   11.41    1.74
  -9 -33  -3   11.98    2.41
   9  33  -3   11.32    1.80
   9 -33  -1   84.62    2.67
  -9 -33  -1   81.72    2.10
   9  33  -1   82.82    2.09
  -9  33  -1   86.42    2.66
   9  31  -5    9.45    3.20
  -9  31  -5    9.18    3.13
  -9 -31  -5    6.24    2.09
   9 -31  -3  105.25    2.83
  -9 -31  -3  100.37    2.85
   9  31  -3   95.81    2.26
  -9  31  -3  103.30    2.80
   9 -31  -1  107.45    2.44
   9  31  -1  106.99    2.48
  -9 -31  -1  103.84    1.99
  -9  31  -1  110.65    2.45
  -9 -29  -5   20.41    2.95
  -9  29  -5   21.26    2.94
   9  29  -5   22.94    3.01
   9 -29  -3   92.64    2.21
   9  29  -3   91.52    2.23
  -9 -29  -3   95.22    2.25
  -9  29  -3   94.57    2.80
   9  29  -1   36.42    2.20
   9 -29  -1   37.28    1.62
  -9 -29  -1   39.62    1.67
  -9  29  -1   39.66    2.15
   9  27  -5  115.78    3.41
  -9  27  -5  118.65    3.37
  -9 -27  -5  115.94    3.41
   9  27  -3   14.29    2.07
  -9  27  -3   14.12    1.99
   9 -27  -3   11.66    1.48
  -9 -27  -3   12.13    1.49
   9 -27  -1  132.66    2.15
   9  27  -1  130.35    2.63
  -9 -27  -1  140.17    2.65
  -9  27  -1  141.85    2.60
  -9 -25  -5   54.28    2.71
  -9  25  -5   56.63    2.09
   9  25  -5   58.12    2.16
   9 -25  -3    5.87    2.01
  -9  25  -3    5.76    2.02
   9  25  -3    7.28    2.07
  -9 -25  -3    4.14    2.04
  -9 -25  -1   54.61    2.30
   9 -25  -1   54.43    2.29
   9  25  -1   54.15    2.32
  -9  25  -1   56.12    1.79
  -9 -23  -5  109.48    3.07
   9  23  -5  106.69    3.01
  -9  23  -5  113.20    2.98
  -9  23  -3   32.13    2.20
  -9 -23  -3   33.45    2.20
   9  23  -3   33.60    2.22
   9 -23  -3   33.40    2.20
  -9 -23  -1   37.02    1.88
  -9  23  -1   36.62    1.88
   9  23  -1   35.24    1.47
   9 -23  -1   35.93    1.46
  -9  21  -5   69.92    2.76
  -9 -21  -5   64.00    2.84
   9  21  -5   65.64    2.83
   9  21  -3   38.67    1.76
   9 -21  -3   40.88    2.23
  -9  21  -3   39.51    1.69
  -9 -21  -3   39.81    1.75
   9 -21  -1    8.06    1.22
  -9 -21  -1    7.53    1.71
  -9  21  -1    7.46    1.71
   9  21  -1    7.01    1.25
  -9 -19  -7   52.36    4.30
  -9  19  -7   59.99    3.70
   9  19  -7   47.96    3.56
  -9  19  -7   50.49    4.08
   9  19  -5   27.68    2.22
  -9 -19  -5   26.87    2.23
  -9  19  -5   28.73    2.18
  -9 -19  -3  183.30    2.48
   9  19  -3  181.60    2.79
  -9  19  -3  190.90    2.77
  -9 -19  -1  274.53    3.09
   9  19  -1  275.55    3.12
  -9  19  -1  274.05    2.79
   9 -19  -1  278.60    3.07
  -9  17  -7   11.00    3.68
   9  17  -7    7.78    3.55
  -9  17  -7    7.84    3.58
  -9 -17  -7    9.01    4.21
   9  17  -5   69.46    2.94
  -9 -17  -5   72.45    2.61
  -9  17  -5   77.02    2.52
  -9 -17  -3    8.07    1.71
   9  17  -3    8.14    1.76
  -9  17  -3    7.67    1.25
  -9  17  -1   25.09    1.92
   9 -17  -1   27.85    1.88
  -9 -17  -1   25.29    1.93
   9  17  -1   26.44    1.96
  -9  15  -7    5.12    3.53
  -9  15  -7    6.63    3.62
  -9 -15  -7    4.88    5.76
  -9  15  -5   40.75    2.33
  -9 -15  -5   40.75    2.38
   9  15  -5   38.47    2.37
  -9 -15  -3   22.44    1.88
   9  15  -3   23.05    1.89
  -9  15  -3   22.22    1.83
  -9 -15  -1  345.57    3.31
   9  15  -1  344.24    3.27
   9 -15  -1  342.35    3.28
  -9  15  -1  355.13    3.30
  -9  13  -7    1.70    4.02
  -9  13  -7    2.09    4.12
  -9 -13  -5    5.77    2.08
  -9  13  -5    7.47    2.05
   9  13  -5    6.32    2.09
  -9 -13  -3   72.57    2.27
  -9  13  -3   74.26    2.25
   9  13  -3   72.42    2.29
   9  13  -1  247.86    3.32
  -9 -13  -1  245.96    2.94
  -9  13  -1  243.53    2.90
   9  11  -5  222.45    3.83
  -9 -11  -5  237.62    3.95
  -9  11  -5  246.72    3.82
   9  11  -3   49.72    2.16
  -9  11  -3   50.37    2.13
  -9 -11  -3   48.22    1.74
  -9  11  -1  222.27    3.23
   9  11  -1  221.36    2.98
  -9 -11  -1  221.64    3.24
  -9  -9  -5   52.32    2.65
   9   9  -5   51.56    3.04
  -9   9  -5   55.13    3.01
  -9   9  -5   44.77    2.50
  -9  -9  -3   87.43    2.53
  -9   9  -3   89.02    2.47
   9   9  -3   85.45    2.51
   9   9  -1  334.28    3.68
  -9   9  -1  344.83    3.62
  -9  -9  -1  328.64    3.90
  -9  -7  -5   97.04    3.16
  -9   7  -5  108.35    3.40
  -9   7  -5   95.06    3.39
   9   7  -5   94.75    3.49
   9   7  -3  109.26    2.79
  -9  -7  -3  113.29    2.80
  -9   7  -3  117.93    2.74
  -9  -7  -1  191.46    3.37
  -9   7  -1  196.93    3.28
   9   7  -1  184.98    3.02
  -9  -5  -5   99.57    3.61
  -9   5  -5  105.72    3.50
  -9   5  -5   91.68    3.49
  -9   5  -3  252.05    3.68
  -9  -5  -3  253.56    3.83
   9   5  -3  244.30    3.83
  -9   5  -3  261.48    3.71
   9   5  -1   61.65    2.38
  -9  -5  -1   63.58    2.33
  -9   3  -5   39.44    3.02
  -9  -3  -5   43.12    3.11
  -9   3  -5   43.57    2.63
  -9   3  -3  352.27    4.42
   9   3  -3  356.35    4.81
  -9  -3  -3  358.35    4.53
  -9  -3  -1  452.86    4.87
   9   3  -1  438.52    4.86
  -9   1  -5  351.06    5.55
  -9  -1  -5  344.47    5.54
  -9   1  -5  310.90    5.45
  -9  -1  -5  317.27    5.84
  -9  -1  -3   43.78    2.28
  -9   1  -3   42.77    2.33
   9   1  -1  366.38    4.59
  -9  -1  -1  378.86    4.40
  -9   1  -1  374.63    4.35
  -8  40   0   -1.94    3.05
   8  40   0    0.75    2.03
   8 -38  -2   65.57    2.38
  -8  38  -2   74.80    3.13
  -8 -38  -2   65.56    2.39
   8  38  -2   74.39    3.22
   8  38   0   -0.14    2.89
  -8  38   0    1.43    1.97
  -8  36  -2   64.12    2.30
   8  36  -2   65.20    2.36
  -8 -36  -2   67.77    3.06
   8 -36  -2   65.38    2.30
  -8  36   0   -1.29    2.32
   8  36   0   -0.54    2.39
  -8 -34  -4   19.12    2.95
  -8  34  -4   19.78    2.92
   8  34  -4   18.05    2.16
   8 -34  -4   19.50    2.92
  -8  34  -2   65.52    2.59
   8 -34  -2   65.44    2.60
  -8 -34  -2   62.24    2.64
   8  34  -2   63.35    2.05
   8  34   0   64.33    2.65
  -8  34   0   64.76    2.58
  -8  32  -4   15.22    2.10
  -8 -32  -4   16.67    2.88
   8 -32  -4   15.34    2.86
   8  32  -4   18.46    2.99
   8 -32  -2   41.42    1.87
  -8 -32  -2   41.67    1.93
   8  32  -2   40.32    2.61
  -8  32  -2   42.69    2.56
   8  32   0    2.25    1.41
  -8  32   0    1.09    1.37
  -8  30  -4    3.61    2.36
  -8 -30  -4    5.10    2.38
   8 -30  -4    3.38    2.36
   8  30  -4    4.41    2.44
   8 -30  -2   60.73    2.26
  -8 -30  -2   61.34    2.30
   8  30  -2   59.27    2.33
  -8  30  -2   60.85    1.80
   8  30   0   21.55    2.10
  -8  30   0   20.15    1.59
  -8  28  -4    7.13    1.70
   8 -28  -4    7.30    2.38
  -8 -28  -4    8.46    2.40
   8  28  -4    8.53    1.77
   8 -28  -2   61.43    2.28
   8  28  -2   62.18    1.81
  -8 -28  -2   61.93    2.33
  -8  28  -2   62.99    1.79
   8  28   0   34.12    2.19
  -8  28   0   34.63    1.63
  -8  26  -6    5.69    2.88
  -8 -26  -6    4.18    2.89
   8  26  -6    5.80    2.10
   8 -26  -4   48.96    2.59
  -8 -26  -4   50.45    2.68
   8  26  -4   49.16    2.67
  -8  26  -4   51.04    2.60
   8 -26  -2  174.60    2.82
   8  26  -2  170.62    2.42
  -8 -26  -2  174.53    2.85
  -8  26  -2  176.49    2.40
   8  26   0  237.78    3.07
  -8  26   0  253.36    3.05
   8  24  -6   11.18    2.97
  -8  24  -6   13.59    2.88
  -8 -24  -6   10.40    2.91
   8 -24  -4   65.36    2.37
  -8 -24  -4   68.78    2.42
   8  24  -4   69.33    2.45
  -8  24  -4   70.93    1.90
  -8  24  -2  256.58    3.15
   8 -24  -2  253.01    2.79
   8  24  -2  249.02    3.17
  -8 -24  -2  254.74    2.80
  -8  24   0    0.70    1.65
   8  24   0    1.92    1.66
  -8 -22  -6   -0.63    2.86
  -8  22  -6    0.08    2.82
   8  22  -6    1.07    2.87
   8  22  -4   33.62    2.25
  -8 -22  -4   33.07    2.19
  -8  22  -4   31.56    2.18
   8 -22  -2   92.95    2.21
  -8 -22  -2   93.98    2.22
   8  22  -2   91.03    1.87
  -8  22  -2   93.49    2.19
  -8  22   0  358.80    3.28
   8  22   0  341.24    2.98
  -8  20  -6    6.98    2.44
   8  20  -6    6.35    2.45
  -8 -20  -6    7.11    2.44
  -8  20  -4   12.51    2.03
   8  20  -4   10.93    2.12
  -8 -20  -4   12.47    2.08
   8 -20  -2   21.34    1.37
  -8  20  -2   21.93    1.82
   8  20  -2   19.89    1.38
  -8 -20  -2   20.24    1.82
  -8  20   0  188.53    2.70
   8  20   0  174.93    2.31
  -8 -18  -6   59.22    2.96
   8  18  -6   58.09    3.36
  -8  18  -6   65.32    2.89
  -8  18  -4  100.45    2.62
   8  18  -4   92.94    2.19
  -8 -18  -4   99.69    2.70
   8 -18  -2    5.85    1.72
  -8  18  -2    6.24    1.71
   8  18  -2    7.17    1.77
  -8 -18  -2    5.46    1.73
   8  18   0  323.07    3.10
  -8  18   0  327.77    3.33
  -8 -16  -6   55.85    3.00
   8  16  -6   64.01    3.47
  -8  16  -6   70.86    2.97
   8  16  -4    9.84    2.14
  -8  16  -4   10.14    2.11
  -8 -16  -4   10.59    2.12
  -8 -16  -2  298.44    3.38
   8 -16  -2  289.18    3.08
  -8  16  -2  296.65    3.05
   8  16  -2  283.45    3.01
  -8  16   0  383.37    3.65
   8  16   0  366.30    3.38
  -8 -14  -6   40.69    3.36
  -8  14  -6   44.85    2.82
   8  14  -6   41.58    3.34
  -8  14  -6   40.99    2.79
  -8  14  -4  171.74    2.87
   8  14  -4  159.61    2.90
  -8 -14  -4  166.67    2.97
  -8 -14  -2   15.82    1.88
  -8  14  -2   15.21    1.42
   8 -14  -2   16.79    1.86
   8  14  -2   15.32    1.45
  -8  14   0  508.19    4.21
   8  14   0  474.63    3.89
   8  12  -6    4.30    3.01
  -8  12  -6    4.49    2.43
  -8  12  -6    6.31    2.97
  -8 -12  -6    4.42    3.02
  -8 -12  -4   86.09    2.48
   8  12  -4   85.83    2.48
  -8  12  -4   92.05    2.45
  -8 -12  -2  412.20    3.93
   8  12  -2  414.87    3.89
  -8  12  -2  420.58    3.83
  -8  12   0   53.57    2.59
   8  12   0   51.09    2.63
  -8 -10  -6    0.13    2.82
  -8  10  -6    0.19    2.79
  -8  10  -6    0.92    2.79
  -8 -10  -4   38.57    2.13
  -8  10  -4   38.92    2.08
   8  10  -4   37.26    2.10
  -8 -10  -2  100.95    2.66
  -8  10  -2  102.44    2.61
   8  10  -2   99.43    2.68
  -8  10   0  128.45    2.91
   8  10   0  125.50    2.96
  -8   8  -6    6.91    2.93
  -8   8  -6    8.48    2.96
  -8  -8  -6    8.54    4.50
  -8  -8  -4  254.91    3.91
  -8   8  -4  259.50    3.72
   8   8  -4  239.51    3.80
  -8  -8  -2  106.57    2.44
   8   8  -2  108.58    2.85
  -8   8  -2  109.26    2.40
  -8   8   0   21.64    1.80
   8   8   0   21.97    1.90
  -8   6  -6   44.46    4.58
  -8   6  -6   30.97    4.21
  -8   6  -4  112.03    3.11
   8   6  -4  116.53    3.31
  -8  -6  -4  127.06    3.37
  -8   6  -4  126.04    3.22
   8   6  -2    6.56    2.14
  -8   6  -2    6.06    2.05
  -8  -6  -2    6.44    2.09
   8   6   0  432.65    4.77
  -8   4  -4  221.69    3.88
  -8   4  -4  267.88    4.31
   8   4  -4  233.51    4.17
  -8  -4  -4  244.11    4.16
   8   4  -2   76.84    2.84
  -8  -4  -2   77.95    2.75
   8   4   0   27.35    1.82
  -8   2  -4  154.37    3.60
  -8  -2  -4  141.00    3.44
  -8   2  -4  140.01    3.62
  -8   2  -2  156.33    3.06
   8   2  -2  162.13    3.59
  -8  -2  -2  160.25    3.48
   8   2   0  518.78    5.39
  -8   2   0  524.43    5.48
  -8   0  -4   44.37    2.38
  -8   0  -2    0.12    2.10
   8   0   0  166.93    2.76
  -7  39  -1    3.80    1.99
  -7 -39  -1    2.31    2.87
   7 -39  -1    2.30    2.79
   7  39  -1    5.58    2.89
   7 -37  -3   34.48    2.20
  -7  37  -3   40.85    3.00
  -7 -37  -3   36.80    3.00
   7  37  -3   39.93    3.08
  -7  37  -1    7.70    2.81
   7 -37  -1    7.96    2.79
   7  37  -1    6.12    2.91
  -7 -37  -1    8.60    2.04
   7 -35  -3   22.52    2.86
  -7 -35  -3   18.90    2.11
  -7  35  -3   18.66    2.91
   7  35  -3   20.60    2.15
  -7  35  -1   42.62    1.90
   7  35  -1   48.14    2.58
  -7 -35  -1   44.84    2.53
   7 -35  -1   49.11    2.50
  -7  33  -3   26.39    1.82
   7 -33  -3   29.96    1.83
  -7 -33  -3   30.61    2.50
   7  33  -3   30.08    2.54
  -7  33  -1    6.76    2.40
  -7 -33  -1    9.87    1.71
   7  33  -1    7.65    1.75
   7 -33  -1   10.71    2.34
  -7  31  -5   28.28    2.17
   7  31  -5   28.56    3.08
  -7 -31  -5   26.98    3.02
  -7  31  -3    9.37    2.39
   7 -31  -3   10.74    2.40
  -7 -31  -3    8.68    1.71
   7  31  -3   10.86    2.46
  -7 -31  -1   81.02    1.89
   7  31  -1   79.04    2.41
   7 -31  -1   80.53    1.86
  -7  31  -1   85.70    2.35
  -7  29  -5   19.65    2.13
  -7 -29  -5   18.94    2.99
   7  29  -5   21.63    3.01
  -7  29  -3   26.58    1.84
  -7 -29  -3   27.10    2.31
   7 -29  -3   28.26    2.52
   7  29  -3   27.26    2.57
  -7  29  -1  328.39    2.94
   7  29  -1  301.48    2.84
  -7 -29  -1  331.47    3.36
   7 -29  -1  326.51    3.28
  -7 -27  -5   21.00    2.51
  -7  27  -5   20.44    1.83
   7  27  -5   21.34    2.56
   7 -27  -3  101.35    2.52
  -7 -27  -3  101.28    2.56
   7  27  -3  102.31    2.57
  -7  27  -3   99.47    2.51
  -7 -27  -1   48.77    2.25
   7  27  -1   47.39    2.27
  -7  27  -1   49.47    1.73
   7 -27  -1   48.36    2.24
  -7  25  -5   28.80    2.54
  -7 -25  -5   25.84    2.55
   7  25  -5   27.75    2.59
   7 -25  -3   85.86    2.45
  -7 -25  -3   80.53    1.99
   7  25  -3   79.53    2.48
  -7  25  -3   84.52    2.42
  -7 -25  -1   58.46    2.19
   7  25  -1   61.69    2.19
  -7  25  -1   61.06    1.85
   7 -25  -1   59.17    2.16
  -7  23  -5   13.64    2.44
  -7 -23  -5   12.21    2.47
   7  23  -5   12.56    2.51
   7 -23  -3   55.26    2.35
   7  23  -3   54.71    2.37
  -7 -23  -3   56.99    1.85
  -7  23  -3   55.64    2.32
  -7 -23  -1   26.66    1.39
   7  23  -1   23.03    1.84
  -7  23  -1   21.80    1.84
   7 -23  -1   24.77    1.80
  -7 -21  -7   13.12    4.23
   7  21  -7   12.23    4.27
  -7  21  -7   13.19    3.55
  -7  21  -5  142.83    3.16
  -7 -21  -5  131.57    3.22
   7  21  -5  134.64    3.19
   7 -21  -3    2.21    2.04
   7  21  -3    2.98    1.48
  -7 -21  -3    3.26    1.46
  -7  21  -3    2.65    2.05
   7  21  -1   11.88    1.30
  -7  21  -1   12.91    1.31
  -7 -21  -1   10.95    1.75
   7 -21  -1   11.43    1.28
  -7  19  -7   15.66    3.65
  -7  19  -7   17.44    3.76
  -7 -19  -7   14.33    4.24
   7  19  -7   14.46    3.68
  -7  19  -5  125.26    2.82
  -7 -19  -5  111.69    2.85
   7  19  -5  118.45    2.84
   7 -19  -3   77.34    1.86
  -7  19  -3   80.18    2.20
   7  19  -3   82.18    2.25
  -7 -19  -3   80.86    2.23
  -7  19  -1   31.82    1.49
   7  19  -1   30.29    1.49
   7 -19  -1   29.84    1.46
  -7 -19  -1   30.33    1.92
   7  17  -7    8.36    3.59
  -7  17  -7    8.91    3.57
  -7  17  -7    9.64    3.68
  -7 -17  -5  118.59    2.99
   7  17  -5  109.53    2.84
  -7  17  -5  121.52    2.86
   7 -17  -3    4.57    1.66
  -7  17  -3    5.38    1.71
   7  17  -3    3.78    1.73
  -7 -17  -3    3.38    1.72
  -7 -17  -1  270.67    2.93
  -7  17  -1  266.47    2.84
   7 -17  -1  267.00    2.92
   7  17  -1  266.63    2.93
  -7  15  -7   34.26    4.40
  -7  15  -7   46.00    5.05
  -7 -15  -5  213.12    3.68
   7  15  -5  205.29    3.53
  -7  15  -5  219.94    3.51
  -7  15  -3   68.37    2.21
   7  15  -3   64.58    2.22
   7 -15  -3   66.06    2.18
  -7 -15  -3   67.02    2.23
  -7 -15  -1   80.17    1.98
  -7  15  -1   76.45    1.92
   7 -15  -1   78.32    2.33
   7  15  -1   77.61    1.98
  -7 -13  -5   72.62    3.16
  -7  13  -5   73.45    3.05
   7  13  -5   65.64    3.04
  -7 -13  -3   58.78    2.21
   7  13  -3   54.53    1.81
  -7  13  -3   55.28    2.16
  -7 -13  -1  402.27    3.80
   7  13  -1  403.95    3.80
   7 -13  -1  410.22    4.03
  -7  13  -1  417.71    4.04
   7  11  -5   37.66    2.48
  -7 -11  -5   36.59    2.51
  -7  11  -5   40.14    2.46
  -7  11  -3  108.63    2.60
  -7 -11  -3  106.81    2.67
   7  11  -3  104.57    2.66
  -7 -11  -1  514.83    4.67
   7  11  -1  503.45    4.42
  -7  11  -1  511.22    4.59
   7 -11  -1  536.21    4.65
   7   9  -5  188.31    4.28
  -7   9  -5  182.68    3.73
  -7  -9  -5  208.00    4.51
  -7   9  -5  219.75    4.28
  -7  -9  -3   86.73    2.64
   7   9  -3   80.14    2.57
  -7   9  -3   84.13    2.53
  -7   9  -1    5.55    1.54
  -7  -9  -1    5.28    1.52
   7   9  -1    5.24    1.60
  -7   7  -5   92.76    3.54
   7   7  -5   94.06    3.98
  -7   7  -5  108.94    3.64
  -7  -7  -5  100.58    3.81
  -7  -7  -3   27.88    2.15
  -7   7  -3   29.40    2.10
   7   7  -3   26.56    2.15
  -7   7  -1   62.44    2.04
  -7  -7  -1   59.83    2.04
   7   7  -1   58.84    2.43
  -7   5  -5  218.06    4.79
  -7  -5  -5  205.15    5.40
  -7   5  -5  180.76    4.56
   7   5  -3  125.10    3.19
  -7  -5  -3  122.99    3.17
  -7   5  -3  135.27    3.11
   7   5  -1  116.64    3.08
  -7  -5  -1  119.53    3.06
  -7   3  -5   46.92    3.27
  -7  -3  -5   52.49    3.76
  -7   3  -5   56.82    3.34
  -7  -3  -5   56.77    3.65
  -7   3  -3   40.56    2.33
  -7   3  -3   35.74    2.31
   7   3  -3   38.58    2.40
  -7  -3  -3   37.65    2.36
   7   3  -1   74.67    2.85
  -7  -3  -1   72.69    2.76
  -7   1  -5    6.51    2.74
  -7  -1  -5    6.18    2.79
  -7   1  -5    5.67    2.76
  -7  -1  -5    6.28    2.74
  -7   1  -3  303.39    4.91
  -7  -1  -3  306.96    4.94
  -7  -1  -1  228.48    4.15
  -7   1  -1  221.42    4.02
   7   1  -1  216.44    3.89
  -6  40   0    7.11    2.85
   6  40   0    6.55    2.09
  -6 -38  -2   18.47    2.90
  -6  38  -2   18.21    2.07
   6  38  -2   19.00    2.96
   6 -38  -2   16.71    2.85
  -6  38   0   32.27    2.91
   6  38   0   33.31    2.19
   6 -36  -4   28.58    2.53
  -6  36  -2   14.08    2.63
  -6 -36  -2   16.10    2.66
   6  36  -2   13.25    2.95
   6 -36  -2   12.89    2.64
   6  36   0   38.20    1.90
  -6  36   0   37.19    1.86
  -6  34  -4   19.35    2.95
   6  34  -4   22.07    3.00
   6 -34  -4   19.19    2.94
  -6 -34  -4   19.34    2.96
  -6  34  -2   44.44    2.53
  -6 -34  -2   41.69    1.91
   6  34  -2   45.02    2.58
   6 -34  -2   46.95    2.52
  -6  34   0   -0.54    2.29
   6  34   0   -1.54    1.70
  -6 -32  -4   26.80    2.98
   6  32  -4   28.00    3.03
  -6  32  -4   29.57    2.93
   6 -32  -4   22.61    2.15
  -6  32  -2   30.16    1.85
  -6 -32  -2   31.88    2.48
   6  32  -2   35.03    2.54
   6 -32  -2   32.08    2.50
   6  32   0    0.61    1.40
  -6  32   0    1.98    1.38
  -6  30  -4   20.86    1.83
  -6 -30  -4   17.71    1.84
   6  30  -4   21.02    2.54
   6 -30  -4   19.93    1.80
  -6  30  -2   14.39    2.06
   6 -30  -2   12.68    2.05
  -6 -30  -2   14.85    2.05
   6  30  -2   13.11    1.54
   6  30   0  283.18    3.16
  -6  30   0  295.26    3.14
  -6 -28  -6    3.56    3.37
   6 -28  -4   58.47    2.05
  -6  28  -4   59.51    2.04
   6  28  -4   62.69    2.74
  -6 -28  -4   57.56    2.10
  -6 -28  -2  233.44    2.67
  -6  28  -2  242.64    3.03
   6  28  -2  240.86    3.09
   6 -28  -2  236.44    3.04
  -6  28   0    9.84    2.05
   6  28   0    8.03    2.07
   6  26  -6   25.35    3.07
  -6  26  -6   23.47    3.04
  -6 -26  -6   24.94    3.00
  -6  26  -4  108.92    2.74
  -6 -26  -4  107.92    2.79
   6  26  -4  108.33    2.81
   6 -26  -4  108.91    2.76
  -6  26  -2   24.04    1.60
   6  26  -2   24.74    1.63
  -6 -26  -2   24.38    2.18
   6 -26  -2   23.16    2.16
   6  26   0   73.46    1.93
  -6  26   0   77.35    2.40
   6  24  -6   23.44    3.03
  -6 -24  -6   23.33    3.02
  -6  24  -6   24.93    3.04
  -6  24  -4  110.67    2.59
  -6 -24  -4  103.80    2.61
   6 -24  -4  109.32    2.62
   6  24  -4  106.59    2.66
   6  24  -2    8.22    1.53
  -6 -24  -2    8.01    2.10
   6 -24  -2    9.90    2.09
  -6  24  -2    8.41    1.54
   6  24   0   33.97    1.45
  -6  24   0   38.19    1.88
  -6  22  -6    4.58    2.64
  -6 -22  -6    3.66    3.12
   6  22  -6    3.15    2.66
   6 -22  -4   40.84    2.27
  -6 -22  -4   42.84    1.80
   6  22  -4   42.26    2.33
  -6  22  -4   44.75    2.27
   6  22  -2  100.55    2.30
  -6 -22  -2   98.97    2.27
  -6  22  -2  101.69    1.91
   6 -22  -2  100.86    2.26
   6  22   0   66.46    1.70
  -6  22   0   67.10    2.09
  -6 -20  -6   33.18    2.67
  -6  20  -6   35.66    2.70
   6  20  -6   34.56    3.19
  -6 -20  -4   51.10    2.40
   6  20  -4   50.92    2.39
   6 -20  -4   44.41    1.82
  -6  20  -4   53.69    2.34
   6  20  -2    1.67    1.20
  -6  20  -2    1.96    1.22
  -6 -20  -2    1.86    1.20
   6 -20  -2    1.78    1.67
   6  20   0   74.52    2.19
  -6  20   0   73.58    1.78
   6  18  -6   24.71    2.58
  -6 -18  -6   26.20    3.16
  -6  18  -6   27.69    2.62
  -6 -18  -4    9.02    2.09
   6  18  -4    7.22    2.12
   6 -18  -4    6.03    2.06
  -6  18  -4    8.28    2.08
   6  18  -2  220.79    2.99
  -6  18  -2  216.72    2.95
   6 -18  -2  211.98    2.95
  -6 -18  -2  216.40    2.99
  -6  18   0  522.72    3.82
   6  18   0  500.76    3.79
   6  16  -6   36.51    2.74
  -6 -16  -6   38.34    3.28
  -6  16  -6   39.56    2.81
  -6 -16  -4   18.23    1.84
   6  16  -4   17.50    1.84
  -6  16  -4   18.28    1.80
  -6  16  -2   79.52    2.30
   6  16  -2   75.32    2.32
   6 -16  -2   77.80    2.30
  -6 -16  -2   75.68    1.94
   6  16   0    5.05    1.96
  -6  16   0    4.92    1.90
   6  14  -6   74.83    3.66
  -6 -14  -6   73.45    3.73
  -6  14  -6   82.65    3.17
  -6  14  -4   22.73    1.89
  -6 -14  -4   22.61    1.92
   6  14  -4   21.94    1.90
  -6 -14  -2  100.81    2.55
   6 -14  -2   99.05    2.53
   6  14  -2  100.94    2.56
  -6  14  -2   99.48    2.48
  -6  14   0  145.34    2.88
   6  14   0  146.78    2.88
  -6 -12  -6    0.73    2.77
  -6  12  -6    0.58    2.76
  -6  12  -6    0.53    2.45
   6  12  -6    0.37    2.42
  -6  12  -4   27.95    1.98
  -6 -12  -4   27.77    2.01
   6  12  -4   27.90    1.98
  -6  12  -2  106.58    2.64
  -6 -12  -2  109.09    2.69
   6  12  -2  104.38    2.31
   6 -12  -2  107.60    2.66
   6  12   0  164.14    3.13
  -6  12   0  167.55    3.12
  -6  10  -6   35.64    3.35
  -6  10  -6   39.21    3.08
  -6  10  -4  195.61    3.40
   6  10  -4  185.10    3.65
  -6 -10  -4  194.78    3.74
  -6 -10  -2  467.94    4.76
   6 -10  -2  465.43    4.75
   6  10  -2  447.02    4.38
  -6  10  -2  479.19    4.67
   6  10   0   77.69    2.23
  -6  10   0   79.84    2.20
  -6   8  -6   44.73    5.22
  -6   8  -6   32.32    4.91
  -6  -8  -4    1.54    1.72
   6   8  -4    0.88    2.12
  -6   8  -4    1.43    2.11
  -6  -8  -2  299.36    4.14
  -6   8  -2  296.59    4.06
   6   8  -2  296.08    4.16
  -6   8   0   75.97    2.58
   6   8   0   74.61    2.26
  -6   6  -4   14.53    1.95
  -6  -6  -4   14.86    1.97
   6   6  -4   14.47    2.34
  -6  -6  -2  894.39    7.07
   6   6  -2  885.97    7.25
  -6   6  -2  923.46    7.11
   6   6   0   58.82    1.83
  -6   6   0   59.80    1.73
  -6   4  -4   63.39    2.94
   6   4  -4   53.99    2.96
  -6   4  -4   50.50    2.84
  -6  -4  -4   58.63    3.03
  -6  -4  -2   93.60    2.67
   6   4  -2   96.23    2.98
  -6   4  -2   99.58    2.59
   6   4   0   90.19    2.78
  -6   2  -4  136.45    3.99
  -6   2  -4  155.41    4.04
  -6  -2  -4  138.53    4.14
  -6  -2  -2  967.89    8.40
  -6   2  -2  910.72    8.01
   6   2  -2  934.45    8.49
   6   2   0  811.18    8.44
  -6   0  -4   -0.13    2.36
  -6   0  -4    0.15    2.10
  -6   0  -2 1070.85    9.05
   6   0   0    1.23    1.63
  -5  41  -1    4.74    2.36
  -5 -39  -1    2.44    2.02
   5  39  -1    1.54    2.87
  -5  39  -1   -0.09    2.81
   5 -39  -1   -0.32    2.80
  -5  37  -3   14.44    2.88
   5  37  -3   13.62    2.13
   5 -37  -3   15.00    2.90
  -5 -37  -3   10.96    2.10
   5 -37  -1   24.90    1.80
   5  37  -1   23.47    2.77
  -5 -37  -1   26.04    2.50
  -5  37  -1   25.94    2.66
  -5 -35  -3   19.90    2.14
  -5  35  -3   22.65    2.08
   5 -35  -3   21.08    2.09
   5  35  -3   23.89    2.97
   5 -35  -1    1.61    2.32
  -5  35  -1    0.51    1.64
  -5 -35  -1    0.25    2.37
   5  35  -1   -1.42    1.69
  -5 -33  -3   29.25    1.88
   5  33  -3   29.67    2.54
   5 -33  -3   29.84    1.84
  -5  33  -3   31.09    1.84
  -5  33  -1   43.46    2.51
   5 -33  -1   38.75    2.52
  -5 -33  -1   36.99    1.90
   5  33  -1   36.89    1.91
   5  31  -5    0.75    2.91
   5 -31  -5    1.58    2.82
  -5 -31  -5    2.24    2.86
  -5  31  -5    1.97    2.84
  -5  31  -3    3.27    2.39
  -5 -31  -3    3.73    2.38
   5  31  -3    5.36    2.43
   5 -31  -3    5.69    2.37
  -5  31  -1    0.05    1.40
   5 -31  -1   -0.22    1.95
  -5 -31  -1    0.02    1.95
   5  31  -1    0.96    1.38
  -5  29  -5   66.81    3.20
   5  29  -5   67.90    3.21
   5 -29  -5   64.90    3.16
  -5 -29  -5   63.33    3.20
  -5  29  -3   16.34    2.07
   5  29  -3   16.59    1.56
  -5 -29  -3   17.34    2.04
   5 -29  -3   17.63    2.09
  -5 -29  -1   18.11    1.53
   5  29  -1   17.02    2.12
   5 -29  -1   18.42    1.48
  -5  29  -1   17.59    2.07
   5  27  -5    4.19    2.44
  -5  27  -5    5.43    2.39
   5 -27  -5    3.32    2.37
  -5 -27  -5    3.08    2.38
  -5  27  -3  115.23    2.57
  -5 -27  -3  104.92    2.10
   5  27  -3  112.21    2.60
   5 -27  -3  117.08    2.61
   5 -27  -1   15.93    2.08
  -5 -27  -1   14.80    2.12
   5  27  -1   14.80    2.13
  -5  27  -1   14.83    1.53
  -5  25  -5  101.92    2.98
   5  25  -5   98.28    3.00
   5 -25  -5   99.82    2.94
  -5 -25  -5  102.13    3.01
  -5  25  -3   12.55    1.51
  -5 -25  -3   10.24    2.11
   5  25  -3   11.17    2.15
   5 -25  -3   13.15    2.10
   5  25  -1   98.58    1.87
   5 -25  -1   99.93    1.82
  -5 -25  -1  103.14    2.21
  -5  25  -1  101.58    2.21
  -5  23  -5   49.99    2.68
   5 -23  -5   46.41    2.63
   5  23  -5   49.40    2.72
  -5 -23  -5   49.95    2.73
   5  23  -3   35.99    2.29
   5 -23  -3   34.16    2.24
  -5  23  -3   36.31    2.21
  -5 -23  -3   34.42    1.72
   5 -23  -1   35.68    1.87
  -5 -23  -1   34.36    1.87
  -5  23  -1   35.63    1.88
   5  23  -1   35.93    1.90
   5  21  -7    7.65    4.21
  -5  21  -7    7.47    4.27
  -5 -21  -5   12.84    1.54
  -5  21  -5   13.25    1.53
   5  21  -5   13.27    1.57
   5 -21  -3   88.68    2.24
  -5 -21  -3   89.81    2.26
   5  21  -3   86.69    1.90
  -5  21  -3   88.81    1.87
   5 -21  -1  159.49    2.58
   5  21  -1  162.99    2.61
  -5  21  -1  167.63    2.62
  -5 -21  -1  165.45    2.61
   5  19  -7    6.44    3.60
  -5  19  -7    7.64    3.67
  -5  19  -5   11.99    2.12
  -5 -19  -5   11.96    2.12
   5  19  -5   12.32    2.13
   5  19  -3   65.20    2.17
  -5 -19  -3   69.36    2.19
   5 -19  -3   65.88    2.15
  -5  19  -3   69.27    2.15
   5 -19  -1   24.90    1.89
   5  19  -1   24.20    1.47
  -5  19  -1   25.04    1.45
  -5 -19  -1   24.08    1.45
  -5  17  -7   25.81    4.35
   5  17  -7   19.17    3.73
  -5  17  -7   17.53    3.65
   5  17  -5  154.53    3.14
  -5  17  -5  161.99    3.18
  -5 -17  -5  151.41    3.22
   5 -17  -3  168.79    2.82
  -5 -17  -3  169.66    2.83
   5  17  -3  165.69    2.80
  -5  17  -3  169.46    2.78
   5 -17  -1  322.74    3.47
   5  17  -1  320.49    3.50
  -5  17  -1  334.43    3.51
  -5 -17  -1  327.62    3.47
  -5  15  -7   54.08    5.27
  -5  15  -7   76.10    5.93
  -5 -15  -5   78.77    3.17
  -5  15  -5   81.79    2.71
   5  15  -5   77.18    2.72
  -5  15  -3  122.33    2.27
  -5 -15  -3  122.33    2.66
   5 -15  -3  121.14    2.62
   5  15  -3  120.94    2.61
  -5 -15  -1  313.30    3.31
  -5  15  -1  314.54    3.28
   5  15  -1  298.36    3.52
   5 -15  -1  318.51    3.58
  -5  13  -5  307.47    4.28
  -5 -13  -5  287.48    4.41
   5  13  -5  294.20    4.56
  -5  13  -3   10.09    1.88
   5  13  -3   11.41    1.87
  -5 -13  -3   11.01    1.84
   5 -13  -3   10.99    1.82
  -5 -13  -1  584.60    4.60
   5 -13  -1  590.29    4.59
  -5  13  -1  574.52    4.52
   5  13  -1  546.43    4.70
  -5  11  -5   84.24    3.30
  -5 -11  -5   74.16    3.35
   5  11  -5   74.74    2.88
  -5  11  -3  373.36    4.21
   5  11  -3  360.21    4.24
   5 -11  -3  352.61    4.27
  -5 -11  -3  367.90    4.35
  -5 -11  -1   63.08    2.07
  -5  11  -1   63.30    2.55
   5  11  -1   61.12    2.59
   5 -11  -1   62.60    2.52
  -5   9  -5   17.57    2.77
  -5  -9  -5   16.37    3.15
   5   9  -5   16.37    2.78
  -5  -9  -3  276.73    4.06
   5   9  -3  271.15    4.00
  -5   9  -3  277.70    3.90
   5  -9  -1  412.31    4.40
  -5  -9  -1  413.64    4.65
  -5   9  -1  415.00    4.36
   5   9  -1  408.37    4.61
  -5  -7  -5   27.66    3.04
  -5   7  -5   31.00    2.85
   5   7  -5   27.65    3.12
  -5   7  -5   25.51    2.78
  -5   7  -3  410.37    4.96
  -5  -7  -3  401.86    5.14
   5   7  -3  391.11    5.02
  -5  -7  -1  223.04    3.63
  -5   7  -1  226.15    3.55
   5  -7  -1  228.53    3.84
   5   7  -1  216.93    3.85
  -5   5  -5   73.65    4.06
  -5   5  -5   57.23    3.91
   5   5  -3  556.09    6.55
  -5  -5  -3  577.78    6.74
  -5   5  -3  588.69    6.25
  -5   5  -1  759.42    6.95
   5   5  -1  736.23    7.15
  -5  -5  -1  734.90    7.13
   5   3  -3    4.85    2.40
  -5   3  -3    4.47    1.92
  -5   3  -3    6.20    2.36
  -5  -3  -3    5.16    1.97
  -5  -3  -1  374.58    5.42
   5   3  -1  375.20    5.72
  -5   1  -3   74.90    3.43
  -5   1  -3   77.00    3.07
  -5  -1  -3   75.70    3.45
  -5   1  -1  120.50    3.70
   5   1  -1  121.16    3.86
  -5  -1  -1  125.89    3.89
  -4  40  -2   36.39    2.50
   4  40  -2   37.36    3.49
  -4 -40  -2   38.36    3.47
   4 -40  -2   36.48    3.43
  -4  40   0   37.82    3.00
   4  40   0   35.44    2.20
   4 -38  -2   19.38    2.08
   4  38  -2   18.17    2.15
  -4  38  -2   17.31    2.92
  -4 -38  -2   18.62    2.92
  -4  38   0   10.77    2.07
   4  38   0   10.83    2.89
   4 -36  -4   -0.26    3.35
   4  36  -4   -1.30    3.41
  -4 -36  -4    1.21    3.32
  -4  36  -4    0.17    3.31
   4 -36  -2   15.82    2.45
  -4  36  -2   20.01    2.40
   4  36  -2   15.93    1.79
  -4 -36  -2   17.09    2.46
  -4  36   0    0.38    1.66
   4  36   0    0.79    2.37
   4  34  -4   11.57    2.95
   4 -34  -4   11.11    2.90
  -4 -34  -4    9.83    2.90
  -4  34  -4   14.00    2.89
  -4 -34  -2   11.01    1.74
   4 -34  -2   11.94    2.39
   4  34  -2   13.88    2.42
  -4  34  -2   14.18    2.44
  -4  34   0   22.82    2.45
   4  34   0   24.38    1.84
  -4  32  -4   48.33    3.01
   4 -32  -4   42.75    2.27
   4  32  -4   42.28    3.08
  -4 -32  -4   42.78    2.85
  -4  32  -2  112.95    2.85
  -4 -32  -2  101.58    2.22
   4 -32  -2  110.07    2.82
   4  32  -2  111.72    2.86
  -4  32   0   18.16    2.03
   4  32   0   16.36    1.52
   4  30  -4   27.64    2.56
   4 -30  -4   29.25    2.50
  -4  30  -4   26.58    2.49
  -4 -30  -4   24.93    1.87
  -4 -30  -2  101.49    2.50
  -4  30  -2  103.65    2.01
   4  30  -2  105.62    2.52
   4 -30  -2  107.93    2.48
  -4  30   0  145.51    2.22
   4  30   0  136.73    2.17
  -4 -28  -6    2.54    3.32
  -4  28  -6    3.91    3.34
   4  28  -6    1.70    3.41
  -4 -28  -4   35.79    2.59
  -4  28  -4   36.38    1.88
   4  28  -4   34.20    1.95
   4 -28  -4   35.03    2.57
  -4  28  -2   70.86    2.33
   4 -28  -2   66.06    1.84
   4  28  -2   70.21    2.37
  -4 -28  -2   62.42    2.34
  -4  28   0   65.33    2.34
   4  28   0   57.14    1.84
  -4 -26  -6    9.03    2.90
  -4  26  -6    9.43    2.92
   4  26  -6    8.54    2.96
  -4 -26  -4    1.58    1.98
  -4  26  -4    1.82    1.97
   4  26  -4    1.35    2.01
   4 -26  -4    0.96    1.99
  -4  26  -2   53.47    2.30
   4  26  -2   50.35    1.81
  -4 -26  -2   52.64    1.80
   4 -26  -2   49.03    1.76
   4  26   0  372.02    3.07
  -4  26   0  373.68    3.05
  -4  24  -6   32.73    3.08
  -4 -24  -6   29.71    3.06
   4  24  -6   30.99    3.07
  -4  24  -4   24.72    2.14
   4  24  -4   22.92    2.18
   4 -24  -4   23.55    2.13
  -4 -24  -4   22.53    2.15
   4 -24  -2   73.57    2.11
  -4 -24  -2   77.40    2.12
   4  24  -2   76.92    2.13
  -4  24  -2   72.63    1.71
   4  24   0    8.01    1.72
  -4  24   0    7.68    1.71
  -4 -22  -6    7.84    2.44
   4  22  -6    9.45    2.49
  -4  22  -6    9.79    2.49
  -4  22  -4   46.64    2.30
  -4 -22  -4   44.86    2.33
   4 -22  -4   45.03    2.31
   4  22  -4   44.56    2.33
   4  22  -2  153.78    2.58
   4 -22  -2  154.38    2.57
  -4 -22  -2  155.85    2.57
  -4  22  -2  154.51    2.54
   4  22   0    3.14    1.26
  -4  22   0    5.25    1.70
  -4 -20  -6   93.40    3.21
  -4  20  -6  103.00    3.17
   4  20  -6   97.99    3.64
  -4  20  -4   55.09    2.41
   4  20  -4   55.02    2.42
   4 -20  -4   56.03    2.40
  -4 -20  -4   52.19    1.89
  -4  20  -2   15.64    1.81
   4  20  -2   15.21    1.36
   4 -20  -2   16.53    1.78
  -4 -20  -2   14.87    1.36
   4  20   0   22.49    1.90
  -4  20   0   24.15    1.92
   4  18  -6    6.03    2.98
  -4  18  -6    5.32    3.00
  -4 -18  -6    6.15    2.95
  -4  18  -4  263.43    3.12
   4 -18  -4  264.88    3.61
  -4 -18  -4  257.91    3.64
   4  18  -4  266.57    3.60
   4 -18  -2  107.38    2.10
   4  18  -2  111.54    2.49
  -4 -18  -2  107.44    2.11
  -4  18  -2  110.23    2.47
   4  18   0    2.58    1.85
  -4  18   0    3.29    1.83
  -4  16  -6    0.58    2.38
  -4 -16  -6    0.24    2.84
   4  16  -6   -0.37    2.91
  -4  16  -4    4.89    1.72
  -4 -16  -4    5.11    1.69
   4  16  -4    3.79    1.74
   4 -16  -4    4.18    1.66
   4 -16  -2  716.92    5.12
   4  16  -2  694.33    4.78
  -4  16  -2  721.26    5.05
  -4 -16  -2  726.62    5.12
   4  16   0   63.70    1.90
  -4  16   0   61.52    2.36
   4  14  -6    1.00    2.76
  -4  14  -6    1.13    2.80
  -4 -14  -6    0.43    2.90
  -4 -14  -4   27.29    1.97
   4  14  -4   25.55    1.96
   4 -14  -4   23.86    1.90
  -4  14  -4   26.78    1.95
   4 -14  -2  109.21    2.65
   4  14  -2  109.80    2.64
  -4  14  -2  106.36    2.23
  -4 -14  -2  110.43    2.65
   4  14   0 2780.85    9.77
  -4  14   0 2737.24    9.92
   4  12  -6   39.47    3.38
  -4  12  -6   42.68    3.03
  -4  12  -6   35.11    2.96
  -4 -12  -4   38.83    2.18
   4  12  -4   36.28    2.13
  -4  12  -4   38.72    2.11
   4 -12  -2  358.99    3.93
   4  12  -2  356.02    4.08
  -4  12  -2  363.65    4.09
  -4 -12  -2  359.83    4.13
  -4  12   0  413.05    5.07
   4  12   0  417.14    4.76
  -4  10  -6   11.02    3.39
  -4  10  -6   14.33    3.43
  -4  10  -4  232.52    3.73
  -4 -10  -4  222.87    3.94
   4  10  -4  226.45    3.98
  -4 -10  -2  231.15    3.41
  -4  10  -2  225.81    3.60
   4  10  -2  226.63    3.67
   4 -10  -2  227.72    3.70
   4  10   0  125.12    2.92
  -4  10   0  126.92    2.91
   4   8  -4  111.56    3.37
  -4  -8  -4  112.13    3.53
  -4   8  -4  117.06    3.09
  -4   8  -2   47.65    2.53
  -4  -8  -2   48.42    2.09
   4   8  -2   45.60    2.61
   4  -8  -2   46.85    2.51
   4   8   0   71.79    3.22
  -4   8   0   72.66    2.87
   4   6  -4  198.20    4.76
  -4  -6  -4  206.26    4.85
  -4   6  -4  221.57    4.53
   4   6  -2  119.63    3.24
  -4  -6  -2  119.98    3.26
  -4   6  -2  117.98    3.11
   4   6   0  295.69    4.82
  -4   6   0  309.01    4.77
   4   4  -4  113.43    4.74
  -4   4  -4  108.39    3.92
  -4   4  -4  134.01    4.39
  -4  -4  -4  123.20    4.80
  -4   4  -2  281.93    4.79
   4   4  -2  267.53    4.93
  -4  -4  -2  267.01    4.96
  -4   4   0  136.59    3.88
   4   4   0  134.68    4.01
  -4  -2  -4  181.72    6.94
  -4   2  -4  179.36    5.68
  -4   2  -4  148.93    5.68
  -4  -2  -4  157.54    7.17
   4   2  -2  589.34    7.95
  -4   2  -2  615.36    7.42
  -4  -2  -2  607.22    7.94
   4   2   0  963.38    9.73
  -4   0  -4   82.92    5.71
  -4   0  -2    0.22    1.81
   4   0   0  247.39    5.61
   3 -41  -1   33.51    3.42
  -3  41  -1   29.71    3.47
   3  41  -1   32.31    2.49
  -3 -41  -1   29.86    2.49
   3 -39  -1   42.03    2.19
  -3  39  -1   42.03    2.99
   3  39  -1   46.74    3.02
  -3 -39  -1   40.59    2.24
  -3  37  -3   84.11    3.25
   3  37  -3   84.52    2.49
  -3 -37  -3   83.46    3.19
   3 -37  -3   89.15    3.19
  -3  37  -1   35.10    2.52
   3  37  -1   35.09    1.93
   3 -37  -1   38.34    2.51
  -3 -37  -1   37.80    2.55
   3 -35  -3    2.48    1.98
  -3  35  -3    0.54    2.85
   3  35  -3   -1.07    2.89
  -3 -35  -3    1.04    2.82
  -3 -35  -1    8.09    2.41
  -3  35  -1    7.78    1.71
   3  35  -1    7.79    2.41
   3 -35  -1    6.92    1.69
  -3  33  -5    2.82    3.38
  -3 -33  -5    1.51    3.37
   3  33  -5    3.88    3.41
   3 -33  -5    2.83    3.33
   3 -33  -3   18.94    1.80
  -3  33  -3   17.85    2.45
   3  33  -3   20.04    2.50
  -3 -33  -3   20.71    2.45
  -3  33  -1   48.49    1.95
  -3 -33  -1   45.36    2.38
   3  33  -1   47.57    1.94
   3 -33  -1   46.36    2.36
  -3  31  -5   49.12    3.13
  -3 -31  -5   49.13    3.11
   3  31  -5   43.37    3.17
   3 -31  -5   48.16    3.09
  -3 -31  -3   36.24    2.53
  -3  31  -3   37.08    2.54
   3 -31  -3   34.62    1.90
   3  31  -3   37.19    2.54
  -3  31  -1   75.15    1.85
  -3 -31  -1   76.76    2.35
   3  31  -1   78.70    1.90
   3 -31  -1   81.52    2.33
  -3  29  -5   87.06    2.59
  -3 -29  -5   90.72    3.28
   3  29  -5   87.22    3.36
   3 -29  -5   91.20    3.30
  -3 -29  -3   72.81    2.37
  -3  29  -3   75.16    2.35
   3  29  -3   70.84    2.38
   3 -29  -3   68.34    1.88
   3  29  -1   70.03    2.36
  -3  29  -1   70.13    2.34
   3 -29  -1   67.75    2.32
  -3 -29  -1   62.83    1.85
  -3  27  -5   48.85    2.67
  -3 -27  -5   44.11    2.68
   3  27  -5   44.17    2.71
   3 -27  -5   44.31    2.68
  -3  27  -3  115.33    2.60
  -3 -27  -3  113.12    2.57
   3  27  -3  104.46    2.09
   3 -27  -3  117.86    2.61
  -3  27  -1  134.31    2.65
  -3 -27  -1  127.51    2.63
   3  27  -1  137.28    2.68
   3 -27  -1  131.84    2.62
   3  25  -5   11.73    2.49
  -3 -25  -5   13.57    2.45
  -3  25  -5   12.96    2.46
   3 -25  -5   11.76    2.42
  -3  25  -3  183.77    2.93
  -3 -25  -3  179.59    2.92
   3 -25  -3  181.15    2.53
   3  25  -3  185.03    2.94
  -3  25  -1   81.20    1.76
   3  25  -1   82.61    2.15
  -3 -25  -1   83.56    2.14
   3 -25  -1   81.44    2.09
  -3  23  -5    8.91    2.47
   3  23  -5    8.72    2.49
  -3 -23  -5   10.51    2.44
   3 -23  -5    8.04    2.39
  -3  23  -3   33.75    2.26
  -3 -23  -3   34.21    2.25
   3 -23  -3   32.35    2.27
   3  23  -3   29.72    1.70
   3  23  -1   12.55    1.33
  -3 -23  -1   13.29    1.31
   3 -23  -1   12.40    1.74
  -3  23  -1   14.90    1.77
   3  21  -7    1.19    3.71
  -3  21  -7    0.93    2.91
  -3  21  -5   46.51    2.75
   3 -21  -5   43.21    2.30
   3  21  -5   45.30    2.35
  -3 -21  -5   44.92    2.35
  -3  21  -3  248.61    3.07
  -3 -21  -3  234.54    3.05
   3 -21  -3  252.51    3.13
   3  21  -3  250.40    3.11
   3  21  -1  191.35    2.46
  -3 -21  -1  190.29    2.75
  -3  21  -1  194.44    2.44
   3 -21  -1  184.30    2.37
   3  19  -7   19.19    4.25
  -3  19  -7   20.29    3.75
  -3 -19  -5   94.70    2.79
  -3  19  -5  102.17    2.75
   3  19  -5   94.62    2.75
   3 -19  -5   88.05    2.66
   3 -19  -3   23.39    1.88
   3  19  -3   22.88    1.90
  -3 -19  -3   23.22    1.89
  -3  19  -3   23.15    1.88
   3  19  -1   18.97    1.94
  -3 -19  -1   18.98    1.89
   3 -19  -1   19.77    1.85
  -3  19  -1   18.68    1.91
   3  17  -7   51.24    4.70
  -3  17  -7   45.36    4.02
  -3  17  -7   55.36    4.64
   3  17  -5   21.23    2.23
  -3  17  -5   23.81    2.24
  -3 -17  -5   21.42    2.24
   3 -17  -3    7.64    1.74
   3  17  -3    6.83    1.78
  -3 -17  -3    7.68    1.77
  -3  17  -3    7.60    1.76
   3  17  -1  119.75    2.59
  -3 -17  -1  121.82    2.57
   3 -17  -1  120.89    2.55
  -3  17  -1  124.36    2.61
  -3  15  -5   11.34    2.17
  -3 -15  -5   12.18    2.14
   3  15  -5   10.24    2.16
   3  15  -3   43.89    2.12
  -3 -15  -3   43.72    1.72
   3 -15  -3   44.15    2.12
  -3  15  -3   42.97    2.12
   3  15  -1   75.28    2.43
  -3  15  -1   76.36    2.01
  -3 -15  -1   72.97    2.39
   3 -15  -1   74.46    2.41
  -3  13  -5   17.87    2.73
  -3 -13  -5   18.14    2.68
   3  13  -5   17.70    2.68
   3 -13  -3   87.70    2.55
   3  13  -3   84.49    2.53
  -3 -13  -3   86.41    2.54
  -3  13  -3   84.83    2.13
   3  13  -1   66.41    2.53
  -3  13  -1   65.13    2.51
   3 -13  -1   65.03    2.45
  -3 -13  -1   65.62    2.46
   3  11  -5   28.92    2.85
  -3  11  -5   31.24    2.89
  -3 -11  -5   28.56    2.90
   3  11  -3  179.31    3.32
  -3 -11  -3  181.70    3.38
   3 -11  -3  174.16    3.31
  -3  11  -3  180.24    3.28
   3  11  -1   88.79    2.20
  -3  11  -1   90.55    2.22
   3 -11  -1   88.45    2.21
  -3 -11  -1   91.50    2.21
   3   9  -5   74.06    3.84
  -3  -9  -5   74.44    4.35
  -3   9  -5   81.13    3.53
   3   9  -3  675.74    6.19
  -3  -9  -3  684.11    6.43
  -3   9  -3  714.53    6.22
   3  -9  -3  674.51    6.57
  -3  -9  -1    4.14    1.57
  -3   9  -1    4.83    2.04
   3   9  -1    3.98    2.06
   3  -9  -1    4.44    1.58
   3   7  -5  114.83    5.39
  -3   7  -5  122.44    4.45
  -3   7  -5  106.29    4.49
  -3   7  -3   99.05    3.04
   3   7  -3   92.91    3.35
  -3  -7  -3   96.21    3.43
  -3   7  -1   94.23    2.70
   3  -7  -1   92.01    3.09
  -3  -7  -1   91.06    3.02
   3   7  -1   88.52    3.03
  -3  -5  -3  154.28    4.32
  -3   5  -3  155.69    3.90
   3   5  -3  143.22    4.16
  -3   5  -1   28.13    2.63
  -3  -5  -1   27.12    2.63
   3   5  -1   29.04    2.67
   3  -5  -1   28.37    2.59
   3   3  -3  181.77    5.27
  -3   3  -3  197.21    5.01
  -3  -3  -3  189.38    5.39
  -3  -3  -1  598.90    9.91
   3   3  -1  593.07    9.80
  -3   3  -1  589.16    9.49
  -3   1  -3  203.20    6.19
  -3  -1  -3  212.44    6.64
  -3   1  -3  235.87    6.15
  -3  -1  -1   60.76    3.61
   3   1  -1   58.26    3.68
  -2  40  -2   28.86    3.44
   2  40  -2   26.83    3.44
  -2 -40  -2   26.80    3.44
   2 -40  -2   22.55    3.44
  -2  40   0    2.17    2.00
   2  40   0    0.95    2.04
  -2  38  -2    7.18    2.88
   2 -38  -2    6.03    2.85
   2  38  -2    5.16    2.93
  -2 -38  -2    8.88    2.82
  -2  38   0    7.85    2.03
   2  38   0    9.15    2.84
  -2  36  -4   35.11    3.48
  -2 -36  -4   30.37    2.55
   2  36  -4   33.66    2.58
   2 -36  -4   31.12    2.55
  -2  36  -2    0.62    2.37
   2 -36  -2    0.56    2.33
   2  36  -2   -0.22    2.37
  -2 -36  -2    0.50    2.35
  -2  36   0   27.23    1.80
   2  36   0   24.29    1.82
  -2  34  -4   32.89    2.98
   2 -34  -4   28.99    3.05
   2  34  -4   33.15    2.25
  -2 -34  -4   30.46    3.00
  -2  34  -2   13.81    1.75
   2  34  -2   13.95    1.76
   2 -34  -2   15.32    1.73
  -2 -34  -2   13.28    2.41
  -2  34   0  106.19    2.25
   2  34   0  113.63    2.85
   2 -32  -4   10.27    2.42
  -2  32  -4    8.93    2.67
   2  32  -4    8.64    2.07
  -2 -32  -4    8.20    2.41
  -2 -32  -2    2.77    2.41
  -2  32  -2    3.30    1.71
   2  32  -2    3.18    2.42
   2 -32  -2    3.45    2.40
  -2  32   0  210.22    2.48
   2  32   0  203.90    2.45
   2 -30  -4    7.79    1.73
  -2  30  -4    5.88    2.43
   2  30  -4    7.27    1.74
  -2 -30  -4    7.13    2.41
  -2 -30  -2   23.80    2.09
  -2  30  -2   24.03    1.59
   2  30  -2   22.47    2.14
   2 -30  -2   23.49    2.12
  -2  30   0  208.29    2.49
   2  30   0  217.81    2.95
  -2  28  -6    5.38    2.43
  -2 -28  -6    4.78    3.70
   2  28  -6    6.19    3.40
   2 -28  -6    3.29    2.85
   2 -28  -4   19.60    2.46
  -2  28  -4   19.44    2.48
   2  28  -4   17.10    2.49
  -2 -28  -4   16.23    2.49
  -2 -28  -2   37.27    2.21
   2  28  -2   38.47    1.70
   2 -28  -2   36.98    1.67
  -2  28  -2   39.16    1.68
   2  28   0  277.59    2.82
  -2  28   0  283.45    2.78
  -2 -26  -6    6.90    2.85
  -2  26  -6    5.24    2.95
   2  26  -6    5.89    2.94
  -2  26  -4   42.78    2.25
   2  26  -4   41.76    2.25
   2 -26  -4   40.90    1.76
  -2 -26  -4   42.35    2.28
  -2  26  -2  219.12    2.60
  -2 -26  -2  220.92    3.02
   2  26  -2  220.40    2.64
   2 -26  -2  217.17    2.63
  -2  26   0    4.20    1.20
   2  26   0    3.99    1.22
  -2 -24  -6    4.30    2.84
  -2  24  -6    4.65    2.93
   2  24  -6    4.02    2.94
  -2  24  -4  169.47    2.93
   2  24  -4  167.26    2.95
   2 -24  -4  170.16    3.01
  -2 -24  -4  172.67    3.02
  -2  24  -2  116.04    1.99
  -2 -24  -2  112.76    2.31
   2  24  -2  112.70    1.97
   2 -24  -2  110.12    1.98
  -2  24   0   18.85    1.76
   2  24   0   16.40    1.79
  -2 -22  -6   22.66    2.54
  -2  22  -6   23.48    2.62
   2  22  -6   24.09    2.61
   2 -22  -4   -0.13    2.04
   2  22  -4    0.99    2.06
  -2  22  -4    0.69    2.02
  -2 -22  -4    0.97    1.44
  -2  22  -2   68.62    1.72
   2  22  -2   67.36    1.75
  -2 -22  -2   67.17    2.08
   2 -22  -2   67.81    1.75
   2  22   0   69.11    2.13
  -2  22   0   69.49    2.13
  -2 -20  -6    1.45    2.36
  -2  20  -6    3.08    2.94
   2  20  -6    1.99    2.42
   2 -20  -4   42.59    2.32
  -2  20  -4   44.33    2.32
   2  20  -4   43.38    2.34
  -2 -20  -4   40.27    1.82
  -2  20  -2  116.51    2.08
   2  20  -2  115.76    2.46
  -2 -20  -2  117.40    2.45
   2 -20  -2  118.45    2.46
   2  20   0  166.46    2.67
  -2  20   0  166.40    2.35
  -2  18  -6   49.83    2.83
  -2 -18  -6   46.47    2.84
   2  18  -6   51.45    3.34
  -2 -18  -4    9.82    2.15
   2 -18  -4   10.32    2.15
  -2  18  -4    9.57    2.17
   2  18  -4    8.92    2.17
   2  18  -2  123.32    2.56
  -2 -18  -2  119.55    2.55
   2 -18  -2  121.07    2.21
  -2  18  -2  125.81    2.57
   2  18   0   88.93    1.98
  -2  18   0   95.38    2.40
  -2 -16  -6   29.69    3.20
  -2  16  -6   37.83    2.81
   2  16  -6   36.86    3.27
  -2 -16  -4   64.94    2.28
  -2  16  -4   65.83    2.24
   2  16  -4   62.20    2.24
   2 -16  -4   64.23    2.25
   2  16  -2  210.77    3.13
  -2 -16  -2  209.36    2.81
   2 -16  -2  212.26    2.85
  -2  16  -2  211.46    3.10
   2  16   0 1249.49    6.48
  -2  16   0 1214.17    6.13
  -2  14  -6   10.21    2.57
   2  14  -6   10.01    2.57
  -2 -14  -4   61.51    2.34
  -2  14  -4   62.36    2.31
   2  14  -4   63.57    2.30
   2 -14  -4   55.72    2.27
   2  14  -2  648.62    5.08
  -2 -14  -2  637.81    5.13
  -2  14  -2  625.41    4.78
   2 -14  -2  648.76    5.22
   2  14   0    2.69    1.54
  -2  14   0    1.33    2.13
   2  12  -6   36.14    3.71
  -2  12  -6   37.17    3.35
   2 -12  -4  237.67    3.81
  -2  12  -4  252.40    3.76
   2  12  -4  244.63    3.76
  -2 -12  -4  246.59    3.90
   2  12  -2  298.34    4.34
  -2 -12  -2  297.45    4.41
  -2  12  -2  299.89    4.35
   2 -12  -2  292.47    4.43
   2  12   0  349.35    4.06
  -2  12   0  362.85    4.11
  -2  10  -4  109.39    2.91
   2  10  -4  107.15    3.23
   2 -10  -4  103.03    3.23
  -2 -10  -4  108.36    3.07
   2  10  -2   55.94    2.56
  -2  10  -2   57.00    2.57
   2 -10  -2   55.29    2.56
  -2 -10  -2   53.95    2.54
   2  10   0  145.04    3.52
  -2  10   0  146.74    3.87
  -2   8  -4   11.28    2.33
   2   8  -4   10.93    2.33
  -2  -8  -4   11.21    2.33
   2   8  -2  338.17    4.75
   2  -8  -2  344.81    4.88
  -2   8  -2  347.51    4.76
  -2  -8  -2  346.79    4.86
   2   8   0   85.13    2.98
  -2   8   0   83.88    2.60
  -2   6  -4  112.76    3.81
  -2  -6  -4  101.56    4.44
   2   6  -4  101.11    3.81
   2  -6  -2    2.05    1.74
   2   6  -2    1.65    1.74
  -2   6  -2    2.26    1.78
  -2  -6  -2    1.81    1.71
  -2   6   0  161.06    5.21
   2   6   0  160.54    5.25
  -2   4  -4   25.15    3.70
  -2   4  -4   19.32    3.36
  -2   4  -2   71.05    3.51
  -2  -4  -2   69.47    3.93
   2  -4  -2   66.15    3.70
   2   4  -2   68.26    3.87
   2   4   0  447.19    6.88
  -2   4   0  468.65    6.92
  -2  -2  -2  379.65    8.21
  -2   2  -2  409.18    7.76
   2   2  -2  358.33    7.87
  -1  41  -1    5.47    2.38
   1 -41  -1    6.41    3.32
   1  41  -1    6.31    2.42
  -1 -41  -1    6.02    3.33
  -1  39  -1   13.16    2.06
   1  39  -1   11.47    2.92
   1 -39  -1   11.42    2.85
  -1 -39  -1   11.68    2.89
   1 -37  -3    8.78    2.89
  -1  37  -3   10.28    2.90
   1  37  -3   10.44    2.90
  -1 -37  -3    8.75    2.88
  -1  37  -1   10.03    2.41
   1  37  -1   13.57    2.41
   1 -37  -1   10.81    1.74
  -1 -37  -1   12.62    1.72
  -1  35  -3   56.32    3.13
   1 -35  -3   57.12    3.06
   1  35  -3   58.54    2.32
  -1 -35  -3   55.32    3.07
  -1 -35  -1   53.81    1.95
  -1  35  -1   53.45    2.60
   1  35  -1   50.43    1.96
   1 -35  -1   56.90    2.56
  -1 -33  -5   12.38    3.40
  -1  33  -5   13.73    3.41
   1  33  -5   11.22    3.42
   1 -33  -5   10.89    3.36
  -1  33  -3   27.01    1.84
   1  33  -3   25.07    2.54
   1 -33  -3   23.86    1.82
  -1 -33  -3   22.35    1.83
  -1  33  -1   14.32    2.25
   1  33  -1   15.24    2.29
   1 -33  -1   14.32    1.46
  -1 -33  -1   15.06    1.47
  -1 -31  -5   29.34    3.00
  -1  31  -5   28.97    3.01
   1  31  -5   25.00    2.25
   1 -31  -5   25.86    2.22
  -1  31  -3   30.04    2.53
   1  31  -3   28.12    2.55
   1 -31  -3   30.78    2.53
  -1 -31  -3   30.69    2.51
  -1 -31  -1   47.61    2.20
  -1  31  -1   48.71    2.21
   1  31  -1   50.43    2.23
   1 -31  -1   51.52    2.20
  -1 -29  -5   16.79    2.94
  -1  29  -5   16.09    2.96
   1  29  -5   19.83    2.99
   1 -29  -5   16.01    2.92
  -1  29  -3   36.52    2.20
   1  29  -3   35.33    2.19
   1 -29  -3   35.18    2.19
  -1 -29  -3   35.45    1.69
  -1 -29  -1   22.27    2.09
  -1  29  -1   19.41    1.56
   1  29  -1   20.90    1.58
   1 -29  -1   22.72    2.09
  -1  27  -5   38.09    2.62
   1  27  -5   39.57    2.65
  -1 -27  -5   35.94    2.64
   1 -27  -5   36.30    2.61
  -1  27  -3   -0.58    2.00
   1 -27  -3    0.18    2.01
   1  27  -3    0.00    1.43
  -1 -27  -3    1.09    1.99
  -1  27  -1   93.86    2.00
  -1 -27  -1   90.97    2.46
   1  27  -1   85.11    1.93
   1 -27  -1   94.16    2.50
  -1 -25  -5   38.64    2.63
  -1  25  -5   46.55    2.70
   1  25  -5   38.84    2.00
   1 -25  -5   38.26    2.61
  -1  25  -3   68.49    2.41
   1  25  -3   68.68    1.93
   1 -25  -3   68.55    2.42
  -1 -25  -3   67.00    1.93
  -1  25  -1   22.37    1.34
   1  25  -1   21.58    1.79
  -1 -25  -1   21.12    1.76
   1 -25  -1   21.44    1.35
  -1 -23  -5   13.96    2.49
  -1  23  -5   15.79    2.48
   1  23  -5   13.26    1.87
   1 -23  -5   13.78    2.47
  -1 -23  -3  251.97    3.32
   1  23  -3  247.15    2.86
  -1  23  -3  252.98    3.27
   1 -23  -3  246.28    3.30
   1 -23  -1  193.79    2.68
  -1  23  -1  197.37    2.40
   1  23  -1  193.35    2.39
  -1 -23  -1  197.20    2.67
  -1  21  -7   16.92    3.74
   1  21  -7   18.11    3.69
  -1 -21  -5   24.82    2.20
  -1  21  -5   26.66    2.22
   1  21  -5   26.45    2.22
   1 -21  -5   24.59    2.18
  -1  21  -3  125.94    2.14
   1  21  -3  128.05    2.53
  -1 -21  -3  122.58    2.18
   1 -21  -3  123.96    2.51
  -1  21  -1   16.05    1.82
   1 -21  -1   15.44    1.34
   1  21  -1   16.35    1.83
  -1 -21  -1   15.99    1.76
  -1  19  -7    6.70    3.60
   1  19  -7    6.19    3.58
  -1 -19  -5   28.11    2.27
   1 -19  -5   29.45    2.25
  -1  19  -5   30.37    2.30
   1  19  -5   30.25    2.27
  -1  19  -3  355.90    3.64
  -1 -19  -3  352.35    3.68
   1  19  -3  359.14    3.66
   1 -19  -3  357.00    3.72
   1 -19  -1  109.01    2.06
   1  19  -1  113.87    2.46
  -1 -19  -1  115.30    2.43
  -1  19  -1  113.60    2.47
   1  17  -7   57.20    5.15
  -1  17  -7   56.56    5.11
   1 -17  -5   76.78    2.68
  -1 -17  -5   79.62    2.72
  -1  17  -5   81.52    2.72
   1  17  -5   82.21    2.71
  -1  17  -3   52.33    2.14
   1  17  -3   50.01    2.15
  -1 -17  -3   48.99    2.14
   1 -17  -3   51.15    2.15
  -1  17  -1  105.07    2.13
   1 -17  -1   94.47    2.03
   1  17  -1  100.34    2.48
  -1 -17  -1  100.37    2.45
   1 -15  -5   56.97    2.58
  -1  15  -5   60.92    2.61
   1  15  -5   62.46    3.00
  -1 -15  -5   59.18    3.00
  -1  15  -3  493.81    4.47
  -1 -15  -3  468.38    4.55
   1  15  -3  488.61    4.49
   1 -15  -3  475.17    4.58
   1  15  -1  228.23    3.27
   1 -15  -1  212.90    2.87
  -1 -15  -1  225.27    3.24
  -1  15  -1  225.21    2.93
  -1  13  -5  151.53    3.40
  -1 -13  -5  144.20    3.85
   1  13  -5  152.58    3.76
  -1 -13  -3  491.51    4.87
   1  13  -3  481.35    4.44
  -1  13  -3  498.01    4.75
   1 -13  -3  473.75    4.81
   1 -13  -1   72.40    2.54
   1  13  -1   74.67    2.61
  -1 -13  -1   74.03    2.12
  -1  13  -1   73.68    2.60
  -1 -11  -5   94.57    3.70
  -1  11  -5   98.26    3.18
   1  11  -5  101.53    3.57
  -1  11  -3  395.09    4.55
  -1 -11  -3  377.40    4.64
   1  11  -3  390.36    4.54
   1 -11  -3  379.66    4.65
   1  11  -1  406.86    4.29
   1 -11  -1  401.78    4.29
  -1 -11  -1  406.56    4.46
  -1  11  -1  416.67    4.32
  -1   9  -5  100.20    3.71
   1   9  -5   97.14    3.93
  -1   9  -3   54.73    2.52
  -1  -9  -3   52.65    2.57
   1   9  -3   53.20    2.48
   1  -9  -3   53.17    2.87
   1   9  -1  564.89    6.55
   1  -9  -1  570.57    6.74
  -1   9  -1  566.07    6.65
  -1  -9  -1  570.98    6.83
  -1   7  -5   25.97    3.90
  -1   7  -5   33.11    3.98
   1  -7  -3  445.69    6.30
  -1   7  -3  455.78    5.75
  -1  -7  -3  426.83    6.02
   1   7  -3  455.97    5.97
   1   7  -1 1142.84    8.73
  -1   7  -1 1149.22    8.82
   1  -7  -1 1110.67    8.82
  -1  -7  -1 1111.68    8.82
  -1   5  -3  341.32    5.98
  -1  -5  -3  328.16    6.76
   1  -5  -3  310.25    6.70
   1   5  -3  323.71    5.99
  -1   3  -3  212.17    6.33
   1   3  -3  196.59    6.72
  -1  -3  -1   97.04    4.34
  -1   3  -1   91.38    4.17
   1   3  -1   95.28    4.29
   1  -3  -1   96.05    4.69
  -1   1  -1  266.64    8.64
   1   1  -1  260.98    9.29
   0  40  -2   -0.40    3.34
   0 -40  -2    0.67    3.32
   0  40   0   50.03    2.29
   0  38  -2   13.10    2.91
   0 -38  -2   11.17    2.85
   0  38   0   -0.96    2.00
   0  36  -4    2.72    3.36
   0 -36  -4    2.47    3.10
   0  36  -2   -1.80    1.70
   0 -36  -2    1.31    1.65
   0  36   0    4.18    2.37
   0 -34  -4    0.67    1.98
   0  34  -4    0.39    2.86
   0  34  -2    6.92    2.42
   0 -34  -2    7.17    1.69
   0  34   0    1.54    2.36
   0 -32  -4   67.83    2.72
   0  32  -4   62.18    2.10
   0  32  -2   -0.94    2.41
   0 -32  -2    1.64    2.16
   0  32   0    5.49    1.44
   0  30  -4    0.87    1.68
   0 -30  -4   -0.67    2.37
   0  30  -2  296.94    2.92
   0 -30  -2  299.08    2.90
   0  30   0    0.76    1.43
   0  28  -6   -0.46    3.16
   0 -28  -6    0.56    3.64
   0  28  -4   22.36    2.52
   0 -28  -4   19.71    2.49
   0  28  -2    1.28    2.00
   0 -28  -2   -0.56    2.03
   0  28   0  845.00    4.78
   0 -26  -6   58.73    3.24
   0  26  -6   64.59    3.31
   0  26  -4   -0.17    2.00
   0 -26  -4    1.79    1.95
   0 -26  -2   30.88    2.20
   0  26  -2   31.11    1.64
   0  26   0    0.04    1.67
   0 -24  -6    0.27    2.79
   0  24  -6   -1.43    2.91
   0  24  -4  137.71    2.36
   0 -24  -4  137.44    2.41
   0 -24  -2    0.25    1.65
   0  24  -2   -0.22    1.68
   0  24   0    2.20    1.19
   0  22  -6   42.81    2.76
   0 -22  -6   37.36    2.69
   0  22  -4   -0.93    2.05
   0 -22  -4   -0.15    2.02
   0  22  -2   50.76    1.61
   0 -22  -2   46.81    2.01
   0  22   0    0.23    1.69
   0 -20  -6   -0.79    2.84
   0  20  -6    1.24    2.95
   0  20  -4  138.12    2.90
   0 -20  -4  133.64    2.92
   0  20  -2    0.42    1.72
   0 -20  -2    0.29    1.68
   0  20   0   51.89    2.37
   0  18  -6   50.70    2.84
   0  18  -4    0.65    2.10
   0 -18  -4   -0.17    2.07
   0  18  -2  570.06    4.42
   0 -18  -2  529.68    4.13
   0  18   0    0.03    1.30
   0  16  -6    0.45    2.93
   0 -16  -4   98.24    2.55
   0  16  -4   97.57    2.52
   0  16  -2    0.09    1.30
   0 -16  -2    2.25    1.77
   0  16   0 1029.77    5.94
   0  14  -6    6.36    2.51
   0  14  -4   -0.01    1.70
   0 -14  -4    0.15    1.66
   0  14  -2  164.19    3.01
   0 -14  -2  162.66    2.99
   0  14   0   -2.64    2.16
   0  12  -6   -0.34    2.78
   0  12  -4  126.90    2.92
   0 -12  -4  117.13    2.96
   0  12  -2    0.44    2.05
   0 -12  -2   -0.09    1.97
   0  12   0 1742.02    8.68
   0 -10  -4   -0.15    2.08
   0  10  -4    0.14    1.75
   0  10  -2 1410.44    8.52
   0 -10  -2 1351.74    8.64
   0  10   0   -0.04    1.94
   0  -8  -4  642.28    8.05
   0   8  -4  688.75    7.28
   0   8  -2    0.38    2.12
   0  -8  -2    0.27    2.09
   0   8   0  163.24    3.35
   0   6  -4    0.19    2.51
   0   6  -2  141.75    3.65
   0  -6  -2  137.21    3.77
   0   6   0    2.05    2.40
   0   4  -2    1.08    1.85
   0  -4  -2    0.24    1.86
   0   0   4   65.84    2.65
   0  -2   2 1814.14    2.85
   0  -2   6   34.86    2.85
   0   4   0  760.81    9.40
   0  -4   0  803.26    9.44
   0   4   2    0.31    2.37
   0  -4   2    0.14    2.31
   0  -4   4  546.20    3.30
   0  -6   0    1.81    2.23
   0  -6   2  122.66    3.44
   0   6   2  114.28    3.53
   0   6   4    0.15    3.13
   0  -6   6    8.28    2.83
   0  -8   0  163.84    3.33
   0   8   2    0.16    2.20
   0  -8   2    0.09    2.12
   0   8   4  582.89    7.69
   0  -8   4  649.68    6.96
   0 -10   0    0.10    1.86
   0  10   2 1378.60    8.73
   0 -10   2 1372.54    8.38
   0  10   4    0.45    1.62
   0 -10   4    0.13    1.59
   0 -10   6    8.04    2.05
   0 -12   0 1763.71    8.69
   0  12   2    1.41    2.06
   0 -12   2    0.40    2.00
   0 -12   4  102.89    2.89
   0  12   4   97.08    2.75
   0 -14   0   -0.33    1.45
   0 -14   2  137.25    2.82
   0  14   2  143.05    2.95
   0 -14   4    0.66    1.59
   0  14   4    0.28    1.59
   0  14   6    6.29    2.85
   0 -16   0  967.12    5.70
   0 -16   2    0.23    1.26
   0  16   2   -1.30    1.87
   0 -16   4   79.90    2.30
   0  16   4   77.05    2.34
   0  16   6   -0.09    3.22
   0 -18   0   -0.43    1.74
   0 -18   2  551.01    4.12
   0  18   2  580.80    4.56
   0  18   4    0.36    1.98
   0 -18   4    0.61    1.98
   0  18   6   42.30    3.27
   0 -20   0  101.75    1.98
   0 -20   2    0.49    1.20
   0  20   2    0.24    1.70
   0  20   4  144.77    2.94
   0 -20   4  152.64    2.90
   0  20   6   -0.08    2.81
   0 -20   6    0.48    2.24
   0 -22   0    0.98    1.65
   0 -22   2   63.16    2.06
   0  22   2   63.97    2.09
   0  22   4   -0.16    1.95
   0 -22   4    0.12    1.95
   0 -22   6   37.87    2.56
   0  22   6   33.32    2.62
   0 -24   0    0.26    1.61
   0 -24   2    0.13    1.62
   0  24   2   -0.39    1.15
   0  24   4  143.65    2.83
   0 -24   4  139.57    2.33
   0 -24   6   -0.32    2.72
   0  24   6   -0.63    2.77
   0 -26   0   -0.96    1.14
   0  26   2   29.91    2.21
   0 -26   2   28.28    1.64
   0  26   4    0.31    1.37
   0 -26   4   -0.99    1.94
   0 -26   6   72.60    3.20
   0  26   6   66.79    3.23
   0 -28   0  839.97    4.73
   0  28   2   -0.45    2.03
   0 -28   2    0.04    2.00
   0 -28   4   21.45    2.45
   0  28   4   22.87    2.48
   0 -28   6    1.01    2.97
   0  28   6   -0.96    3.10
   0 -30   0   -0.54    2.00
   0 -30   2  323.99    2.93
   0  30   2  331.48    3.06
   0 -30   4    0.49    1.64
   0  30   4    0.02    2.33
   0 -32   0    2.93    1.44
   0  32   2    1.02    2.18
   0 -32   2    0.67    2.33
   0  32   4   56.27    2.66
   0 -32   4   57.85    2.84
   0 -34   0   -0.04    1.68
   0  34   2    9.57    1.74
   0 -34   2   11.61    1.70
   0 -34   4    0.56    2.80
   0  34   4   -1.18    2.84
   0 -36   0    4.80    2.33
   0  36   2    0.72    2.33
   0 -36   2    0.55    2.32
   0  36   4    0.94    3.13
   0 -36   4    1.06    3.28
   0 -38   0   -0.95    2.58
   0  38   2    9.96    2.89
   0 -38   2    8.99    2.06
   0 -40   0   47.80    3.00
   0  40   2   -0.14    2.36
   0 -40   2    1.69    2.33
  -1  -1   1  247.62    9.01
  -1  -1   3   32.16    4.63
  -1  -1   5  141.98    5.32
  -1  -1   7   57.67    4.42
  -1  -3   1  103.33    4.35
  -1   3   1   97.73    4.49
   1  -3   1   99.80    4.22
   1   3   1   99.38    4.50
  -1  -3   3  190.85    6.41
  -1  -3   5  157.69    5.51
  -1  -3   7   15.05    4.01
  -1  -5   1 1605.74    6.24
   1   5   3  280.66    6.16
   1  -5   3  299.40    5.33
  -1   5   3  288.19    6.46
  -1  -5   3  316.22    5.80
  -1  -5   5   27.73    4.12
  -1  -5   7    6.36    3.62
   1   7   1  980.30    8.33
   1  -7   1  960.74    8.03
  -1   7   1  994.98    8.44
  -1  -7   1  989.85    8.31
  -1   7   3  455.65    6.43
   1   7   3  451.49    6.32
   1  -7   3  449.93    5.63
  -1  -7   3  458.91    5.83
  -1  -7   7    2.01    6.01
   1   9   1  779.84    6.67
   1  -9   1  760.70    6.27
  -1  -9   1  784.43    6.37
  -1   9   1  781.39    6.67
  -1  -9   3   45.32    2.69
  -1   9   3   42.35    2.36
   1  -9   3   43.86    2.33
   1   9   3   42.20    2.37
   1   9   5   75.07    5.09
  -1  -9   7    8.71    3.81
   1  11   1  389.97    4.44
   1 -11   1  389.94    4.35
  -1 -11   1  404.72    4.43
  -1  11   1  392.46    4.49
  -1 -11   3  391.40    4.52
  -1  11   3  378.64    4.66
   1  11   3  373.74    4.57
   1 -11   3  383.25    4.45
  -1 -11   5  116.33    3.23
   1  11   5  104.72    3.87
  -1  11   5  107.66    4.19
  -1 -11   7   49.24    2.66
   1 -13   1   66.99    2.48
   1  13   1   67.58    2.61
  -1 -13   1   69.77    2.52
  -1  13   1   68.52    2.62
  -1 -13   3  495.57    4.75
  -1  13   3  490.77    4.81
   1  13   3  487.94    4.84
   1 -13   3  500.88    4.68
  -1 -13   5  138.91    3.19
   1 -13   5  116.90    3.04
  -1  13   5  131.41    3.78
   1  13   5  130.42    3.72
  -1 -13   7   18.21    3.29
   1  15   1  207.01    2.88
   1 -15   1  198.01    2.78
  -1 -15   1  208.80    3.13
  -1  15   1  207.78    3.21
  -1 -15   3  473.51    4.15
  -1  15   3  482.39    4.53
   1  15   3  491.91    4.59
   1 -15   3  466.39    4.13
   1 -15   5   64.51    2.50
  -1  15   5   63.20    3.02
   1  15   5   57.70    2.59
  -1 -15   5   66.62    2.52
  -1 -15   7   65.68    2.49
   1 -17   1   91.58    2.01
   1  17   1   93.34    2.06
  -1 -17   1   96.42    2.43
  -1  17   1   95.65    2.47
  -1 -17   3   43.70    2.07
  -1  17   3   43.66    2.06
   1  17   3   43.70    2.07
   1 -17   3   43.04    2.05
   1 -17   5   81.76    2.55
  -1  17   5   74.33    2.65
   1  17   5   78.42    3.03
  -1 -17   5   81.41    2.57
  -1  19   1   98.49    2.39
   1 -19   1   96.57    1.95
   1  19   1   95.31    1.99
  -1 -19   1   90.33    2.29
  -1 -19   3  341.86    3.56
   1  19   3  349.49    3.69
  -1  19   3  347.88    3.65
   1 -19   3  342.47    3.54
  -1 -19   5   27.98    2.13
   1 -19   5   29.81    2.11
  -1  19   5   27.30    2.18
   1  19   5   25.63    2.16
  -1  19   7   18.02    1.94
  -1  21   1   10.58    1.80
   1 -21   1   11.03    1.28
   1  21   1   10.05    1.30
  -1 -21   1    9.73    1.73
  -1 -21   3  127.45    2.48
  -1  21   3  120.52    2.48
   1  21   3  125.83    2.52
   1 -21   3  123.50    2.44
  -1 -21   5   24.59    2.08
  -1  21   5   23.93    2.12
   1 -21   5   24.37    2.06
   1  21   5   23.27    2.12
  -1  21   7   14.68    4.63
   1  21   7   13.03    4.17
   1 -23   1  176.63    2.30
  -1  23   1  182.92    2.66
   1  23   1  172.24    2.62
  -1 -23   1  175.12    2.59
  -1  23   3  241.33    3.27
   1  23   3  238.86    3.28
   1 -23   3  233.57    3.15
  -1 -23   3  237.38    3.20
  -1 -23   5   18.63    2.40
   1 -23   5   17.69    2.41
  -1  23   5   17.73    2.44
   1  23   5   18.77    2.43
  -1  25   1   24.14    1.81
  -1 -25   1   22.63    1.77
   1  25   1   22.93    1.81
   1 -25   1   23.07    1.77
  -1  25   3   67.34    2.42
   1  25   3   70.51    2.44
   1 -25   3   65.58    1.84
  -1 -25   3   68.93    2.36
  -1 -25   5   35.82    2.52
  -1  25   5   35.11    2.53
   1  25   5   37.76    2.56
   1 -25   5   40.23    2.55
  -1 -27   1   88.40    1.94
  -1  27   1   91.43    1.98
   1  27   1   92.39    2.00
   1 -27   1   90.20    1.94
  -1  27   3    0.46    1.97
   1  27   3   -0.81    2.01
   1 -27   3    0.63    1.95
  -1 -27   3    0.71    1.37
  -1 -27   5   36.00    1.92
  -1  27   5   37.65    2.54
   1  27   5   28.16    1.91
   1 -27   5   37.90    2.54
  -1 -29   1   22.55    1.53
  -1  29   1   20.18    1.57
   1  29   1   22.92    2.14
   1 -29   1   21.63    2.10
  -1  29   3   30.88    1.64
   1  29   3   32.59    2.15
   1 -29   3   32.01    2.12
  -1 -29   3   29.71    2.14
  -1 -29   5   17.71    2.85
  -1  29   5   18.66    2.86
   1  29   5   11.93    2.11
   1 -29   5   15.65    2.87
  -1 -31   1   50.44    2.21
  -1  31   1   49.53    2.20
   1  31   1   52.63    2.23
   1 -31   1   45.34    1.66
  -1  31   3   42.07    2.54
   1  31   3   39.68    2.56
   1 -31   3   39.87    2.52
  -1 -31   3   38.61    1.89
   1 -31   5   21.86    2.12
  -1  31   5   21.56    2.95
   1  31   5   24.37    2.93
  -1 -31   5   22.06    2.90
  -1  33   1   20.90    2.26
   1  33   1   21.07    2.27
   1 -33   1   18.18    2.24
  -1 -33   1   23.34    2.26
  -1  33   3   19.57    1.84
   1  33   3   23.45    2.48
   1 -33   3   21.64    1.77
  -1 -33   3   20.58    2.46
   1 -33   5    9.74    3.29
  -1  33   5    9.02    3.37
   1  33   5    9.51    3.37
  -1 -33   5    9.98    2.38
  -1  35   1   38.03    2.52
   1  35   1   36.43    1.90
   1 -35   1   37.92    1.85
  -1 -35   1   37.22    2.49
  -1  35   3   57.79    3.07
   1  35   3   52.84    2.28
  -1 -35   3   56.47    2.24
   1 -35   3   52.85    3.01
  -1  37   1    6.49    1.72
   1  37   1    9.35    2.42
   1 -37   1    7.68    2.36
  -1 -37   1    6.96    2.36
   1 -37   3    9.01    2.86
  -1  37   3    8.16    2.08
   1  37   3    8.61    2.89
  -1 -37   3    7.51    2.86
  -1  39   1   13.26    2.02
   1  39   1   11.16    2.08
   1 -39   1   10.49    2.05
  -1 -39   1   10.78    2.05
   1 -41   1    2.31    2.37
  -1  41   1    2.10    2.37
   1  41   1    1.46    3.34
  -1 -41   1    4.84    2.36
  -2   0   2 1353.04    4.11
  -2   0   6   71.25    3.03
  -2  -2   0  184.42    5.50
  -2  -2   2  466.12    8.90
   2   2   2  398.53    8.53
  -2   2   2  462.52    9.99
  -2  -2   4   62.88    6.63
  -2  -2   6   86.87    5.79
   2  -4   0  481.34    7.08
  -2  -4   0  465.01    7.04
   2  -4   2  102.76    3.50
  -2   4   2  107.17    4.18
   2   4   2   95.78    3.75
  -2  -4   2  111.44    3.73
  -2  -4   6  139.07    2.98
  -2  -6   0  342.67    5.28
   2  -6   0  344.75    5.05
   2   6   2    5.11    1.90
  -2   6   2    5.98    2.27
  -2  -6   2    5.38    1.85
   2  -6   2    5.33    1.81
  -2  -6   4  113.40    4.02
   2   6   4   93.40    4.51
  -2   6   4   96.04    5.10
  -2  -6   6   78.03    3.05
  -2  -8   0   81.89    2.90
   2  -8   0   86.22    2.96
   2  -8   2  310.24    4.48
   2   8   2  288.68    4.61
  -2  -8   2  311.99    4.60
  -2   8   2  306.80    4.74
  -2   8   4   13.25    2.31
  -2  -8   4   12.74    2.18
   2   8   4   11.44    2.21
  -2  -8   6   49.93    2.56
   2 -10   0  256.13    3.77
  -2 -10   0  251.83    3.72
   2  10   2   55.23    2.64
   2 -10   2   57.80    2.55
  -2 -10   2   57.58    2.56
  -2  10   2   55.70    2.67
   2 -10   4  120.41    2.91
  -2  10   4  122.81    3.46
  -2 -10   4  121.45    2.98
   2  10   4  115.10    3.36
  -2 -10   6  109.74    3.06
   2 -12   0  361.13    4.04
  -2 -12   0  364.85    4.03
   2  12   2  388.26    4.42
  -2 -12   2  391.98    4.33
   2 -12   2  392.05    4.28
  -2  12   2  398.90    4.48
  -2  12   4  263.42    4.04
   2  12   4  265.78    4.18
  -2 -12   4  275.93    3.86
   2 -12   4  268.87    3.73
   2 -14   0    2.60    2.02
  -2 -14   0    2.74    1.47
   2  14   2  682.00    5.13
  -2 -14   2  692.17    5.24
   2 -14   2  681.17    4.98
  -2  14   2  700.62    5.42
  -2  14   4   61.92    2.29
   2 -14   4   62.40    2.18
   2  14   4   60.41    2.27
  -2 -14   4   64.06    2.24
  -2  14   6    7.08    3.15
   2  14   6    7.46    2.85
   2 -16   0 1249.12    6.42
  -2 -16   0 1253.11    6.27
   2  16   2  231.11    3.27
  -2 -16   2  223.93    3.16
   2 -16   2  225.36    3.16
  -2  16   2  231.64    3.25
  -2  16   4   70.00    2.28
   2  16   4   70.23    2.28
   2 -16   4   70.56    2.22
  -2 -16   4   73.25    2.24
   2  16   6   37.64    3.30
  -2 -16   6   42.48    3.14
  -2  16   6   38.95    3.67
   2 -18   0   92.74    2.02
  -2 -18   0   94.27    2.38
  -2  18   2  113.33    2.53
  -2 -18   2  111.74    2.46
   2 -18   2  112.45    2.46
   2  18   2  111.31    2.17
   2  18   4    6.39    2.01
  -2  18   4    6.78    2.06
  -2 -18   4    7.75    2.06
   2 -18   4    6.37    2.04
  -2 -18   6   57.02    2.76
  -2  18   6   50.20    3.31
   2  18   6   48.13    3.29
  -2 -20   0  172.14    2.68
   2 -20   0  171.35    2.35
  -2  20   2  121.92    2.49
  -2 -20   2  114.07    2.36
   2  20   2  122.17    2.50
   2 -20   2  118.51    2.41
   2 -20   4   34.32    1.69
  -2  20   4   35.50    2.22
   2  20   4   33.73    2.22
  -2 -20   4   35.37    2.24
  -2  20   6    3.22    2.83
   2  20   6    2.09    2.32
  -2 -20   6    2.65    2.26
  -2 -22   0   69.59    2.11
   2 -22   0   69.87    1.72
  -2 -22   2   66.76    2.08
   2  22   2   71.33    2.16
  -2  22   2   69.92    2.13
   2 -22   2   66.45    2.07
   2 -22   4    0.27    1.97
  -2  22   4    0.13    1.94
   2  22   4    0.82    1.96
  -2 -22   4    0.26    1.99
  -2 -22   6   25.00    2.47
  -2  22   6   24.15    2.57
   2  22   6   23.62    2.53
  -2 -24   0   16.56    1.29
   2 -24   0   18.49    1.30
  -2  24   2  101.49    2.25
  -2 -24   2   99.57    2.20
   2 -24   2  101.00    1.88
   2  24   2  101.37    2.27
   2 -24   4  169.98    2.88
  -2  24   4  166.93    2.97
   2  24   4  161.37    2.93
  -2 -24   4  165.92    2.89
  -2 -24   6    5.13    2.75
  -2  24   6    4.15    2.82
   2  24   6    5.56    2.81
  -2 -26   0    4.50    1.17
   2 -26   0    3.52    1.19
  -2  26   2  240.36    3.11
  -2 -26   2  221.20    2.63
   2  26   2  240.37    3.15
   2 -26   2  225.61    2.62
   2 -26   4   39.69    2.18
   2  26   4   35.80    1.70
  -2 -26   4   37.51    2.18
  -2  26   4   41.13    2.23
  -2 -26   6    4.11    2.78
   2 -26   6    4.66    2.73
  -2  26   6    2.60    2.87
   2  26   6    3.96    2.83
  -2 -28   0  279.94    3.19
   2 -28   0  283.54    3.17
  -2 -28   2   43.04    1.70
  -2  28   2   45.36    1.73
   2  28   2   45.09    2.30
   2 -28   2   43.95    1.69
   2 -28   4   14.12    2.42
  -2  28   4   15.28    1.79
   2  28   4   14.82    2.46
  -2 -28   4   16.03    1.76
  -2 -28   6    5.29    3.23
  -2  28   6    3.73    3.11
   2  28   6    5.17    3.09
   2 -28   6    5.74    2.99
  -2 -30   0  201.89    2.87
   2 -30   0  208.31    2.89
  -2 -30   2   29.27    2.12
  -2  30   2   28.32    1.60
   2  30   2   30.12    2.15
   2 -30   2   28.06    1.57
  -2  30   4    8.15    2.40
   2  30   4    9.37    2.39
  -2 -30   4    7.02    1.70
   2 -30   4    7.59    2.38
  -2 -32   0  212.19    2.88
   2 -32   0  207.66    2.47
  -2  32   2    3.50    2.37
   2  32   2    4.71    2.40
   2 -32   2    1.90    2.36
  -2 -32   2    4.31    2.37
  -2  32   4    4.93    2.40
   2  32   4    5.23    2.66
  -2 -32   4    5.25    2.60
   2 -32   4    4.74    1.66
  -2 -34   0  116.69    2.80
   2 -34   0  108.68    2.78
  -2  34   2   16.53    2.43
   2  34   2   14.43    1.78
   2 -34   2   13.21    2.38
  -2 -34   2   16.85    2.41
  -2  34   4   28.92    3.01
  -2 -34   4   29.81    2.91
   2  34   4   26.90    2.18
   2 -34   4   28.15    2.94
   2 -36   0   25.25    1.80
  -2 -36   0   23.36    2.48
  -2  36   2    1.61    2.32
   2 -36   2    2.38    1.64
   2  36   2    1.06    1.65
  -2 -36   2    1.27    2.33
  -2 -36   4   27.93    3.42
  -2  36   4   31.50    3.43
   2  36   4   27.75    2.52
   2 -36   4   28.55    3.41
   2 -38   0    6.43    2.80
  -2 -38   0    8.08    2.81
   2 -38   2    4.40    2.85
  -2  38   2    4.33    2.86
   2  38   2    5.78    2.87
  -2 -38   2    4.78    2.05
   2 -40   0    1.15    2.81
  -2 -40   0    2.70    2.82
   2 -40   2   27.21    3.41
  -2  40   2   19.66    3.46
   2  40   2   19.64    2.54
  -2 -40   2   26.00    2.48
   3   1   1   46.51    3.46
  -3   1   1   48.14    3.43
  -3  -1   1   48.21    3.46
  -3  -1   3  255.37    8.43
  -3  -1   5  151.88    5.90
  -3  -1   7  138.15    5.39
   3   3   1  859.35    9.64
  -3   3   3  190.47    6.17
   3   3   3  180.06    5.30
  -3   3   3  206.21    6.55
  -3  -3   3  221.26    5.80
  -3  -3   5  158.72    4.59
  -3  -3   7   13.14    3.16
   3  -5   1   19.05    2.44
  -3  -5   1   19.49    1.99
  -3   5   1   18.14    2.54
   3   5   1   18.58    2.02
   3   5   3  149.45    4.30
  -3  -5   3  174.33    4.38
  -3   5   3  168.53    4.68
  -3  -5   5   39.66    2.59
  -3  -5   7   40.97    2.76
  -3   7   1   63.92    2.81
   3  -7   1   69.30    2.77
  -3  -7   1   68.41    2.41
   3   7   1   65.87    2.89
  -3  -7   3  102.24    3.08
   3   7   3   89.22    3.05
  -3   7   3  100.30    3.48
  -3  -7   7   14.41    2.69
  -3  -9   1   33.63    1.79
  -3   9   1   33.28    2.22
   3   9   1   34.28    1.84
   3  -9   1   33.95    2.19
  -3  -9   3  664.19    6.10
   3   9   3  623.04    6.16
   3  -9   3  635.66    5.82
  -3   9   3  660.58    6.57
   3   9   5   68.64    4.27
  -3   9   5   76.02    5.12
  -3  -9   5   82.20    3.55
  -3   9   5   67.92    5.22
  -3  -9   7   39.63    4.22
   3  11   1   84.51    2.53
  -3  11   1   84.58    2.55
   3 -11   1   86.59    2.17
  -3 -11   1   85.01    2.17
  -3 -11   3  178.68    3.28
   3 -11   3  172.10    3.15
   3  11   3  170.04    3.29
  -3  11   3  173.35    3.31
  -3 -11   5   30.11    2.71
   3  11   5   26.09    2.80
  -3  11   5   28.64    2.84
  -3 -11   7   33.75    2.27
   3  13   1   62.99    2.52
  -3  13   1   62.85    2.05
   3 -13   1   62.12    2.42
  -3 -13   1   60.01    2.43
  -3 -13   3   80.92    2.45
   3  13   3   73.80    2.42
   3 -13   3   75.68    2.37
  -3  13   3   82.82    2.48
  -3 -13   5   19.79    2.57
  -3  13   5   18.27    2.63
   3  13   5   17.52    2.59
  -3 -13   7   62.85    2.47
   3  15   1   68.40    2.43
  -3  15   1   69.15    2.43
  -3 -15   1   68.82    1.93
   3 -15   1   68.17    2.33
  -3  15   3   40.40    2.06
   3 -15   3   41.17    2.05
  -3 -15   3   39.65    2.05
   3  15   3   37.04    1.63
  -3 -15   5   12.55    2.02
  -3  15   5   11.90    2.49
   3  15   5   11.81    2.48
  -3 -15   7    6.17    2.17
   3  17   1  122.85    2.27
  -3 -17   1  122.76    2.21
   3 -17   1  117.81    2.16
  -3  17   1  124.47    2.62
  -3  17   3    6.08    1.69
   3 -17   3    6.69    1.72
  -3 -17   3    6.69    1.70
   3  17   3    6.44    1.24
  -3  17   5   21.49    2.53
  -3 -17   5   23.33    2.10
   3 -17   5   21.70    2.09
   3  17   5   21.29    2.13
   3  19   1   14.77    1.90
  -3 -19   1   14.32    1.33
   3 -19   1   15.38    1.35
  -3  19   1   13.06    1.88
  -3  19   3   19.08    1.38
   3 -19   3   19.74    1.80
  -3 -19   3   19.26    1.79
   3  19   3   19.20    1.81
  -3  19   5   95.62    3.07
  -3 -19   5   96.72    2.63
   3 -19   5   93.84    2.59
   3  19   5   92.10    2.68
   3  19   7   15.54    5.45
   3  21   1  170.72    2.67
  -3 -21   1  171.96    2.65
   3 -21   1  164.09    2.59
  -3  21   1  168.75    2.65
  -3  21   3  238.54    3.06
  -3 -21   3  235.77    2.99
   3 -21   3  228.00    2.67
   3  21   3  230.28    3.04
   3 -21   5   46.17    2.24
  -3  21   5   46.71    2.28
  -3 -21   5   46.06    2.26
   3  21   5   41.74    2.27
   3  21   7    0.73    3.44
  -3  21   7    0.90    4.13
   3  23   1   16.08    1.32
  -3 -23   1   13.73    1.30
   3 -23   1   14.46    1.29
  -3  23   1   14.94    1.76
  -3  23   3   31.80    2.22
  -3 -23   3   28.23    1.63
   3 -23   3   29.40    2.18
   3  23   3   28.71    1.69
  -3  23   5   12.65    2.39
  -3 -23   5   10.88    2.36
   3 -23   5   11.94    2.35
   3  23   5   11.72    2.38
  -3  25   1   80.93    1.76
   3  25   1   83.87    1.77
  -3 -25   1   82.97    2.10
   3 -25   1   79.41    1.71
   3 -25   3  193.38    2.52
  -3 -25   3  185.22    2.91
  -3  25   3  194.20    2.99
   3  25   3  183.08    2.56
  -3  25   5   13.76    2.40
  -3 -25   5   14.68    2.38
   3  25   5   13.22    2.40
   3 -25   5   14.15    2.36
  -3 -27   1  125.32    2.58
  -3  27   1  133.38    2.65
   3  27   1  131.34    2.68
   3 -27   1  132.48    2.61
   3 -27   3  116.22    2.56
   3  27   3  116.64    2.63
  -3 -27   3  118.04    2.56
  -3  27   3  113.06    2.16
  -3  27   5   42.66    2.61
  -3 -27   5   48.29    2.56
   3  27   5   44.27    2.60
   3 -27   5   41.72    1.98
  -3  29   1   73.54    2.36
  -3 -29   1   70.47    2.34
   3  29   1   71.26    1.88
   3 -29   1   67.26    1.81
  -3 -29   3   63.91    2.31
   3 -29   3   60.95    1.81
  -3  29   3   63.33    2.30
   3  29   3   61.20    1.83
  -3 -29   5   88.80    3.20
  -3  29   5   86.34    3.24
   3  29   5   86.58    3.26
   3 -29   5   88.99    3.19
  -3  31   1   75.34    2.36
  -3 -31   1   73.08    1.83
   3  31   1   78.15    1.90
   3 -31   1   79.19    1.84
   3 -31   3   33.24    1.85
  -3  31   3   36.29    2.50
   3  31   3   36.22    2.53
  -3 -31   3   35.08    1.86
  -3 -31   5   44.65    3.03
  -3  31   5   46.09    3.07
   3  31   5   47.28    3.05
   3 -31   5   44.18    3.01
  -3 -33   1   49.41    1.93
  -3  33   1   51.16    1.91
   3  33   1   48.48    1.94
   3 -33   1   48.67    1.90
   3 -33   3   17.00    2.41
  -3  33   3   18.20    2.44
   3  33   3   18.05    2.47
  -3 -33   3   17.92    2.42
  -3 -33   5    1.95    3.28
  -3  33   5    1.60    3.33
   3  33   5    3.91    3.33
   3 -33   5    2.84    3.26
  -3 -35   1    4.56    1.70
  -3  35   1    6.98    1.69
   3 -35   1    4.95    2.33
   3  35   1    7.49    2.37
   3 -35   3    2.82    2.82
  -3  35   3    0.55    2.01
   3  35   3   -0.52    2.90
  -3 -35   3    2.29    2.81
  -3  37   1   32.01    1.83
   3 -37   1   29.93    2.48
   3  37   1   33.68    2.52
  -3 -37   1   30.80    1.86
  -3  37   3   80.53    2.51
   3  37   3   79.53    3.23
  -3 -37   3   82.01    3.17
   3 -37   3   77.75    2.43
   3 -39   1   38.15    2.20
  -3  39   1   37.74    2.21
   3  39   1   35.76    2.25
  -3 -39   1   39.10    3.01
  -3  41   1   26.22    2.49
   3  41   1   28.80    3.47
   3 -41   1   32.87    3.42
  -3 -41   1   27.33    3.44
  -4   0   0  262.50    5.36
  -4   0   2   -0.30    2.32
  -4  -2   0  962.56    9.80
  -4  -2   2  646.73    8.23
  -4   2   2  570.40    7.98
   4   2   2  578.80    7.73
  -4  -2   6   40.38    2.82
  -4  -4   0  131.74    3.55
  -4   4   2  303.80    5.53
  -4  -4   2  311.42    5.28
   4   4   2  280.26    5.08
  -4  -4   4  138.51    5.00
  -4  -4   6   10.62    4.29
   4  -6   0  317.17    4.49
  -4  -6   0  293.80    4.74
  -4  -6   2  114.57    3.13
   4   6   2  102.75    3.15
  -4   6   2  112.77    3.20
  -4   6   4  222.60    5.64
   4   6   4  204.19    4.82
  -4   6   4  212.74    5.51
  -4  -6   4  231.55    4.78
  -4  -6   6   13.70    2.55
   4  -8   0  134.85    2.87
  -4  -8   0  130.93    3.19
  -4  -8   2   54.32    2.63
  -4   8   2   53.64    2.69
   4   8   2   52.25    2.71
   4  -8   2   52.92    2.56
   4   8   4   93.94    3.26
  -4   8   4  101.77    3.44
  -4  -8   4  105.93    3.25
  -4  -8   6    4.60    2.42
   4 -10   0  133.93    2.63
  -4 -10   0  132.66    2.62
  -4  10   2  220.73    3.39
   4  10   2  214.95    3.69
   4 -10   2  217.26    3.52
  -4 -10   2  226.39    3.32
  -4  10   4  215.17    4.11
  -4 -10   4  215.99    3.88
   4  10   4  190.97    3.68
  -4 -12   0  624.56    4.87
   4 -12   0  624.98    4.86
   4  12   2  321.28    3.76
  -4  12   2  356.00    4.16
  -4 -12   2  347.95    4.03
   4 -12   2  353.24    4.00
  -4  12   4   35.36    2.39
  -4 -12   4   36.30    2.05
   4  12   4   34.71    2.05
   4 -14   0 2850.94   10.10
  -4 -14   0 2810.14    9.76
   4 -14   2  104.85    2.56
   4  14   2  105.37    2.29
  -4  14   2  108.10    2.70
  -4 -14   2  111.78    2.61
  -4  14   4   27.18    1.91
  -4 -14   4   27.12    1.88
   4 -14   4   25.55    1.83
   4  14   4   25.19    1.89
   4  14   6    1.17    3.13
  -4 -14   6    1.15    2.62
  -4  14   6    0.78    3.46
  -4  14   6    0.95    3.27
   4 -16   0   61.62    2.43
  -4 -16   0   62.01    1.85
   4  16   2  707.48    4.88
  -4 -16   2  751.36    5.14
   4 -16   2  732.19    4.81
  -4  16   2  757.74    5.29
  -4  16   4    7.25    1.68
  -4 -16   4    6.55    1.66
   4 -16   4    6.73    1.62
   4  16   4    6.66    1.67
  -4 -16   6   -0.08    2.25
  -4  16   6    0.27    2.79
   4  16   6    0.19    2.83
   4 -18   0    1.83    1.28
  -4 -18   0    2.47    1.81
   4 -18   2  124.11    2.15
   4  18   2  117.37    2.15
  -4 -18   2  121.76    2.50
  -4  18   2  127.19    2.58
   4 -18   4  254.55    3.04
  -4  18   4  266.65    3.61
  -4 -18   4  263.06    3.49
   4  18   4  254.70    3.54
   4  18   6    2.89    2.84
  -4  18   6    3.36    2.84
  -4 -18   6    3.69    2.80
   4 -20   0   22.32    1.40
  -4 -20   0   23.51    1.44
   4 -20   2   21.64    1.81
   4  20   2   21.29    1.86
  -4 -20   2   21.46    1.39
  -4  20   2   21.80    1.41
  -4 -20   4   50.12    2.36
  -4  20   4   54.22    2.35
   4  20   4   50.64    1.86
   4 -20   4   54.20    2.31
  -4  20   6   75.97    3.09
  -4 -20   6  100.52    3.09
   4  20   6   89.47    3.56
  -4 -22   0    3.28    1.21
   4 -22   0    3.92    1.19
   4 -22   2  145.52    2.49
   4  22   2  145.02    2.23
  -4 -22   2  148.35    2.51
  -4  22   2  147.91    2.50
  -4 -22   4   49.50    1.80
   4 -22   4   51.41    2.27
   4  22   4   49.60    2.32
  -4  22   4   50.58    2.29
  -4  22   6   10.42    2.93
  -4 -22   6   12.02    2.34
   4  22   6    9.06    2.93
  -4 -24   0    6.80    1.70
   4 -24   0    7.63    1.67
  -4  24   2   71.02    1.70
   4 -24   2   70.71    2.05
   4  24   2   70.31    1.72
  -4 -24   2   71.51    1.69
  -4 -24   4   25.76    2.13
  -4  24   4   25.86    2.08
   4 -24   4   24.98    2.10
   4  24   4   24.99    2.15
  -4  24   6   31.08    3.61
   4  24   6   26.92    2.96
  -4 -24   6   33.26    3.51
  -4 -26   0  381.55    3.30
   4 -26   0  374.66    3.28
  -4  26   2   52.89    2.30
   4 -26   2   48.47    1.74
  -4 -26   2   44.83    2.25
   4  26   2   50.62    2.33
  -4 -26   4    0.16    1.37
  -4  26   4    0.02    1.36
   4 -26   4    0.49    1.90
   4  26   4    0.33    1.38
  -4  26   6    7.65    2.91
   4  26   6    7.77    2.87
  -4 -26   6    9.32    2.81
  -4 -28   0   63.06    1.83
   4 -28   0   60.65    1.80
  -4  28   2   68.61    2.37
  -4 -28   2   66.67    2.31
   4 -28   2   66.47    2.33
   4  28   2   62.68    1.88
  -4  28   4   49.29    2.62
   4 -28   4   45.99    2.58
   4  28   4   46.51    1.99
  -4 -28   4   46.69    2.58
  -4  28   6    2.20    3.33
   4  28   6    1.58    3.31
  -4 -28   6    2.56    3.24
  -4 -30   0  133.71    2.62
   4 -30   0  138.00    2.16
  -4  30   2  110.64    2.07
  -4 -30   2  101.04    2.00
   4 -30   2  111.18    2.51
   4  30   2  111.46    2.57
  -4  30   4   22.00    1.82
   4 -30   4   23.46    2.45
   4  30   4   22.22    1.82
  -4 -30   4   22.27    2.44
  -4 -32   0   16.22    2.04
   4 -32   0   15.76    1.47
  -4 -32   2  111.63    2.26
  -4  32   2  115.89    2.29
   4 -32   2  118.71    2.82
   4  32   2  114.34    2.90
   4 -32   4   44.86    2.98
   4  32   4   44.94    3.06
  -4  32   4   46.79    2.81
  -4 -32   4   42.23    2.19
  -4 -34   0   23.28    1.78
   4 -34   0   24.88    2.39
  -4 -34   2   11.39    1.73
   4 -34   2   12.69    1.71
  -4  34   2   10.30    1.73
   4  34   2   12.22    2.44
  -4  34   4   11.58    2.85
   4 -34   4    9.47    2.87
   4  34   4   11.38    2.91
  -4 -34   4   11.00    2.87
  -4 -36   0    0.38    1.67
   4 -36   0   -0.24    2.32
  -4 -36   2   18.63    1.80
   4 -36   2   19.23    2.44
  -4  36   2   21.16    2.42
   4  36   2   21.36    2.48
   4 -36   4    1.60    2.31
  -4  36   4    0.92    2.37
  -4 -36   4    0.26    3.30
   4  36   4    1.21    3.36
  -4 -38   0   10.71    2.88
   4 -38   0   12.48    2.04
  -4  38   2   18.41    2.90
   4  38   2   18.58    2.11
  -4 -38   2   17.60    2.97
   4 -38   2   22.83    2.89
   4 -40   0   33.14    2.95
  -4 -40   0   39.84    2.97
  -4  40   2   31.13    3.39
   4  40   2   23.89    2.56
  -4 -40   2   23.98    3.44
   4 -40   2   25.79    2.43
  -5  -1   1  130.71    3.66
   5   1   1  128.47    3.93
  -5   1   1  125.47    3.92
  -5  -1   3   75.31    3.55
  -5   1   3   72.41    3.54
  -5  -1   5   98.16    3.52
  -5  -1   7   12.90    3.14
   5   3   1  385.83    5.69
  -5  -3   1  396.39    5.59
  -5   3   3    4.03    2.28
   5   3   3    4.09    2.20
  -5   3   3    4.32    2.24
  -5  -3   3    4.90    2.29
  -5  -3   5   61.05    3.29
  -5  -3   7   97.04    3.30
  -5   5   1  692.71    6.82
  -5  -5   1  674.64    6.82
   5   5   1  652.30    6.73
   5   5   3  491.88    6.17
  -5  -5   3  565.11    6.40
  -5   5   3  551.59    6.72
  -5  -5   7   25.08    3.38
  -5   7   1  194.96    3.71
  -5  -7   1  199.29    3.71
   5  -7   1  197.64    3.56
   5   7   1  197.82    3.80
  -5  -7   3  389.45    4.93
  -5   7   3  374.74    5.09
   5   7   3  354.90    5.01
  -5  -7   5   29.91    3.15
  -5  -7   7    5.62    2.93
  -5  -9   1  433.71    4.68
   5  -9   1  421.93    4.53
   5   9   1  419.57    4.70
  -5   9   1  441.46    4.76
  -5   9   3  267.72    4.11
   5   9   3  250.23    3.91
  -5  -9   3  270.97    3.93
  -5   9   5   16.57    3.39
   5   9   5   16.07    2.99
  -5   9   5   16.92    3.39
  -5  -9   5   17.31    2.63
  -5  -9   7    0.10    2.15
  -5 -11   1   55.77    2.50
   5  11   1   55.73    2.58
   5 -11   1   57.90    2.45
  -5  11   1   56.48    2.53
  -5  11   3  361.92    4.35
   5 -11   3  347.17    4.00
   5  11   3  339.89    3.94
  -5 -11   3  366.51    4.22
   5  11   5   69.67    3.24
  -5  11   5   71.23    3.33
  -5 -11   5   78.58    3.17
  -5 -11   7   13.07    2.90
   5 -13   1  606.37    4.82
  -5 -13   1  609.43    4.66
  -5  13   1  597.10    4.88
   5  13   1  588.74    4.64
   5 -13   3   10.91    1.79
   5  13   3   10.88    1.81
  -5  13   3   11.92    1.80
  -5 -13   3   11.69    1.84
   5  13   5  274.90    4.61
  -5  13   5  294.35    4.83
  -5 -13   5  298.46    4.24
  -5 -13   7   62.89    3.43
   5 -15   1  332.96    3.61
   5  15   1  317.94    3.62
  -5  15   1  331.92    3.69
  -5 -15   1  332.77    3.61
   5 -15   3  114.24    2.17
   5  15   3  115.91    2.58
  -5 -15   3  115.09    2.58
  -5  15   3  120.37    2.61
  -5  15   5   89.06    3.18
  -5 -15   5   89.68    2.73
   5  15   5   78.21    3.04
   5 -17   1  332.39    3.19
   5  17   1  315.83    3.48
  -5  17   1  325.92    3.50
  -5 -17   1  318.72    3.15
   5 -17   3  169.91    2.74
   5  17   3  162.46    2.82
  -5 -17   3  170.69    2.79
  -5  17   3  171.68    2.84
  -5  17   5  152.59    3.20
   5  17   5  143.19    3.10
  -5 -17   5  151.62    3.08
   5 -19   1   23.84    1.42
   5  19   1   23.57    1.91
  -5  19   1   23.09    1.46
  -5 -19   1   23.85    1.88
  -5 -19   3   68.47    2.13
   5  19   3   65.49    2.16
   5 -19   3   66.04    1.72
  -5  19   3   68.16    2.15
  -5  19   5   13.87    2.08
   5  19   5   11.86    2.02
  -5 -19   5   13.83    2.03
   5  19   7    5.48    4.43
   5 -21   1  144.00    2.13
   5  21   1  138.70    2.18
  -5 -21   1  143.04    2.50
  -5  21   1  143.66    2.49
  -5 -21   3   72.84    2.11
   5  21   3   69.38    2.15
   5 -21   3   71.95    1.73
  -5  21   3   74.54    2.14
  -5  21   5   11.29    1.99
   5  21   5   11.84    2.00
  -5 -21   5   12.78    2.00
   5  21   7    8.57    4.68
  -5  21   7    7.05    4.08
  -5 -21   7   10.08    4.09
  -5  21   7    8.03    4.74
   5 -23   1   24.36    1.36
   5  23   1   24.13    1.38
  -5 -23   1   24.52    1.79
  -5  23   1   25.20    1.81
  -5  23   3   32.23    1.67
  -5 -23   3   34.70    2.20
   5  23   3   32.23    2.23
   5 -23   3   33.76    2.19
  -5  23   5   54.38    2.66
   5 -23   5   52.14    2.58
   5  23   5   51.24    2.64
  -5 -23   5   53.46    2.65
   5 -25   1  111.40    1.91
   5  25   1  116.01    2.31
  -5 -25   1  115.61    2.29
  -5  25   1  114.26    2.27
  -5  25   3    9.88    2.05
  -5 -25   3   10.03    1.46
   5  25   3   11.05    2.09
   5 -25   3   12.52    2.02
  -5  25   5  108.58    2.99
   5  25   5  102.65    2.96
   5 -25   5  105.71    2.86
  -5 -25   5  102.97    2.92
   5  27   1    9.46    2.13
  -5 -27   1   10.22    1.53
   5 -27   1   11.23    2.05
  -5  27   1   11.29    1.51
  -5  27   3  120.13    2.59
  -5 -27   3  120.54    2.58
   5  27   3  120.67    2.65
   5 -27   3  120.14    2.57
  -5  27   5    2.67    2.32
   5 -27   5    2.35    2.30
  -5 -27   5    2.05    2.33
   5  27   5    3.50    2.35
  -5  29   1   23.18    2.10
   5 -29   1   21.45    2.10
  -5 -29   1   24.92    2.10
   5  29   1   21.33    2.16
  -5  29   3   19.04    2.07
  -5 -29   3   20.17    2.05
   5  29   3   19.16    2.10
   5 -29   3   19.34    2.04
  -5  29   5   64.73    3.14
  -5 -29   5   65.84    3.11
   5 -29   5   63.07    3.06
   5  29   5   64.63    3.12
  -5  31   1    0.17    1.40
   5 -31   1    1.14    1.37
  -5 -31   1    0.26    1.94
   5  31   1    0.76    1.41
  -5 -31   3    4.49    2.34
  -5  31   3    4.58    2.37
   5  31   3    5.15    1.72
   5 -31   3    4.60    1.67
  -5  31   5    0.96    2.82
  -5 -31   5    2.45    2.80
   5 -31   5    0.61    2.80
   5  31   5    2.03    2.83
  -5  33   1   32.32    2.49
   5 -33   1   34.61    1.83
  -5 -33   1   34.99    2.48
   5  33   1   32.91    1.87
  -5 -33   3   31.54    2.52
  -5  33   3   30.46    2.49
   5  33   3   34.20    2.55
   5 -33   3   31.54    2.49
   5 -35   1    2.68    1.63
  -5  35   1    3.16    1.66
  -5 -35   1    2.56    1.68
   5  35   1    2.86    1.71
  -5  35   3   19.61    2.08
   5  35   3   16.44    2.12
   5 -35   3   17.50    2.91
  -5 -35   3   20.21    2.91
   5 -37   1   23.33    1.79
  -5 -37   1   23.87    1.80
  -5  37   1   24.27    1.82
   5  37   1   23.41    1.86
  -5  37   3   12.66    2.09
   5 -37   3   12.27    2.89
   5  37   3   11.46    2.13
  -5 -37   3   14.27    2.90
  -5 -39   1    3.37    2.86
  -5  39   1   -0.16    2.79
   5  39   1   -0.30    2.88
   5 -39   1   -1.80    2.83
   5  41   1    6.94    3.36
   5 -41   1    6.75    3.26
  -5 -41   1    6.83    3.36
  -6   0   0    2.04    2.25
  -6   0   2 1139.13    9.69
  -6   0   4    0.49    2.59
  -6   0   4    0.99    2.56
  -6   0   6   22.62    2.81
  -6  -2   0 1025.52    8.43
  -6   2   2  935.55    8.58
   6   2   2  891.50    8.18
  -6  -2   2  961.59    8.48
  -6  -2   4  179.37    4.99
  -6   2   4  170.36    5.46
  -6   2   4  169.26    5.35
  -6  -2   6   36.70    3.26
  -6  -4   0   92.25    3.21
  -6   4   2   97.93    2.95
   6   4   2   93.83    2.98
  -6  -4   2  101.92    3.07
  -6   4   4   47.22    3.23
  -6   4   4   48.02    2.99
  -6  -4   4   53.97    3.15
  -6  -4   6   61.75    2.70
  -6  -6   0   20.31    2.25
  -6   6   2  876.98    7.21
  -6  -6   2  854.24    7.06
   6   6   2  793.93    6.86
  -6   6   4   15.04    2.25
   6   6   4   13.84    1.87
  -6   6   4   16.17    2.29
  -6  -6   4   16.81    2.25
  -6  -6   6    4.93    1.97
   6  -8   0   75.20    2.51
  -6  -8   0   71.92    2.17
  -6  -8   2  328.10    4.30
  -6   8   2  319.42    4.31
   6   8   2  298.08    4.24
  -6   8   4    0.77    1.63
  -6  -8   4    0.94    1.63
   6   8   4    0.57    1.66
   6 -10   0   49.97    1.80
  -6 -10   0   48.17    1.77
  -6  10   2  470.99    4.80
   6 -10   2  455.12    4.27
  -6 -10   2  477.77    4.72
   6  10   2  456.97    4.74
   6  10   4  182.70    3.45
  -6 -10   4  208.00    3.48
  -6  10   4  208.77    3.90
  -6 -10   6   28.07    3.61
  -6 -12   0  163.64    2.69
   6 -12   0  176.28    3.06
  -6 -12   2  143.62    2.55
  -6  12   2  140.96    2.56
   6 -12   2  140.29    2.46
   6  12   2  138.12    2.97
  -6 -12   4   27.70    1.94
  -6  12   4   28.36    2.25
   6  12   4   25.94    1.91
  -6 -12   6    0.75    2.30
  -6 -14   0  147.83    2.47
   6 -14   0  157.39    2.88
  -6 -14   2   98.05    2.12
   6 -14   2   97.42    2.43
  -6  14   2   96.49    2.16
   6  14   2  100.28    2.59
  -6 -14   4   24.04    1.85
   6  14   4   21.85    1.83
  -6  14   4   23.14    1.87
  -6 -14   6   75.61    3.52
   6  14   6   61.22    3.53
  -6  14   6   66.20    4.07
  -6  14   6   65.96    4.49
   6 -16   0    6.38    1.87
  -6 -16   0    5.81    1.34
  -6  16   2   91.01    2.41
   6  16   2   90.47    2.06
   6 -16   2   90.57    2.34
  -6 -16   2   92.47    2.36
  -6 -16   4   16.32    1.74
   6  16   4   13.70    1.76
  -6  16   4   15.17    1.73
   6  16   6   33.42    3.19
  -6 -16   6   41.18    3.15
  -6  16   6   35.50    3.24
   6 -18   0  529.62    4.07
  -6 -18   0  519.96    4.07
   6  18   2  203.35    2.93
  -6  18   2  208.78    2.95
   6 -18   2  208.51    2.59
  -6 -18   2  205.98    2.61
  -6  18   4   11.57    2.03
  -6 -18   4   10.69    2.07
   6 -18   4   10.29    1.99
   6  18   4   11.13    2.06
   6  18   6   21.73    3.04
  -6 -18   6   25.04    2.50
  -6  18   6   22.47    3.07
   6 -20   0   77.57    2.17
  -6 -20   0   76.77    1.80
   6  20   2    5.51    1.26
  -6  20   2    6.63    1.26
  -6 -20   2    7.63    1.70
   6 -20   2    5.94    1.22
  -6  20   4   50.99    2.30
  -6 -20   4   51.87    2.29
   6 -20   4   49.81    2.27
   6  20   4   50.99    2.31
   6  20   6   33.38    2.64
  -6 -20   6   37.91    2.58
  -6  20   6   35.97    2.65
   6 -22   0   71.09    2.09
  -6 -22   0   66.86    2.09
   6  22   2   95.60    1.91
  -6 -22   2   98.69    2.23
  -6  22   2   98.01    2.24
   6 -22   2   98.01    2.21
  -6  22   4   53.35    2.27
  -6 -22   4   52.74    2.28
   6 -22   4   55.09    2.25
   6  22   4   52.56    2.33
   6  22   6    2.27    2.34
  -6 -22   6    3.07    2.54
  -6  22   6    2.08    2.37
   6 -24   0   35.09    1.85
  -6 -24   0   35.59    1.46
   6  24   2    9.35    2.13
  -6 -24   2    8.93    2.08
  -6  24   2    8.51    1.50
   6 -24   2    7.70    1.50
  -6  24   4  111.31    2.62
  -6 -24   4  110.68    2.58
   6 -24   4  112.49    2.54
   6  24   4  104.27    2.19
  -6 -24   6   25.75    2.91
  -6  24   6   24.88    3.00
   6  24   6   22.50    2.95
   6 -26   0   73.21    2.37
  -6 -26   0   78.90    1.91
   6  26   2   27.34    2.20
  -6 -26   2   27.07    1.61
   6 -26   2   28.10    1.61
  -6  26   2   26.88    1.60
  -6 -26   4  110.75    2.73
  -6  26   4  115.80    2.78
   6 -26   4  106.03    2.28
   6  26   4  105.19    2.34
  -6  26   6   22.38    3.01
  -6 -26   6   21.92    2.95
   6  26   6   17.91    2.99
   6 -28   0    7.78    1.45
  -6 -28   0    8.44    1.51
  -6 -28   2  261.85    3.12
   6  28   2  255.63    3.18
   6 -28   2  259.73    3.11
  -6  28   2  263.08    3.14
  -6 -28   4   69.09    2.70
  -6  28   4   75.16    2.74
   6  28   4   72.60    2.73
   6 -28   4   70.81    2.65
  -6  28   6    2.59    3.34
   6  28   6    1.52    3.33
   6 -30   0  290.64    3.12
  -6 -30   0  303.79    3.22
  -6  30   2   11.20    1.46
  -6 -30   2   11.39    1.45
   6  30   2   12.88    1.49
   6 -30   2   11.19    2.02
  -6 -30   4   27.05    2.52
  -6  30   4   30.80    2.48
   6  30   4   27.94    2.56
   6 -30   4   26.35    2.46
   6 -32   0    1.89    1.90
  -6 -32   0    1.84    1.39
  -6  32   2   27.61    2.46
  -6 -32   2   27.20    2.48
   6  32   2   26.99    2.56
   6 -32   2   27.37    2.46
  -6  32   4   28.50    2.15
   6  32   4   32.71    2.97
   6 -32   4   30.20    2.89
  -6 -32   4   31.97    2.94
   6 -34   0    0.82    1.62
  -6 -34   0    0.32    1.65
  -6  34   2   39.90    1.89
  -6 -34   2   38.87    1.87
   6  34   2   40.88    2.55
   6 -34   2   39.94    1.86
  -6  34   4   15.75    2.11
   6 -34   4   18.27    2.09
   6  34   4   17.36    2.95
  -6 -34   4   18.58    2.92
  -6 -36   0   37.00    2.52
   6 -36   0   37.44    2.46
  -6 -36   2   15.19    2.09
  -6  36   2   18.23    2.64
   6  36   2   16.93    2.95
   6 -36   2   15.89    2.04
  -6  36   4   32.62    2.60
  -6 -38   0   31.69    2.94
   6 -38   0   32.38    2.89
  -6 -38   2   21.04    2.93
  -6  38   2   17.94    2.87
   6  38   2   14.72    2.14
   6 -38   2   18.62    2.88
  -6 -40   0    7.60    2.07
   6 -40   0    7.89    2.82
  -7  -1   1  219.36    4.17
   7   1   1  214.68    3.81
  -7   1   1  217.23    4.12
  -7   1   3  301.88    4.94
  -7  -1   3  313.29    4.96
  -7  -1   7    2.59    2.68
   7   3   1   78.39    2.54
  -7  -3   1   80.42    2.53
  -7   3   3   40.33    2.35
  -7   3   3   38.40    2.35
   7   3   3   37.10    2.61
  -7  -3   3   41.62    2.39
  -7  -3   7   66.58    2.90
  -7  -5   1  130.04    2.87
   7   5   1  123.37    3.18
  -7   5   3  131.65    3.21
   7   5   3  115.35    3.05
  -7   5   3  120.46    3.13
  -7  -5   3  130.35    3.20
  -7  -5   5  222.07    6.00
  -7  -5   7   21.76    3.56
  -7   7   1   50.83    2.28
  -7  -7   1   50.19    2.28
   7   7   1   48.57    2.34
   7   7   3   22.85    2.03
  -7  -7   3   26.69    2.08
  -7   7   3   25.47    2.05
  -7   7   5  100.19    4.64
  -7   7   5   97.81    4.47
  -7  -7   5  107.02    4.01
  -7  -7   7   20.76    3.36
  -7   9   1    9.01    2.18
  -7  -9   1    9.12    1.58
   7   9   1    9.21    2.27
  -7  -9   3   69.21    2.42
  -7   9   3   66.83    2.42
   7   9   3   61.37    2.35
  -7   9   5  206.16    4.74
  -7   9   5  199.29    4.63
   7   9   5  188.51    4.31
  -7  -9   5  220.13    4.37
  -7  -9   7   86.76    4.26
   7 -11   1  498.13    4.45
  -7 -11   1  501.94    4.58
   7  11   1  481.87    4.61
  -7  11   1  488.15    4.55
  -7 -11   3  117.43    2.70
  -7  11   3  116.50    2.71
   7  11   3  112.28    2.69
  -7  11   5   36.82    2.85
   7  11   5   33.10    2.37
  -7  11   5   35.14    2.78
  -7 -11   5   36.80    2.36
  -7 -11   7    1.84    2.25
  -7  13   1  425.02    4.11
  -7 -13   1  404.46    3.78
   7  13   1  411.25    4.13
   7 -13   1  408.60    3.97
  -7  13   3   61.89    1.86
   7  13   3   60.46    2.23
  -7 -13   3   64.67    2.22
   7  13   5   62.57    2.65
  -7  13   5   69.71    3.06
  -7 -13   5   69.53    2.60
  -7 -13   7   55.59    2.34
  -7 -15   1   79.15    2.37
  -7  15   1   74.89    1.93
   7 -15   1   78.32    2.32
   7  15   1   75.52    1.98
  -7  15   3   65.34    2.17
  -7 -15   3   63.88    2.20
   7 -15   3   61.76    2.10
   7  15   3   60.05    2.18
   7  15   5  172.07    3.41
  -7  15   5  219.58    4.01
  -7 -15   5  214.72    3.50
  -7 -17   1  302.05    3.32
  -7  17   1  282.73    2.95
   7  17   1  294.77    3.05
   7 -17   1  299.60    3.28
   7 -17   3    5.98    1.65
  -7  17   3    6.11    1.68
   7  17   3    5.61    1.24
  -7 -17   3    5.76    1.23
  -7 -17   5  113.79    2.81
  -7  17   5  118.44    3.26
   7  17   5  105.94    2.80
  -7 -17   7    7.71    2.89
  -7  19   1   38.00    1.52
   7  19   1   36.72    2.00
   7 -19   1   37.72    1.49
  -7 -19   1   37.39    1.94
   7 -19   3   78.09    2.15
   7  19   3   77.84    2.22
  -7 -19   3   79.73    2.21
  -7  19   3   82.55    2.23
  -7  19   5  107.08    2.78
  -7 -19   5  102.25    2.67
   7  19   5  101.63    2.72
  -7  19   7   13.38    5.05
  -7 -19   7   15.39    3.64
   7  19   7   10.56    4.04
  -7  19   7   10.86    5.07
   7  21   1   14.71    1.79
  -7  21   1   14.49    1.29
   7 -21   1   13.89    1.30
  -7 -21   1   15.11    1.76
  -7 -21   3    0.66    2.02
   7  21   3    1.60    2.04
  -7  21   3    1.41    1.42
   7 -21   3    0.79    1.41
  -7 -21   5  138.59    3.12
  -7  21   5  140.93    3.20
   7  21   5  131.13    3.15
   7  21   7   11.13    4.13
  -7  21   7   13.04    4.83
   7  23   1   22.31    1.35
  -7  23   1   24.25    1.79
  -7 -23   1   23.59    1.36
   7 -23   1   24.18    1.76
   7 -23   3   60.14    2.32
  -7 -23   3   60.01    1.83
   7  23   3   57.40    2.40
  -7  23   3   59.38    2.35
  -7 -23   5   15.72    2.38
  -7  23   5   12.94    2.37
   7  23   5   13.61    2.37
   7  25   1   57.07    2.17
  -7 -25   1   56.90    1.57
  -7  25   1   55.74    1.56
   7 -25   1   56.43    2.12
   7 -25   3   64.33    1.81
  -7 -25   3   66.13    2.33
   7  25   3   65.11    2.39
  -7  25   3   66.12    2.35
  -7 -25   5   23.94    2.47
  -7  25   5   26.16    2.46
   7  25   5   24.61    2.47
   7  27   1   47.01    2.30
  -7 -27   1   46.74    1.73
  -7  27   1   46.40    1.72
   7 -27   1   51.29    2.21
  -7  27   3   97.73    2.46
   7 -27   3   90.74    1.97
  -7 -27   3   92.00    2.01
   7  27   3   90.18    2.04
  -7  27   5   18.98    2.43
   7  27   5   15.25    1.83
  -7 -27   5   17.92    2.47
   7  29   1  308.98    2.91
  -7 -29   1  307.08    2.88
   7 -29   1  300.07    2.78
  -7  29   1  307.99    2.83
  -7  29   3   21.49    2.23
   7 -29   3   19.78    1.74
  -7 -29   3   18.00    2.43
   7  29   3   21.60    1.84
  -7  29   5   20.64    2.90
   7  29   5   16.54    2.92
  -7 -29   5   21.71    2.91
  -7 -31   1   81.96    1.89
   7  31   1   85.84    2.41
   7 -31   1   85.02    2.36
  -7  31   1   87.23    2.35
  -7  31   3    7.37    1.71
   7 -31   3    9.94    1.69
  -7 -31   3    8.48    1.71
   7  31   3    8.03    1.77
  -7  31   5   26.50    2.96
   7  31   5   23.86    3.00
  -7 -31   5   22.45    2.94
  -7  33   1   11.67    2.37
  -7 -33   1   13.34    2.40
   7  33   1   12.05    1.75
   7 -33   1   10.18    1.70
   7 -33   3   27.66    2.50
  -7  33   3   32.30    2.46
  -7 -33   3   30.65    2.47
   7  33   3   31.66    2.60
  -7  35   1   34.87    1.83
  -7 -35   1   32.52    1.86
   7  35   1   37.60    2.54
   7 -35   1   34.12    2.47
   7 -35   3   16.87    2.05
  -7 -35   3   17.09    2.91
  -7  35   3   13.59    2.87
   7  35   3   18.10    2.96
  -7  37   1    7.85    2.80
  -7 -37   1    7.81    2.86
   7  37   1   11.52    2.88
   7 -37   1    7.21    2.78
  -7 -37   3   26.30    2.97
   7  37   3   30.50    3.00
  -7  37   3   23.29    2.19
   7 -37   3   28.00    2.94
  -7 -39   1    4.28    2.03
  -7  39   1    2.99    2.79
   7 -39   1    3.28    2.80
   7  39   1    4.01    2.89
  -8   0   0  109.89    3.11
  -8   0   2    0.28    2.11
  -8   0   4   61.27    2.94
  -8  -2   0  538.07    5.60
  -8   2   2  166.28    3.61
   8   2   2  156.36    3.54
  -8  -2   2  165.35    3.61
  -8   2   4  175.31    4.13
  -8  -2   4  173.65    4.03
  -8   2   4  168.33    4.13
  -8  -2   6    1.02    3.36
  -8  -4   0   27.54    2.23
   8   4   2   73.89    2.85
  -8  -4   2   79.56    2.82
  -8   4   4  249.70    4.64
  -8  -4   4  271.06    4.41
  -8   4   4  266.80    4.75
  -8  -4   6   21.22    3.83
  -8  -6   0  434.82    4.52
   8   6   2   14.56    1.67
  -8  -6   2   16.09    2.13
  -8   6   2   16.21    2.13
   8   6   4  111.95    2.94
  -8  -6   4  127.08    3.07
  -8   6   4  117.33    3.10
  -8   6   4  126.66    3.19
  -8  -8   0    8.24    1.33
  -8   8   2  108.00    2.46
  -8  -8   2  107.57    2.81
   8   8   2  102.15    2.45
  -8  -8   4  289.21    4.06
   8   8   4  257.48    4.14
  -8   8   4  290.06    4.43
  -8   8   4  273.27    4.07
  -8 -10   0  120.46    2.45
  -8 -10   2  109.05    2.73
  -8  10   2  107.79    2.71
   8  10   2  104.32    2.77
   8  10   4   44.64    2.16
  -8  10   4   49.86    2.49
  -8 -10   4   49.51    2.15
  -8 -10   6    0.74    2.67
  -8 -12   0   91.30    2.59
   8 -12   0   93.53    2.11
  -8 -12   2  439.52    4.21
   8  12   2  424.57    4.26
  -8  12   2  445.25    4.24
   8  12   4   83.46    2.43
  -8  12   4   91.25    2.50
  -8 -12   4   92.56    2.45
  -8  12   6    6.33    3.73
  -8  12   6    6.69    3.73
  -8 -12   6    7.50    2.85
  -8 -14   0  494.71    3.99
   8 -14   0  514.10    3.99
  -8  14   2   16.67    1.90
  -8 -14   2   16.32    1.44
   8 -14   2   16.05    1.83
   8  14   2   15.09    1.48
  -8  14   4  183.21    3.07
  -8 -14   4  185.49    2.99
   8  14   4  158.89    2.91
  -8  14   6   41.18    3.32
   8  14   6   36.13    3.23
  -8  14   6   39.12    3.31
  -8 -14   6   44.33    2.74
   8 -16   0  385.12    3.62
  -8 -16   0  381.83    3.65
  -8 -16   2  290.29    3.02
   8 -16   2  290.40    3.02
  -8  16   2  290.18    3.09
   8  16   2  300.74    3.43
  -8 -16   4    6.13    2.19
  -8  16   4    9.02    2.02
   8  16   4    8.34    2.02
   8  16   6   52.91    2.87
  -8  16   6   61.37    3.40
  -8  16   6   56.51    2.96
  -8 -16   6   65.55    2.89
  -8 -18   0  330.40    3.35
   8 -18   0  336.43    3.34
  -8  18   2    6.47    1.72
   8  18   2    7.21    1.28
   8 -18   2    7.21    1.70
  -8 -18   2    6.07    1.74
  -8 -18   4  111.98    2.70
  -8  18   4  109.94    2.70
   8  18   4   98.85    2.22
   8  18   6   57.47    3.31
  -8  18   6   60.27    2.94
  -8 -18   6   61.82    2.79
  -8 -20   0  187.28    2.40
   8 -20   0  187.34    2.38
   8 -20   2   18.74    1.31
  -8  20   2   19.61    1.78
   8  20   2   17.55    1.82
  -8 -20   2   18.04    1.35
  -8 -20   4   16.11    2.10
   8  20   4   14.96    1.52
  -8  20   4   16.87    2.05
   8  20   6    5.08    2.38
  -8  20   6    4.68    2.90
  -8 -20   6    6.36    2.34
   8 -22   0  350.45    3.26
  -8 -22   0  352.20    3.01
   8 -22   2   90.50    1.81
   8  22   2   87.98    1.86
  -8  22   2   94.88    2.20
  -8 -22   2   92.87    2.20
  -8 -22   4   29.66    2.17
   8  22   4   27.80    2.16
  -8  22   4   27.93    2.13
   8  22   6   -0.20    2.80
  -8  22   6    0.41    2.76
  -8 -22   6    0.01    2.74
   8 -24   0    0.03    1.62
  -8 -24   0    1.10    1.63
   8 -24   2  235.61    3.05
   8  24   2  232.30    2.74
  -8 -24   2  234.35    2.66
  -8  24   2  237.63    3.10
  -8  24   4   64.87    2.35
  -8 -24   4   61.51    1.89
   8 -24   4   61.17    2.26
   8  24   4   59.90    1.86
   8  24   6    8.00    2.88
  -8  24   6    8.38    2.88
  -8 -24   6    8.39    3.42
   8 -26   0  241.79    3.00
  -8 -26   0  246.70    2.68
   8 -26   2  152.43    2.26
   8  26   2  155.42    2.78
  -8 -26   2  155.51    2.31
  -8  26   2  164.69    2.76
  -8  26   4   52.25    2.57
  -8 -26   4   49.20    2.58
   8 -26   4   51.12    2.57
   8  26   4   49.78    2.65
  -8  26   6    4.81    2.88
  -8 -26   6    5.62    2.01
   8  26   6    4.89    3.48
  -8 -28   0   36.94    1.65
   8 -28   0   34.88    2.12
   8 -28   2   61.29    2.25
  -8 -28   2   59.20    1.76
   8  28   2   60.32    2.34
  -8  28   2   60.01    2.28
  -8  28   4    4.15    1.68
   8 -28   4    4.52    2.33
  -8 -28   4    5.14    2.36
   8  28   4    6.97    1.71
  -8 -30   0   18.88    1.54
   8 -30   0   17.06    1.59
   8 -30   2   62.65    1.76
  -8 -30   2   63.99    2.30
   8  30   2   64.45    2.33
  -8  30   2   67.98    2.28
  -8  30   4    4.07    2.36
  -8 -30   4    5.08    1.68
   8 -30   4    6.24    2.32
   8  30   4    6.03    2.39
  -8 -32   0    2.12    1.40
   8 -32   0    2.73    1.89
  -8  32   2   43.82    2.52
   8 -32   2   40.33    1.89
  -8 -32   2   42.02    2.59
   8  32   2   44.20    2.60
  -8 -32   4   13.26    2.08
  -8  32   4   15.11    2.89
   8 -32   4   14.93    2.85
   8  32   4   15.51    2.96
  -8 -34   0   63.93    1.99
   8 -34   0   58.76    1.93
  -8  34   2   60.24    1.99
   8 -34   2   64.47    2.56
  -8 -34   2   58.89    2.00
   8  34   2   60.34    2.05
  -8 -34   4   13.67    2.90
   8 -34   4   14.83    2.84
  -8  34   4   14.27    2.09
   8  34   4   15.51    2.96
  -8 -36   0   -0.47    2.35
   8 -36   0    0.30    2.29
   8 -36   2   58.15    3.01
  -8  36   2   61.63    3.03
  -8 -36   2   62.20    3.06
   8  36   2   63.10    3.13
  -8 -38   0    0.73    2.02
   8 -38   0   -0.79    2.78
   8 -38   2   61.90    2.35
  -8  38   2   60.59    2.35
  -8 -38   2   61.81    2.35
   8  38   2   73.93    3.14
  -8 -40   0    1.24    2.83
   8 -40   0    0.75    2.76
  -9  -1   1  366.30    4.41
  -9   1   1  370.22    4.56
   9   1   1  344.59    4.44
  -9   1   3   48.85    2.67
  -9  -1   3   47.93    2.66
  -9  -1   5  381.36    7.20
  -9   1   5  377.40    7.50
  -9  -1   5  343.20    6.98
  -9   1   5  349.08    7.49
  -9  -1   7   48.00    5.80
   9   3   1  450.24    4.94
  -9   3   1  490.33    5.06
  -9  -3   1  464.45    4.98
  -9   3   3  346.98    4.75
   9   3   3  326.35    4.34
  -9  -3   3  363.45    4.63
  -9  -3   5   45.44    3.40
  -9   3   5   40.21    3.54
  -9   3   5   41.53    3.84
  -9  -3   7   51.50    2.47
   9   5   1   54.26    2.30
  -9  -5   1   55.16    2.26
   9   5   3  254.66    3.82
  -9   5   3  251.74    4.04
  -9  -5   3  267.74    3.93
  -9   5   3  267.99    3.89
  -9   5   5   99.99    4.19
  -9   5   5   93.13    4.06
  -9  -5   5  102.00    3.61
  -9  -5   7    6.62    2.94
  -9  -7   1  180.17    3.30
  -9   7   1  184.13    3.31
   9   7   1  177.15    3.37
  -9   7   3  100.63    2.63
   9   7   3   90.55    2.59
  -9  -7   3   94.35    2.62
  -9   7   5  100.80    3.95
  -9   7   5  107.38    3.71
  -9  -7   5  111.72    3.52
  -9  -7   7   30.46    3.27
  -9  -9   1  305.03    3.48
  -9   9   1  315.79    3.83
   9   9   1  307.85    3.90
   9   9   3   66.80    2.34
  -9  -9   3   69.68    2.00
  -9   9   3   71.67    2.33
  -9   9   5   44.10    2.90
   9   9   5   41.27    2.80
  -9  -9   5   49.46    2.87
  -9   9   5   48.38    2.97
  -9  -9   7   20.16    2.80
  -9  11   1  261.23    3.41
  -9 -11   1  252.25    3.10
   9  11   1  253.17    3.17
  -9 -11   3   50.38    2.14
  -9  11   3   52.22    2.13
   9  11   3   47.11    2.11
   9  11   5  200.64    3.74
  -9  11   5  204.09    3.80
  -9 -11   5  228.20    4.08
  -9  11   5  231.10    4.30
  -9 -11   7   42.14    2.82
  -9 -13   1  228.13    2.85
  -9  13   1  239.15    3.19
   9  13   1  228.93    3.25
  -9  13   3   80.87    2.30
  -9 -13   3   82.03    1.98
   9  13   3   79.85    2.31
   9  13   5    6.08    2.45
  -9 -13   5    6.92    1.97
  -9  13   5    6.76    1.96
  -9 -15   1  374.74    3.63
   9 -15   1  371.11    3.35
   9  15   1  374.97    3.73
  -9  15   1  373.72    3.37
  -9  15   3   33.97    1.90
  -9 -15   3   35.09    1.93
   9  15   3   31.94    1.54
   9  15   5   32.08    2.25
  -9 -15   5   39.64    2.28
  -9  15   5   38.32    2.29
  -9 -15   7    8.28    4.54
  -9 -17   1   23.72    1.45
  -9  17   1   22.75    1.88
   9 -17   1   25.12    1.85
   9  17   1   21.60    1.46
  -9  17   3    5.33    1.21
   9  17   3    5.23    1.72
  -9 -17   3    6.43    1.22
   9  17   5   69.63    2.51
  -9 -17   5   73.89    2.49
  -9  17   5   72.35    2.58
  -9 -17   7   10.90    4.10
  -9 -19   1  265.95    3.03
  -9  19   1  254.47    2.72
   9  19   1  251.00    2.71
   9 -19   1  261.03    2.99
   9 -19   3  135.16    2.13
  -9  19   3  157.60    2.63
   9  19   3  153.55    2.63
  -9 -19   3  150.22    2.24
  -9  19   5   30.69    2.14
  -9 -19   5   30.87    2.16
   9  19   5   26.66    2.18
  -9  19   7   52.73    5.11
   9  19   7   51.82    4.71
  -9 -19   7   66.60    4.42
  -9  19   7   47.06    4.99
   9 -21   1    6.75    1.20
  -9  21   1    6.49    1.70
   9  21   1    5.99    1.72
  -9 -21   1    4.69    1.70
   9 -21   3   33.21    2.15
  -9  21   3   34.22    2.19
   9  21   3   32.15    2.25
  -9 -21   3   33.81    2.21
  -9  21   5   63.98    2.75
   9  21   5   59.82    2.72
  -9 -21   5   59.67    2.08
   9 -23   1   42.87    1.46
  -9  23   1   42.27    1.50
   9  23   1   40.83    1.92
  -9 -23   1   42.11    1.88
   9 -23   3   29.21    1.58
   9  23   3   29.09    2.20
  -9 -23   3   29.98    2.17
  -9  23   3   28.72    1.63
  -9  23   5  103.63    2.94
  -9 -23   5   98.48    2.35
   9  23   5   99.66    2.93
   9 -25   1   54.29    2.28
   9  25   1   53.83    2.32
  -9  25   1   54.38    1.75
  -9 -25   1   55.11    1.76
  -9 -25   3    6.04    2.01
   9  25   3    5.93    2.06
  -9  25   3    6.77    1.97
   9 -25   3    6.13    1.41
  -9  25   5   67.06    2.75
  -9 -25   5   64.26    2.72
   9  25   5   60.82    2.12
   9 -27   1  144.79    2.62
   9  27   1  142.82    2.69
  -9  27   1  147.25    2.22
  -9 -27   1  141.19    2.65
  -9 -27   3   16.87    2.06
   9  27   3   16.94    1.54
  -9  27   3   17.49    2.03
   9 -27   3   16.94    2.01
  -9 -27   5  107.76    2.60
  -9  27   5  111.04    3.35
   9  27   5  109.60    3.32
   9 -29   1   38.62    2.14
   9  29   1   38.94    2.18
  -9 -29   1   39.06    2.17
  -9  29   1   38.76    2.19
   9 -29   3   89.56    2.16
  -9 -29   3   88.49    2.22
   9  29   3   90.70    2.84
  -9  29   3   87.92    2.15
  -9 -29   5   22.58    2.90
  -9  29   5   20.25    2.89
   9  29   5   15.50    2.12
  -9 -31   1  118.15    2.48
   9  31   1  118.31    2.52
   9 -31   1  116.15    2.45
  -9  31   1  121.40    2.48
  -9  31   3  101.07    2.79
   9 -31   3   92.72    2.16
  -9 -31   3   98.75    2.80
   9  31   3   94.18    2.27
  -9 -31   5   10.86    3.10
  -9  31   5    7.43    2.86
   9  31   5    5.38    2.05
   9 -33   1   75.45    2.00
  -9 -33   1   82.15    2.73
   9  33   1   80.19    2.10
  -9  33   1   85.15    2.68
  -9  33   3   14.34    2.38
   9 -33   3   13.13    1.75
   9  33   3   15.31    2.48
  -9 -33   3   13.90    2.42
  -9  35   1    7.91    1.70
   9 -35   1    6.94    2.32
  -9 -35   1    8.09    2.40
   9  35   1    8.95    2.43
  -9  35   3   59.65    2.34
  -9 -35   3   56.16    2.30
   9  35   3   63.88    3.15
   9 -35   3   60.04    3.06
   9 -37   1    1.42    1.95
  -9  37   1    0.78    2.78
  -9 -37   1    1.57    2.02
   9  37   1    1.29    2.04
  -9  37   3    3.28    3.06
  -9 -37   3    3.57    3.34
   9  37   3    5.16    2.38
   9 -37   3    4.37    3.07
  -9  39   1   22.63    2.90
   9  39   1   22.15    2.16
  -9 -39   1   23.69    2.96
   9 -39   1   21.37    2.12
 -10   0   0    0.28    1.26
 -10   0   2 1077.37    7.47
 -10   0   4    0.26    1.62
 -10  -2   0  268.27    3.77
  10   2   2   46.52    2.44
 -10   2   2   49.34    2.42
 -10  -2   2   47.15    2.50
 -10   2   4  148.03    3.44
 -10  -2   4  148.32    3.31
 -10   2   4  143.42    3.28
 -10  -4   0   28.23    2.00
  10   4   2  681.62    5.71
 -10   4   2  675.77    5.69
 -10  -4   2  728.56    5.86
 -10   4   4    0.94    1.59
 -10  -4   4    0.09    1.61
 -10   4   4    0.72    1.93
 -10  -6   0    9.29    1.75
  10   6   2   78.20    2.20
 -10  -6   2   82.06    2.61
 -10   6   2   80.43    2.53
 -10   6   4   15.32    2.13
  10   6   4   14.53    1.77
 -10  -6   4   17.26    2.16
 -10   6   4   17.75    1.83
 -10  -6   6   24.02    4.92
 -10  -8   0   42.20    2.34
  10   8   2  885.17    5.85
 -10   8   2  917.02    6.17
 -10  -8   2  909.15    5.94
  10   8   4    5.59    1.68
 -10  -8   4    6.31    1.66
 -10   8   4    6.31    1.63
 -10   8   4    6.01    1.65
 -10  -8   6    3.71    2.71
 -10 -10   0  676.85    5.05
 -10  10   2   35.75    1.67
 -10 -10   2   35.13    2.08
  10  10   2   34.03    2.16
 -10  10   4   58.59    2.20
  10  10   4   51.76    2.18
 -10 -10   4   57.89    2.15
 -10 -10   6    3.96    3.24
 -10  10   6    3.67    3.64
 -10  10   6    3.17    3.66
 -10 -12   0  349.48    3.44
 -10 -12   2  331.47    3.41
 -10  12   2  336.42    3.67
  10  12   2  329.71    3.70
 -10 -12   4   50.85    2.07
 -10  12   4   49.41    2.08
  10  12   4   46.15    2.08
 -10  12   6   91.85    4.27
 -10 -12   6  102.89    3.73
 -10  12   6   97.84    4.37
 -10 -14   0   88.11    2.38
 -10 -14   2  171.88    2.49
  10  14   2  163.76    2.47
 -10  14   2  177.86    2.81
  10  14   4   36.16    2.28
 -10  14   4   40.67    2.28
 -10 -14   4   40.36    2.28
 -10  14   6    3.70    2.85
 -10 -14   6    3.53    2.84
 -10  14   6    3.87    2.83
  10  14   6    2.91    2.32
 -10 -16   0  254.03    3.09
  10 -16   0  256.77    3.05
 -10  16   2  101.02    2.36
 -10 -16   2  101.14    2.34
  10  16   2   98.11    2.03
 -10  16   4   54.52    2.37
 -10 -16   4   54.97    2.36
  10  16   4   48.66    2.30
 -10 -16   6   88.30    3.04
  10  16   6   78.93    3.04
 -10  16   6   89.60    3.62
 -10  16   6   81.62    3.14
 -10 -18   0   31.57    1.93
  10 -18   0   31.60    1.46
 -10 -18   2  215.89    2.87
  10 -18   2  208.74    2.51
 -10  18   2  218.46    2.89
  10  18   2  211.67    2.89
 -10  18   4   99.46    2.62
 -10 -18   4   98.28    2.60
  10  18   4   94.72    2.56
 -10 -18   6    2.16    2.32
  10  18   6    2.12    2.34
 -10  18   6    2.77    2.32
 -10 -20   0   40.37    1.92
  10 -20   0   39.16    1.49
 -10 -20   2  350.02    3.34
  10 -20   2  339.64    3.02
 -10  20   2  361.94    3.40
  10  20   2  337.87    3.13
 -10 -20   4    8.31    2.02
 -10  20   4    6.36    1.98
  10  20   4    8.24    2.01
 -10 -20   6    5.12    2.31
  10  20   6    3.44    2.38
 -10  20   6    5.10    2.35
 -10 -22   0   86.39    2.16
  10 -22   0   88.16    1.76
 -10  22   2   84.92    2.17
  10 -22   2   82.78    2.08
  10  22   2   83.23    2.18
 -10 -22   2   82.28    2.12
 -10 -22   4   85.80    2.49
 -10  22   4   88.34    2.47
  10  22   4   82.33    2.48
 -10 -22   6    6.97    3.42
 -10  22   6    7.93    2.84
  10  22   6    5.56    3.50
  10 -24   0   26.53    1.34
 -10 -24   0   29.11    1.79
 -10  24   2   84.35    2.41
  10  24   2   77.26    2.47
 -10 -24   2   79.06    1.93
  10 -24   2   78.30    2.38
 -10 -24   4    2.19    1.38
  10  24   4    1.23    1.96
 -10  24   4    1.79    1.93
  10  24   6    9.06    2.90
 -10  24   6    8.74    2.89
 -10 -24   6   11.18    2.83
 -10 -26   0  118.96    2.56
  10 -26   0  119.14    2.51
  10 -26   2   71.18    2.33
  10  26   2   69.03    2.39
 -10  26   2   71.69    1.86
 -10 -26   2   71.31    2.36
 -10 -26   4   79.39    2.72
  10  26   4   75.29    2.76
 -10  26   4   79.97    2.76
  10  26   6    5.71    3.33
 -10  26   6    4.71    3.36
 -10 -26   6    5.04    3.28
 -10 -28   0   17.68    1.53
  10 -28   0   17.73    1.51
  10 -28   2  162.60    2.28
  10  28   2  163.37    2.36
 -10 -28   2  166.56    2.73
 -10  28   2  171.42    2.75
 -10  28   4   27.82    2.50
 -10 -28   4   28.30    2.51
  10  28   4   29.65    2.55
  10 -30   0   38.50    1.60
 -10 -30   0   40.50    1.66
  10 -30   2   10.30    1.70
 -10 -30   2   10.01    2.22
  10  30   2    8.53    2.28
 -10  30   2   11.20    2.19
 -10  30   4  105.72    2.35
 -10 -30   4  110.17    2.89
  10  30   4  113.11    2.93
 -10 -32   0    1.03    1.67
  10 -32   0   -0.12    2.30
  10 -32   2   42.38    1.90
 -10 -32   2   47.11    2.57
  10  32   2   46.78    2.62
 -10  32   2   45.50    2.54
 -10  32   4    7.97    2.84
 -10 -32   4    7.64    2.03
  10  32   4    7.13    2.07
 -10 -34   0   16.89    1.79
  10 -34   0   15.78    2.36
  10 -34   2    7.62    2.37
 -10 -34   2    9.44    2.40
  10  34   2   10.86    1.75
 -10  34   2   10.00    1.70
 -10  34   4   28.68    2.23
 -10 -34   4   29.10    2.97
  10  34   4   29.51    3.05
 -10 -36   0    0.38    1.68
  10 -36   0    1.86    2.29
 -10  36   2   13.18    2.04
  10 -36   2   11.74    2.84
 -10 -36   2   12.86    2.08
  10  36   2   11.83    2.96
 -10 -38   0   98.71    3.19
  10 -38   0   98.67    2.45
 -10  38   2    7.40    2.78
 -10 -38   2    4.35    2.87
  10  38   2    8.16    2.90
  10 -38   2    3.11    2.84
 -10 -40   0   20.91    3.41
  10 -40   0   23.41    3.32
 -11  -1   1  541.72    4.82
  11   1   1  515.34    4.97
 -11   1   1  523.28    4.72
 -11   1   3  206.78    3.48
 -11  -1   3  211.45    3.48
 -11  -1   5    2.41    2.40
 -11   1   5    2.28    2.37
 -11   1   5    2.39    2.40
 -11  -1   7   16.50    2.13
  11   3   1  621.28    5.10
 -11   3   1  597.27    5.16
 -11  -3   1  621.10    5.25
 -11   3   3  217.55    3.48
  11   3   3  216.98    3.40
 -11  -3   3  223.62    3.52
 -11  -3   5   28.10    2.70
 -11   3   5   27.36    2.78
 -11   3   5   25.51    2.72
 -11  -3   7    6.87    2.64
  11   5   1  187.37    2.93
 -11  -5   1  185.65    2.89
  11   5   3   72.02    2.37
 -11   5   3   72.55    2.38
 -11  -5   3   74.58    2.43
 -11   5   3   73.51    2.35
 -11  -5   5  129.12    3.61
 -11   5   5  117.22    3.65
 -11   5   5  124.58    3.75
 -11  -5   7   17.55    2.04
  11   7   1   94.91    2.25
 -11  -7   1   94.46    2.23
  11   7   3   18.63    1.45
 -11   7   3   21.60    1.83
 -11   7   3   20.55    1.86
 -11  -7   3   19.94    1.91
 -11   7   5  171.99    4.01
 -11  -7   5  190.14    3.96
 -11   7   5  153.58    3.60
 -11  -7   7   24.94    2.81
 -11  -9   1    7.41    1.39
 -11   9   1    6.05    1.91
  11   9   1    5.51    1.99
  11   9   3  106.34    2.57
 -11   9   3  112.73    2.57
 -11  -9   3  104.74    2.55
 -11   9   5   62.37    2.99
  11   9   5   60.87    2.53
 -11   9   5   70.51    3.08
 -11  -9   5   70.88    2.99
 -11  -9   7    0.64    2.92
 -11 -11   1  139.41    2.71
 -11  11   1  139.60    2.69
  11  11   1  139.49    2.81
  11  11   3   89.00    2.40
 -11 -11   3   88.95    2.39
 -11  11   3   92.32    2.39
 -11  11   5   93.31    3.15
 -11  11   5   95.35    2.90
  11  11   5   88.23    2.75
 -11 -11   5  101.12    2.79
 -11  13   1  339.23    3.49
 -11 -13   1  334.38    3.52
  11  13   1  329.79    3.56
 -11 -13   3  230.18    2.87
 -11  13   3  232.91    3.15
  11  13   3  220.71    3.09
  11  13   5    7.90    2.03
 -11  13   5    8.54    1.96
 -11  13   5    9.23    2.45
 -11 -13   5    9.44    1.98
 -11 -13   7   18.15    5.52
 -11 -15   1  836.39    4.81
 -11  15   1  841.60    4.85
  11  15   1  836.48    5.13
 -11  15   3  142.98    2.59
 -11 -15   3  137.94    2.59
  11  15   3  134.22    2.26
  11  15   5    7.53    2.41
 -11 -15   5    8.13    2.37
 -11  15   5    7.78    1.96
 -11 -15   7    2.64    4.03
 -11 -17   1  236.78    2.97
  11  17   1  240.00    3.01
 -11  17   1  241.69    2.96
 -11 -17   3   73.93    1.79
 -11  17   3   75.40    2.16
  11  17   3   71.43    1.82
  11  17   5   50.09    2.35
 -11 -17   5   53.32    2.31
 -11  17   5   51.96    2.33
 -11  17   7   13.68    5.03
 -11 -17   7   18.17    4.24
 -11  17   7   14.92    5.59
 -11  19   1   28.58    1.81
 -11 -19   1   28.79    1.87
  11 -19   1   27.39    1.82
  11  19   1   27.27    1.43
 -11  19   3  101.60    2.61
  11  19   3   94.86    2.15
 -11 -19   3  101.35    2.56
  11  19   5   77.81    2.84
 -11 -19   5   83.70    2.82
 -11  19   5   84.53    2.86
 -11 -21   1    4.24    1.65
  11 -21   1    3.66    1.63
 -11  21   1    3.70    1.18
  11  21   1    3.85    1.21
 -11  21   3    0.50    2.00
  11  21   3    1.32    2.04
 -11 -21   3    1.11    1.40
  11  21   5  107.34    2.98
 -11 -21   5  117.35    3.01
 -11  21   5  117.23    3.05
 -11 -23   1    8.81    1.22
 -11  23   1    9.83    1.69
  11 -23   1    9.41    1.65
  11  23   1    8.71    1.72
 -11  23   3   44.57    1.74
  11  23   3   46.84    2.28
 -11 -23   3   46.26    2.21
 -11  23   5  105.50    2.42
 -11 -23   5  120.08    3.00
  11  23   5  110.03    2.97
 -11  25   1   40.69    2.20
  11  25   1   40.95    2.23
  11 -25   1   41.06    2.16
 -11 -25   1   40.49    2.21
 -11  25   3   88.77    2.42
 -11 -25   3   83.27    1.95
  11  25   3   82.24    2.43
 -11  25   5   17.61    2.43
 -11 -25   5   17.18    1.79
  11  25   5   17.12    2.42
  11 -27   1  126.63    2.08
 -11  27   1  129.19    2.11
  11  27   1  122.28    2.13
 -11 -27   1  124.29    2.56
 -11 -27   3   39.58    1.65
  11  27   3   37.22    2.21
 -11  27   3   38.13    2.16
 -11  27   5    1.33    2.81
 -11 -27   5    6.15    2.80
  11  27   5    5.53    2.82
  11 -29   1   53.91    2.20
  11  29   1   53.19    2.26
 -11  29   1   52.77    1.71
 -11 -29   1   52.00    2.25
  11 -29   3   11.35    1.69
 -11 -29   3   11.39    1.72
  11  29   3   11.49    2.44
 -11  29   3   12.37    2.37
 -11  29   5   22.36    2.90
 -11 -29   5   20.99    2.91
  11  29   5   17.28    2.16
  11 -31   1   11.59    2.35
  11  31   1   12.47    2.43
 -11 -31   1   10.63    1.71
 -11  31   1   10.91    2.38
 -11 -31   3   23.95    1.80
  11 -31   3   21.27    1.77
  11  31   3   22.14    1.85
 -11  31   3   23.77    2.45
 -11 -31   5   35.51    3.43
 -11  31   5   38.29    3.44
  11  31   5   24.94    3.57
  11 -33   1   52.65    2.51
 -11 -33   1   51.74    1.95
  11  33   1   53.07    2.62
 -11  33   1   54.41    2.57
  11 -33   3   44.12    2.95
 -11 -33   3   42.92    2.99
  11  33   3   40.67    2.26
 -11  33   3   44.89    2.99
  11 -35   1   12.82    1.71
 -11 -35   1   13.49    2.46
  11  35   1   12.68    1.76
 -11  35   1   12.18    2.39
 -11  35   3   10.25    2.81
 -11 -35   3    7.16    2.86
  11  35   3    7.91    2.07
  11 -35   3    8.35    2.00
 -11 -37   1    7.61    2.84
  11  37   1    3.61    2.87
  11 -37   1    2.35    2.77
 -11  37   1    7.03    2.75
  11 -37   3    1.77    2.31
 -11  37   3    0.88    2.30
 -11 -37   3    1.09    2.35
  11  37   3    0.35    2.40
 -11  39   1    8.16    1.99
 -11 -39   1    6.52    3.13
  11  39   1    7.64    2.42
  11 -39   1    8.63    2.33
 -12   0   0  794.32    5.53
 -12   0   2   -0.77    1.89
 -12   0   4  210.22    3.73
 -12  -2   0    0.89    1.45
 -12   2   2  313.15    3.87
  12   2   2  310.84    3.82
 -12  -2   2  326.61    3.95
 -12  -2   4  139.12    2.98
 -12   2   4  129.93    2.93
 -12  -2   6    7.16    4.02
 -12  -2   6    7.99    3.74
 -12  -4   0  620.26    4.97
  12   4   2  166.30    3.11
 -12   4   2  165.21    2.69
 -12  -4   2  167.67    2.75
 -12   4   4   84.48    2.52
 -12   4   4   90.40    2.53
 -12  -4   4   86.93    2.54
 -12  -4   6   56.65    4.05
 -12   4   6   60.13    5.55
 -12  -4   6   57.43    3.72
 -12  -6   0  292.23    3.61
  12   6   2   28.84    2.15
 -12  -6   2   29.18    2.06
 -12   6   4  114.76    2.71
  12   6   4  109.14    2.62
 -12  -6   4  119.82    2.74
 -12   6   4  127.58    3.06
 -12   6   6   15.14    3.59
 -12  -6   6   16.34    2.90
 -12   6   6   14.86    3.33
 -12  -8   0  791.76    5.12
  12   8   2  104.80    2.60
 -12   8   2  103.15    2.15
 -12  -8   2  101.29    2.54
 -12   8   4  109.72    2.61
  12   8   4  107.87    2.59
 -12  -8   4  118.43    2.64
 -12   8   4  119.35    2.68
 -12  -8   6   38.30    3.22
 -12   8   6   34.27    4.03
 -12   8   6   34.79    3.76
 -12 -10   0  101.67    2.53
  12  10   2  299.44    3.53
 -12 -10   2  297.73    3.49
 -12  10   2  316.23    3.54
  12  10   4   33.18    1.94
 -12 -10   4   37.13    1.97
 -12  10   4   34.98    1.91
 -12  10   4   37.51    1.95
 -12 -10   6   35.85    3.18
 -12  10   6   31.82    3.24
 -12  10   6   28.38    3.15
 -12 -12   0    0.42    1.82
 -12  12   2  157.22    2.70
 -12 -12   2  149.11    2.68
  12  12   2  146.34    2.70
 -12  12   4   60.76    2.45
  12  12   4   54.08    2.41
 -12 -12   4   58.41    2.42
 -12  12   6   20.70    3.02
 -12  12   6   17.79    3.03
 -12 -12   6   20.12    2.50
 -12 -14   0   35.83    2.00
 -12 -14   2    0.90    1.69
 -12  14   2    0.14    1.21
  12  14   2    0.29    1.25
  12  14   4   61.34    2.42
 -12 -14   4   63.79    2.42
 -12  14   4   57.88    1.94
 -12  14   6   30.36    2.64
 -12  14   6   32.19    3.11
  12  14   6   29.10    3.08
 -12 -14   6   36.08    3.11
 -12 -16   0   42.21    2.01
 -12 -16   2  119.70    2.07
 -12  16   2  124.86    2.42
  12  16   2  114.49    2.10
 -12 -16   4    6.99    2.00
  12  16   4    6.31    2.01
 -12  16   4    6.70    1.94
 -12  16   6   13.85    2.95
 -12  16   6   13.08    2.45
  12  16   6   10.75    2.98
 -12 -16   6   14.41    2.90
 -12 -18   0    0.81    1.68
 -12  18   2   36.83    1.48
 -12 -18   2   35.85    1.48
  12  18   2   35.38    1.50
 -12  18   4  140.63    2.43
 -12 -18   4  142.95    2.82
  12  18   4  137.10    2.81
 -12  18   6    1.47    2.82
  12  18   6    1.01    2.33
 -12 -18   6    0.75    2.28
 -12  18   6    0.80    2.32
 -12 -20   0  412.20    3.45
 -12 -20   2  101.79    2.23
 -12  20   2  100.60    2.23
  12  20   2  100.42    2.29
 -12  20   4    9.46    1.43
 -12 -20   4   10.63    2.01
  12  20   4    8.77    1.47
 -12  20   6   13.32    3.49
  12  20   6   11.18    2.90
 -12 -20   6   13.63    2.83
 -12 -22   0    7.95    1.64
  12 -22   0    5.43    1.19
 -12 -22   2   40.07    2.23
 -12  22   2   37.55    1.64
  12  22   2   39.12    2.26
 -12  22   4  121.05    2.67
 -12 -22   4  114.54    2.20
  12  22   4  117.27    2.66
 -12  22   6   25.18    2.98
 -12 -22   6   28.30    2.91
  12  22   6   25.29    2.98
 -12 -24   0  129.26    2.61
  12 -24   0  130.04    2.14
 -12  24   2  178.16    2.40
  12  24   2  168.11    2.40
 -12 -24   2  174.76    2.79
 -12 -24   4    0.60    2.35
 -12  24   4    0.30    2.34
  12  24   4    2.39    2.38
  12  24   6   10.71    2.92
 -12 -24   6   12.31    2.86
 -12  24   6   10.02    2.94
  12 -26   0   19.85    2.05
 -12 -26   0   20.35    2.09
 -12  26   2  141.55    2.65
  12  26   2  136.73    2.26
  12 -26   2  141.28    2.16
 -12 -26   2  142.95    2.22
 -12 -26   4   18.96    2.43
 -12  26   4   17.15    1.76
  12  26   4   18.80    2.48
  12 -28   0  145.03    2.57
 -12 -28   0  145.89    2.18
  12 -28   2   41.35    2.16
 -12  28   2   44.32    1.66
  12  28   2   42.53    2.23
 -12 -28   2   43.58    2.19
 -12 -28   4  104.97    2.33
  12  28   4  105.18    2.90
 -12  28   4  101.69    2.34
  12 -30   0    5.93    1.91
 -12 -30   0    5.19    1.99
  12 -30   2   91.42    2.12
 -12 -30   2   95.68    2.76
  12  30   2   88.85    2.19
 -12  30   2   96.63    2.75
 -12 -30   4    2.59    2.86
  12  30   4    4.84    2.84
 -12  30   4    4.25    2.81
  12 -32   0   78.66    2.60
 -12 -32   0   83.71    2.69
  12 -32   2   18.53    1.72
 -12 -32   2   19.09    1.75
  12  32   2   20.62    2.47
 -12  32   2   21.07    2.40
 -12  32   4   12.46    2.88
 -12 -32   4   12.48    2.84
  12  32   4   13.06    2.90
  12 -34   0    3.10    2.33
 -12 -34   0    5.47    2.38
  12 -34   2   31.11    1.83
 -12 -34   2   35.71    2.54
  12  34   2   35.57    2.58
 -12  34   2   38.25    2.49
 -12  34   4   33.77    3.46
 -12 -34   4   29.50    2.53
  12  34   4   32.49    3.50
 -12 -36   0   49.92    3.02
  12 -36   0   49.62    2.94
  12 -36   2   47.70    2.23
 -12 -36   2   54.76    3.06
  12  36   2   56.02    3.09
 -12  36   2   56.97    2.98
  12 -38   0   -0.87    2.74
 -12 -38   0   -0.81    2.85
 -12  38   2   71.18    3.53
  12 -38   2   71.21    3.50
 -12 -38   2   65.44    3.55
  12  38   2   69.19    2.74
 -13  -1   1  416.67    4.23
 -13   1   1  405.73    4.15
  13   1   1  387.98    4.08
 -13   1   3  474.07    4.65
 -13  -1   3  466.84    4.59
 -13   1   5    3.10    1.95
 -13  -1   5    3.79    2.41
 -13   1   5    4.43    2.42
 -13  -1   7    0.56    2.24
 -13  -3   1   96.53    2.61
  13   3   1   97.53    2.23
 -13   3   1   98.06    2.54
 -13   3   3   35.97    2.04
 -13  -3   3   36.16    2.04
 -13  -3   5  297.69    4.37
 -13   3   5  294.75    4.49
 -13   3   5  289.15    4.70
 -13  -3   7   52.32    2.90
  13   5   1   82.94    2.17
 -13   5   1   91.71    2.46
 -13  -5   1   89.43    2.14
 -13   5   3   18.65    1.84
  13   5   3   16.87    1.84
 -13  -5   3   18.25    1.86
 -13   5   5   19.42    2.57
 -13  -5   5   17.53    2.15
 -13   5   5   15.89    2.55
 -13  -5   7   26.02    2.50
  13   7   1   69.27    2.42
 -13  -7   1   67.98    2.35
  13   7   3   51.25    2.14
 -13   7   3   50.96    2.07
 -13   7   3   53.91    2.07
 -13  -7   3   53.49    2.15
 -13   7   5   57.04    2.90
 -13  -7   5   57.97    2.50
 -13   7   5   61.52    2.60
  13   9   1   50.81    2.28
 -13   9   1   51.02    1.73
 -13  -9   1   51.21    2.16
  13   9   3  121.58    2.27
 -13  -9   3  126.48    2.61
 -13   9   3  129.01    2.57
 -13   9   5  236.04    4.13
 -13  -9   5  228.79    3.63
 -13   9   5  212.45    3.65
  13   9   5  212.08    3.55
 -13  11   1  176.10    2.45
 -13 -11   1  175.42    2.52
  13  11   1  177.32    2.88
  13  11   3   98.61    2.41
 -13  11   3  102.19    2.38
 -13 -11   3  101.34    2.39
 -13 -11   5   19.55    2.08
 -13  11   5   18.48    2.11
  13  11   5   17.38    2.10
 -13  11   5   18.92    2.13
 -13 -11   7   58.84    6.94
 -13  13   1  128.69    2.14
 -13 -13   1  128.13    2.18
  13  13   1  128.54    2.59
  13  13   3  152.72    2.71
 -13 -13   3  157.15    2.69
 -13  13   3  163.45    2.70
  13  13   5  167.39    3.21
 -13  13   5  167.01    3.21
 -13  13   5  186.61    3.37
 -13 -13   5  185.82    3.21
 -13 -13   7   12.66    4.16
 -13 -15   1   57.78    1.68
 -13  15   1   56.81    1.66
  13  15   1   56.12    2.14
 -13 -15   3  121.57    2.11
 -13  15   3  120.74    2.13
  13  15   3  118.64    2.47
  13  15   5   26.11    2.17
 -13  15   5   29.29    2.16
 -13  15   5   30.55    2.18
 -13 -15   5   29.40    2.14
 -13  15   7    7.66    5.51
 -13 -15   7   10.22    4.15
 -13  15   7    8.73    5.35
 -13 -17   1  139.54    2.46
 -13  17   1  133.20    2.06
  13  17   1  135.62    2.14
 -13  17   3  109.24    2.61
 -13 -17   3  108.17    2.61
  13  17   3  103.16    2.66
  13  17   5    2.12    2.16
 -13  17   5    2.61    1.92
 -13 -17   5    3.14    2.10
 -13  17   7    2.55    5.18
 -13  17   7    2.29    4.79
 -13 -17   7    2.76    4.11
 -13 -19   1   72.37    2.07
  13  19   1   75.16    2.11
 -13  19   1   78.40    1.73
 -13 -19   3    7.79    2.02
 -13  19   3    6.07    1.46
  13  19   3    5.55    1.51
  13  19   5   88.91    2.88
 -13  19   5   99.26    2.94
 -13 -19   5   97.55    2.90
 -13  21   1   88.32    2.11
 -13 -21   1   87.54    2.12
  13  21   1   87.82    2.15
 -13 -21   3  125.28    2.65
 -13  21   3  120.30    2.62
  13  21   3  125.10    2.68
  13  21   5   22.28    2.46
 -13 -21   5   21.90    2.58
 -13  21   5   23.38    2.43
 -13 -23   1   22.04    2.10
 -13  23   1   20.63    1.54
  13  23   1   22.05    2.12
 -13  23   3    5.82    1.99
  13  23   3    6.79    2.04
 -13 -23   3    7.59    1.44
  13  23   5    7.32    2.38
 -13 -23   5    9.15    2.40
 -13  23   5    7.92    2.37
 -13 -25   1   24.90    2.08
 -13  25   1   24.32    1.54
  13  25   1   22.38    2.14
 -13  25   3   38.02    1.65
  13  25   3   38.75    2.18
 -13 -25   3   40.00    2.16
  13  25   5   35.60    3.03
 -13 -25   5   42.51    3.01
 -13  25   5   42.03    2.99
 -13  27   1   18.21    1.50
  13  27   1   18.56    2.10
  13 -27   1   16.74    1.48
 -13 -27   1   18.33    2.05
 -13  27   3   80.13    2.69
 -13 -27   3   73.43    2.10
  13  27   3   72.31    2.70
 -13  27   5   17.51    2.85
 -13 -27   5   14.46    2.10
  13  27   5   13.18    2.89
 -13  29   1  138.61    2.56
  13  29   1  136.47    2.17
 -13 -29   1  131.31    2.13
  13 -29   1  126.59    2.08
 -13 -29   3   44.51    2.57
 -13  29   3   47.31    2.55
  13  29   3   47.37    2.63
 -13  29   5    1.68    2.82
 -13 -29   5    3.17    2.82
  13  29   5    2.88    2.84
  13 -31   1  139.69    2.90
 -13  31   1  151.95    2.37
  13  31   1  151.76    2.97
 -13 -31   1  147.87    2.98
 -13 -31   3    3.83    2.36
  13  31   3    3.56    1.72
 -13  31   3    4.35    1.65
  13 -33   1   27.48    1.80
 -13 -33   1   36.32    2.52
  13  33   1   35.47    2.52
 -13  33   1   36.12    1.85
 -13 -33   3   41.06    3.01
  13  33   3   42.31    3.04
 -13  33   3   39.17    2.20
  13 -35   1    9.00    2.78
 -13 -35   1   14.15    2.88
  13  35   1   12.19    2.92
 -13  35   1   13.40    2.80
 -13 -35   3   13.13    2.10
  13  35   3   14.78    2.95
 -13  35   3   12.78    2.07
  13 -37   1   15.10    2.05
 -13 -37   1   23.95    2.90
  13  37   1   16.79    2.12
 -13  37   1   17.01    2.85
 -14   0   0   -3.48    1.97
 -14   0   2   35.46    2.05
 -14   0   4    0.35    1.57
 -14   0   6   24.98    3.54
 -14   0   6   24.47    3.60
 -14  -2   0   19.80    1.54
 -14  -2   2  232.32    3.26
 -14   2   2  234.43    3.25
  14   2   2  240.38    3.32
 -14  -2   4   13.14    1.75
 -14   2   4   12.72    1.76
 -14  -2   6  115.04    4.07
 -14  -2   6  112.44    4.45
 -14   2   6  109.64    4.12
 -14   2   6  113.59    4.59
 -14  -4   0  461.02    4.17
 -14   4   2   17.77    1.90
  14   4   2   16.02    1.47
 -14  -4   2   16.74    1.89
 -14   4   4  132.55    2.78
 -14  -4   4  131.18    2.47
 -14   4   4  136.90    2.75
 -14  -4   6    6.11    2.83
 -14   4   6    4.51    2.90
 -14   4   6    5.43    3.32
 -14  -6   0  190.64    2.99
  14   6   2  514.11    4.19
 -14   6   2  525.34    4.41
 -14  -6   2  547.99    4.53
 -14   6   4   13.41    1.69
 -14   6   4   11.16    1.70
  14   6   4   11.39    1.71
 -14  -6   4   11.88    1.72
 -14   6   6   32.21    3.62
 -14   6   6   28.20    3.18
 -14  -6   6   33.31    3.11
 -14  -8   0   81.00    1.97
  14   8   2   53.80    2.18
 -14   8   2   52.16    1.68
 -14  -8   2   54.43    2.15
  14   8   4   36.73    1.94
 -14   8   4   37.49    1.94
 -14  -8   4   38.87    1.95
 -14   8   4   40.38    1.95
 -14   8   6   90.41    3.80
 -14   8   6   81.76    3.69
 -14  -8   6   93.84    3.63
 -14 -10   0   19.64    1.91
 -14  10   2  131.22    2.19
  14  10   2  130.22    2.60
 -14 -10   2  130.07    2.23
  14  10   4  112.27    2.77
 -14  10   4  109.04    2.73
 -14 -10   4  115.85    2.80
 -14  10   4  118.13    2.78
 -14  10   6   25.84    3.11
 -14 -10   6   28.25    2.56
 -14  10   6   24.04    3.09
 -14 -12   0  248.49    3.04
  14  12   2   28.78    1.49
 -14 -12   2   28.27    1.89
 -14  12   2   29.11    1.45
 -14 -12   4  109.21    2.71
  14  12   4   99.98    2.21
 -14  12   4  113.77    2.72
 -14  12   6    7.50    2.92
 -14 -12   6    8.86    2.39
 -14  12   6    8.19    2.93
 -14 -14   0   11.97    1.31
 -14  14   2  484.75    3.93
 -14 -14   2  468.23    3.63
  14  14   2  476.34    3.95
 -14  14   4   29.64    1.67
  14  14   4   27.97    2.20
 -14 -14   4   29.44    2.19
 -14  14   6  157.19    3.67
  14  14   6  150.94    3.47
 -14 -14   6  172.64    3.60
 -14  14   6  172.97    3.81
 -14 -16   0  210.19    2.52
 -14 -16   2   67.28    2.09
 -14  16   2   68.78    1.69
  14  16   2   66.88    2.14
  14  16   4  246.01    3.36
 -14 -16   4  250.27    3.38
 -14  16   4  235.34    2.95
 -14  16   6    5.01    2.90
  14  16   6    3.66    2.89
 -14 -16   6    5.54    2.84
 -14  16   6    4.60    2.38
 -14 -18   0  126.79    2.37
 -14 -18   2  242.81    2.91
  14  18   2  245.66    2.96
 -14  18   2  257.05    2.95
  14  18   4   11.72    2.10
 -14 -18   4   12.71    1.48
 -14  18   4   13.91    1.98
  14  18   6   10.40    2.89
 -14  18   6   11.73    3.49
 -14 -18   6   12.24    2.84
 -14  18   6   12.10    3.48
 -14 -20   0   75.17    2.07
 -14  20   2   50.98    2.29
 -14 -20   2   50.89    2.26
  14  20   2   51.94    2.33
  14  20   4   93.79    2.54
 -14  20   4   98.94    2.57
 -14 -20   4   96.63    2.07
 -14  20   6   97.91    3.51
  14  20   6   74.33    3.35
 -14  20   6   87.31    3.37
 -14 -20   6   96.27    3.37
 -14 -22   0    7.11    1.48
 -14 -22   2   81.19    2.40
 -14  22   2   86.35    2.37
  14  22   2   83.32    2.44
 -14  22   4   57.99    2.49
 -14 -22   4   56.76    2.44
  14  22   4   56.01    2.48
 -14  22   6    1.93    2.82
  14  22   6    0.63    2.87
 -14 -22   6    1.75    3.42
 -14 -24   0  392.98    3.47
 -14 -24   2   63.51    2.28
 -14  24   2   61.89    2.23
  14  24   2   62.54    2.35
 -14  24   4   27.43    2.46
 -14 -24   4   24.30    1.83
  14  24   4   25.87    2.47
 -14  24   6    6.88    3.37
  14  24   6    6.72    3.38
 -14 -24   6    7.41    3.30
 -14 -26   0   48.19    2.20
 -14  26   2   43.12    2.16
  14  26   2   46.42    2.20
 -14 -26   2   43.71    2.17
 -14 -26   4   13.51    2.40
 -14  26   4   15.40    2.41
  14  26   4   14.89    2.42
 -14 -28   0    8.43    1.99
 -14  28   2    0.77    2.15
  14  28   2    0.61    2.21
 -14 -28   2    0.26    1.69
 -14 -28   4   36.57    2.54
 -14  28   4   35.63    1.91
  14  28   4   33.53    1.89
 -14 -30   0    0.49    1.66
 -14  30   2   61.21    2.00
  14  30   2   62.57    2.67
 -14 -30   2   61.71    2.61
 -14 -30   4   15.14    2.10
 -14  30   4   14.77    2.12
  14  30   4   12.32    2.15
 -14 -32   0   17.49    2.40
 -14 -32   2    5.50    2.37
 -14  32   2    5.31    1.67
  14  32   2    6.07    2.40
 -14 -32   4   44.24    2.28
  14  32   4   44.95    3.07
 -14  32   4   42.00    2.32
 -14 -34   0    8.45    2.39
 -14 -34   2   12.50    2.90
  14  34   2   11.14    2.08
 -14  34   2   13.07    2.82
 -14 -36   0   82.06    3.10
 -14 -36   2    4.66    2.87
  14  36   2    4.69    2.07
 -14  36   2    5.23    2.76
 -14 -38   0   19.07    2.89
 -15  -1   1  473.80    4.23
 -15   1   1  471.09    4.17
  15   1   1  486.90    4.28
 -15   1   3  123.91    2.63
 -15  -1   3  116.98    2.58
 -15  -1   5   16.51    2.09
 -15   1   5   15.57    2.51
 -15  -3   1  493.45    4.00
  15   3   1  491.30    4.25
 -15   3   1  493.65    3.99
 -15   3   3   40.79    1.62
 -15  -3   3   39.38    2.03
 -15  -3   5   98.98    3.17
 -15   3   5   94.15    3.18
 -15   3   5  101.01    2.87
  15   5   1  123.39    2.66
 -15   5   1  126.61    2.21
 -15  -5   1  128.47    2.60
 -15   5   3  400.14    3.98
  15   5   3  392.55    3.94
 -15  -5   3  411.70    4.06
 -15  -5   5   23.64    2.15
 -15   5   5   24.58    2.18
 -15   5   5   21.50    2.16
  15   7   1  110.07    2.52
 -15  -7   1  110.24    2.47
  15   7   3   88.67    2.36
 -15   7   3   90.25    2.32
 -15  -7   3   89.01    2.36
 -15   7   3   93.60    2.31
 -15   7   5   53.43    2.45
 -15  -7   5   57.22    2.45
 -15   7   5   57.66    2.47
  15   9   1  165.04    2.45
 -15   9   1  155.65    2.33
 -15  -9   1  160.40    2.71
 -15   9   3  105.64    2.34
  15   9   3   99.57    2.39
 -15   9   3  100.16    2.35
 -15  -9   3  102.48    2.39
 -15   9   5   62.30    2.48
 -15  -9   5   66.33    2.48
 -15   9   5   60.93    2.47
 -15  -9   7   30.88    5.40
  15  11   1   38.12    2.01
 -15 -11   1   35.86    1.95
 -15  11   1   36.34    1.92
  15  11   3  116.57    2.47
 -15 -11   3  114.22    2.12
 -15  11   3  114.98    2.41
 -15  11   5    3.46    1.97
 -15 -11   5    4.57    1.92
 -15  11   5    4.38    1.95
  15  11   5    4.11    1.94
 -15 -11   7    3.45    4.07
 -15 -13   1  517.78    3.79
 -15  13   1  524.90    3.76
  15  13   1  532.32    4.05
  15  13   3   37.95    1.96
 -15  13   3   40.60    1.92
 -15 -13   3   39.94    1.52
 -15 -13   5   38.05    2.18
  15  13   5   35.33    2.21
 -15  13   5   31.35    1.70
 -15  13   5   36.23    2.20
 -15 -13   7    6.46    3.59
 -15  13   7    5.66    5.07
 -15  13   7    5.87    4.95
 -15  15   1  125.60    2.39
 -15 -15   1  120.07    2.05
  15  15   1  123.71    2.43
  15  15   3   14.36    2.16
 -15 -15   3   12.94    2.11
 -15  15   3   14.51    2.09
 -15 -15   5   13.01    2.38
  15  15   5   12.35    2.22
 -15  15   5   14.10    2.34
 -15  15   5   12.10    2.20
 -15 -15   7   12.73    4.20
 -15  15   7   10.02    4.88
 -15  15   7   10.75    4.71
 -15 -17   1   32.07    1.84
 -15  17   1   32.47    1.40
  15  17   1   29.49    1.89
  15  17   3  220.00    2.73
 -15 -17   3  228.10    3.14
 -15  17   3  241.75    3.18
  15  17   5    0.49    1.64
 -15  17   5    0.63    2.32
 -15 -17   5   -0.43    2.30
 -15 -19   1    6.73    1.65
 -15  19   1    4.77    1.17
  15  19   1    5.00    1.69
 -15  19   3    5.13    1.98
 -15 -19   3    4.81    1.43
  15  19   3    4.60    2.02
  15  19   5   27.82    2.53
 -15  19   5   28.95    2.49
 -15 -19   5   27.92    2.51
 -15  21   1   37.38    1.63
 -15 -21   1   33.78    2.15
  15  21   1   35.61    1.68
 -15 -21   3   95.69    2.44
 -15  21   3   93.52    2.01
  15  21   3   91.73    2.02
  15  21   5   13.76    2.43
 -15  21   5   15.63    2.43
 -15 -21   5   16.17    2.43
 -15 -23   1   28.00    1.57
 -15  23   1   28.99    2.12
  15  23   1   29.65    2.16
 -15 -23   3   45.06    1.71
 -15  23   3   42.33    1.65
  15  23   3   48.19    2.26
  15  23   5    4.58    2.35
 -15 -23   5    4.43    2.58
 -15  23   5    3.94    2.37
 -15 -25   1   88.63    1.91
 -15  25   1   88.45    2.38
  15  25   1   90.02    1.95
 -15  25   3   21.90    1.80
  15  25   3   21.16    1.85
 -15 -25   3   20.41    1.77
  15  25   5   51.67    3.07
 -15 -25   5   49.64    3.05
 -15  25   5   46.19    2.30
 -15 -27   1   27.85    1.55
 -15  27   1   29.28    2.06
  15  27   1   28.95    1.59
 -15  27   3    4.07    2.34
 -15 -27   3    4.01    2.36
  15  27   3    5.80    2.44
  15  27   5   19.17    2.95
 -15 -27   5   22.16    2.96
 -15  27   5   17.62    2.18
 -15  29   1   64.00    1.99
  15  29   1   61.18    2.04
 -15 -29   1   62.44    2.62
 -15  29   3   72.80    2.66
 -15 -29   3   72.95    2.70
  15  29   3   73.25    2.72
  15  29   5   23.79    2.54
 -15  29   5   29.76    3.47
 -15  31   1   36.46    2.47
  15  31   1   36.23    2.54
 -15 -31   1   34.42    1.85
 -15 -31   3   39.00    2.19
 -15  31   3   43.02    2.94
  15  31   3   40.95    3.05
 -15  33   1   14.75    1.74
 -15 -33   1   13.81    2.45
  15  33   1   14.64    2.47
 -15 -33   3   70.56    2.38
 -15  33   3   73.73    3.12
  15  33   3   68.62    2.41
 -15 -35   1   18.37    2.88
  15  35   1   18.39    2.12
 -15  35   1   18.34    2.82
 -15 -35   3    0.13    2.37
  15  35   3   -0.17    2.38
 -15  35   3   -0.87    3.27
 -15 -37   1   11.89    2.91
  15  37   1    7.81    2.94
 -15  37   1   12.06    2.81
 -16   0   0  231.82    3.11
 -16   0   2   -0.24    1.22
 -16   0   4  163.11    3.03
 -16   0   6    0.17    2.80
 -16   0   6   -0.01    2.79
 -16  -2   0  394.35    3.47
 -16  -2   2  183.80    2.90
 -16   2   2  183.73    2.57
 -16  -2   4  100.48    2.74
 -16   2   4   99.02    2.71
 -16   2   6   14.86    2.99
 -16  -2   6   14.92    2.46
 -16   2   6   14.19    2.99
 -16  -2   6   14.14    2.90
 -16  -4   0   98.94    2.07
 -16   4   2  115.84    2.14
  16   4   2  113.39    2.50
 -16  -4   2  119.33    2.50
 -16   4   4   17.46    2.11
 -16  -4   4   16.83    2.15
 -16  -4   6   38.72    3.15
 -16   4   6   36.89    3.20
 -16   4   6   41.70    3.26
 -16  -6   0  398.80    3.47
  16   6   2   70.59    1.85
 -16  -6   2   72.55    2.19
 -16   6   2   70.11    2.18
 -16   6   4  218.35    3.38
 -16   6   4  225.13    3.35
 -16  -6   4  211.75    3.37
 -16   6   6    8.32    2.95
 -16  -6   6    8.29    2.35
 -16   6   6    6.77    2.90
 -16  -8   0  524.81    4.08
  16   8   2   13.89    1.82
 -16   8   2   14.05    1.74
 -16  -8   2   14.76    1.78
 -16   8   4   83.03    2.54
 -16   8   4   88.27    2.57
 -16  -8   4   87.32    2.59
  16   8   4   80.56    2.53
 -16  -8   6   35.49    3.06
 -16   8   6   34.92    3.18
 -16   8   6   31.70    3.12
 -16 -10   0 1131.91    5.47
  16  10   2  303.43    3.32
 -16  10   2  299.74    3.24
 -16 -10   2  296.34    3.27
 -16  10   4   37.69    2.21
  16  10   4   35.99    2.22
 -16  10   4   37.16    2.18
 -16 -10   4   36.24    2.24
 -16  10   6   17.50    2.98
 -16  10   6   20.81    3.02
 -16 -10   6   19.86    2.45
 -16 -12   0   50.80    2.02
  16  12   2  159.66    2.64
 -16  12   2  161.10    2.57
 -16 -12   2  157.39    2.60
  16  12   4   83.07    2.53
 -16  12   4   84.97    2.50
 -16 -12   4   92.08    2.57
 -16  12   4   92.13    2.55
 -16  12   6    7.84    2.90
 -16  12   6    7.63    2.41
 -16 -12   6    8.39    2.35
 -16 -14   0   18.83    1.35
  16  14   2   10.83    1.30
 -16  14   2   11.29    1.69
 -16 -14   2   10.80    1.70
  16  14   4  165.27    2.56
 -16 -14   4  184.00    3.07
 -16  14   4  188.99    3.06
 -16  14   6    6.18    2.39
 -16  14   6    5.29    2.41
 -16 -14   6    5.18    2.36
 -16 -16   0    4.08    1.68
  16  16   2   38.36    1.51
 -16 -16   2   37.69    1.87
 -16  16   2   40.44    1.85
 -16  16   4   31.28    2.16
  16  16   4   30.24    2.17
 -16 -16   4   29.66    2.16
 -16  16   6   14.56    2.91
  16  16   6   11.46    2.85
 -16 -16   6   16.23    3.44
 -16  16   6   16.96    2.92
 -16 -18   0  147.37    2.13
 -16 -18   2   88.36    2.46
 -16  18   2   93.53    2.45
  16  18   2   86.53    1.98
  16  18   4   70.09    2.41
 -16 -18   4   73.94    2.36
 -16  18   4   65.30    1.90
  16  18   6   12.59    2.90
 -16  18   6   14.69    2.93
 -16 -18   6   17.30    2.88
 -16  18   6   16.41    2.94
 -16 -20   0  139.05    2.04
 -16 -20   2   31.67    2.16
  16  20   2   31.30    1.67
 -16  20   2   35.37    2.16
  16  20   4   39.76    2.23
 -16 -20   4   39.91    2.19
 -16  20   4   42.05    2.19
  16  20   6    1.21    2.85
 -16  20   6    2.36    2.83
 -16 -20   6    1.97    2.79
 -16  20   6   -0.38    2.85
 -16 -22   0   94.22    2.40
 -16  22   2   36.04    1.62
 -16 -22   2   35.88    1.61
  16  22   2   36.29    1.67
  16  22   4   56.42    2.65
 -16  22   4   57.38    2.64
 -16 -22   4   56.81    2.62
  16  22   6    4.01    3.12
 -16  22   6    4.52    3.31
 -16 -22   6    3.77    3.29
 -16  22   6    4.05    3.10
 -16 -24   0    2.71    1.40
 -16 -24   2   31.57    1.57
 -16  24   2   28.92    1.57
  16  24   2   32.48    1.63
  16  24   4    5.72    2.39
 -16  24   4    5.86    2.36
 -16 -24   4    5.95    1.68
 -16 -26   0   45.78    1.70
 -16 -26   2   49.76    1.72
 -16  26   2   47.56    1.66
  16  26   2   52.52    2.27
 -16  26   4   10.35    2.38
 -16 -26   4    9.70    2.40
  16  26   4   10.56    2.41
 -16 -28   0  112.08    2.04
 -16  28   2   33.37    1.87
  16  28   2   35.08    2.56
 -16 -28   2   35.09    2.49
 -16  28   4   45.02    3.03
 -16 -28   4   42.22    3.03
  16  28   4   41.40    2.24
 -16 -30   0    5.15    2.36
 -16  30   2   22.81    2.42
  16  30   2   22.19    2.45
 -16 -30   2   23.44    1.76
 -16 -30   4    2.74    2.84
 -16  30   4    2.69    2.84
  16  30   4    2.08    2.85
 -16 -32   0   13.18    2.38
 -16  32   2   43.52    1.93
 -16 -32   2   44.16    2.78
  16  32   2   39.36    1.98
 -16 -32   4   19.68    3.38
 -16  32   4   20.53    3.38
  16  32   4   17.06    3.46
 -16 -34   0    0.16    2.82
 -16 -34   2   13.71    2.91
 -16  34   2   15.22    2.85
  16  34   2   13.64    2.92
 -16 -36   0    8.23    2.01
 -16 -36   2    1.87    2.36
  16  36   2    2.43    3.38
 -16  36   2    2.62    3.25
 -17  -1   1   17.69    1.83
 -17   1   1   17.09    1.85
 -17   1   3  118.48    2.50
 -17  -1   3  110.51    2.44
 -17  -1   5   12.37    2.46
 -17   1   5   12.97    2.05
 -17  -3   1  155.30    2.35
 -17   3   1  148.45    2.29
  17   3   1  145.60    2.63
 -17   3   3  115.68    2.46
 -17  -3   3  112.65    2.14
 -17   3   5    1.85    1.87
 -17  -3   5    1.32    1.95
 -17   3   5    0.96    1.93
  17   5   1   61.15    2.19
 -17   5   1   57.46    1.67
 -17  -5   1   56.54    2.12
 -17   5   3   34.40    1.91
  17   5   3   33.30    1.91
 -17  -5   3   34.30    1.93
 -17   5   5   72.57    2.87
 -17  -5   5   70.21    2.54
 -17   5   5   66.14    2.50
 -17  -5   7   35.16    5.08
 -17  -5   7   42.12    5.59
  17   7   1  227.08    2.69
 -17   7   1  236.86    2.95
 -17  -7   1  231.93    2.71
 -17   7   3   21.64    1.79
  17   7   3   21.21    1.83
 -17  -7   3   21.36    1.82
 -17   7   5   26.33    2.16
 -17   7   5   28.40    2.56
 -17  -7   5   26.30    2.17
 -17  -7   7   41.18    5.02
 -17  -7   7   35.05    4.82
  17   9   1  160.30    2.33
 -17  -9   1  153.03    2.57
  17   9   3   69.58    2.15
 -17   9   3   66.90    1.74
 -17   9   3   69.38    2.10
 -17  -9   3   68.97    2.13
 -17   9   5   43.82    2.27
 -17   9   5   45.64    2.31
 -17  -9   5   44.87    2.29
 -17   9   7    0.37    4.50
 -17  -9   7    0.66    3.49
 -17   9   7    0.59    5.28
 -17  11   1   66.54    2.04
  17  11   1   65.27    1.73
 -17 -11   1   65.42    1.70
  17  11   3   87.65    1.91
 -17  11   3   95.78    1.94
 -17 -11   3   93.57    2.28
 -17  11   3   97.15    1.93
 -17  11   5   54.81    2.36
 -17 -11   5   61.15    2.39
  17  11   5   54.45    2.34
 -17  11   5   64.57    2.45
 -17  11   7   51.44    5.34
 -17 -11   7   58.12    4.57
 -17  11   7   48.96    5.17
  17  13   1   70.97    2.15
 -17  13   1   72.24    1.70
 -17 -13   1   70.84    1.72
 -17  13   3  376.25    3.40
  17  13   3  368.54    3.41
 -17 -13   3  366.23    3.72
 -17  13   5    6.91    2.37
 -17 -13   5    8.27    2.33
 -17  13   5    6.45    2.37
  17  13   5    5.23    2.38
  17  15   1   92.50    2.23
 -17 -15   1   92.61    1.84
 -17  15   1   97.19    1.83
  17  15   3  179.27    2.96
 -17 -15   3  182.42    2.94
 -17  15   3  181.90    2.91
 -17 -15   5    3.64    2.33
 -17  15   5    4.18    2.32
  17  15   5    3.77    2.37
 -17  15   5    4.29    2.30
 -17  17   1  192.97    2.60
 -17 -17   1  188.18    2.60
  17  17   1  195.68    2.38
  17  17   3   27.58    1.63
 -17 -17   3   27.05    2.14
 -17  17   3   27.47    1.61
 -17 -17   5   74.93    2.76
  17  17   5   65.25    2.75
 -17  17   5   68.46    2.15
 -17  17   5   75.21    2.80
 -17 -19   1  144.91    2.66
 -17  19   1  151.74    2.65
  17  19   1  145.01    2.28
  17  19   3    5.88    2.04
 -17 -19   3    4.60    1.97
 -17  19   3    4.39    1.98
  17  19   5   39.39    1.97
 -17  19   5   47.00    2.61
 -17 -19   5   45.15    2.57
 -17 -21   1  149.49    2.66
 -17  21   1  157.34    2.67
  17  21   1  157.18    2.73
  17  21   3  102.77    2.07
 -17  21   3  106.54    2.49
 -17 -21   3  106.66    2.53
  17  21   5   25.19    2.52
 -17  21   5   24.98    2.52
 -17 -21   5   23.66    1.84
 -17  23   1   26.69    1.58
 -17 -23   1   27.27    2.07
  17  23   1   25.43    2.17
 -17 -23   3  125.46    2.57
 -17  23   3  127.33    2.58
  17  23   3  125.47    2.65
  17  23   5   42.48    3.07
 -17  23   5   44.66    3.04
 -17 -23   5   42.24    3.05
 -17 -25   1    2.37    1.39
 -17  25   1    2.29    1.91
  17  25   1    2.07    1.43
 -17 -25   3   61.92    2.59
 -17  25   3   62.58    2.63
  17  25   3   58.59    2.04
  17  25   5   19.03    2.94
 -17 -25   5   19.72    2.91
 -17  25   5   16.83    2.14
 -17 -27   1   18.12    1.50
 -17  27   1   21.66    1.99
  17  27   1   21.83    1.52
 -17  27   3   72.54    2.67
 -17 -27   3   69.22    2.65
  17  27   3   65.61    2.70
  17  27   5    5.07    2.41
 -17 -27   5    6.88    3.33
 -17  27   5    7.55    3.33
 -17 -29   1   28.34    2.46
 -17  29   1   29.01    1.81
  17  29   1   26.80    1.82
 -17  29   3   26.28    1.83
 -17 -29   3   26.83    2.45
  17  29   3   28.54    2.53
 -17  31   1   27.69    2.46
  17  31   1   23.06    2.46
 -17 -31   1   25.31    1.82
 -17  31   3   16.10    2.86
 -17 -31   3   13.09    2.06
  17  31   3   14.21    2.94
 -17  33   1   16.52    2.06
  17  33   1   18.42    2.11
 -17 -33   1   21.09    2.90
 -17 -33   3   17.55    2.15
 -17  33   3   20.14    2.89
  17  33   3   22.72    2.99
 -17  35   1   12.88    2.80
 -17 -35   1   12.62    2.09
  17  35   1   15.29    2.88
 -17 -37   1   11.89    2.44
 -18   0   0   -0.49    1.71
 -18   0   2  229.02    3.03
 -18   0   4   -0.90    1.95
 -18   0   6  163.67    4.13
 -18   0   6  169.94    4.14
 -18  -2   0  126.16    2.48
 -18  -2   2  325.93    3.43
 -18   2   2  324.55    3.14
 -18  -2   4   98.50    2.22
 -18   2   4  101.01    2.66
 -18  -2   6   13.09    2.95
 -18   2   6   12.70    2.47
 -18   2   6   14.41    2.94
 -18  -4   0    1.36    1.24
 -18   4   2  207.01    2.55
  18   4   2  205.36    2.59
 -18  -4   2  209.54    2.60
 -18   4   4  128.15    2.39
 -18  -4   4  126.43    2.41
 -18  -4   6   14.64    2.95
 -18   4   6   14.96    2.98
 -18   4   6   13.52    2.97
 -18  -6   0   19.14    1.85
 -18   6   2   53.80    2.01
  18   6   2   54.23    2.04
 -18  -6   2   53.92    1.65
 -18   6   4    7.92    2.00
 -18   6   4    6.52    1.95
 -18  -6   4    6.66    2.03
 -18  -6   6  175.17    3.72
 -18   6   6  176.54    4.28
 -18   6   6  159.44    4.09
 -18  -8   0  320.03    3.27
  18   8   2   81.13    2.07
 -18   8   2   84.72    1.61
 -18  -8   2   86.72    1.65
 -18   8   4   79.50    2.45
 -18   8   4   75.53    2.46
  18   8   4   72.76    1.97
 -18  -8   4   78.16    2.51
 -18   8   6  104.30    3.70
 -18  -8   6   96.99    3.12
 -18   8   6   90.47    3.58
 -18 -10   0   99.76    1.95
  18  10   2   19.84    1.80
 -18  10   2   18.18    1.78
 -18 -10   2   20.03    1.76
 -18  10   2   19.26    1.72
 -18  10   4   18.73    1.53
  18  10   4   16.03    2.08
 -18 -10   4   18.97    1.57
 -18  10   4   19.20    2.03
 -18  10   6   12.95    2.45
 -18 -10   6   13.62    2.43
 -18  10   6   14.44    2.46
 -18 -12   0   35.45    1.87
  18  12   2   64.05    2.09
 -18  12   2   65.73    2.01
 -18 -12   2   63.48    2.04
 -18  12   4   13.52    1.97
 -18  12   4   11.60    1.98
 -18 -12   4   11.97    2.06
  18  12   4   11.21    1.52
 -18 -12   6   67.79    3.20
 -18  12   6   63.36    3.06
 -18  12   6   65.41    3.52
 -18 -14   0  101.39    2.25
  18  14   2  129.04    2.11
 -18 -14   2  127.80    2.38
 -18  14   2  134.10    2.36
  18  14   4   22.80    2.16
 -18  14   4   25.32    2.09
 -18 -14   4   26.55    2.13
 -18  14   4   26.60    2.09
 -18  14   6   17.65    3.56
 -18  14   6   17.89    2.95
 -18 -14   6   18.73    2.86
 -18 -16   0  230.98    2.49
  18  16   2   33.01    2.25
 -18  16   2   33.84    2.14
 -18 -16   2   34.51    2.19
  18  16   4  129.63    2.32
 -18 -16   4  144.05    2.78
 -18  16   4  149.98    2.82
 -18  16   6   15.74    2.90
  18  16   6   14.43    2.89
 -18  16   6   16.12    2.96
 -18 -16   6   16.91    2.87
 -18 -18   0   28.18    1.63
  18  18   2   85.74    1.98
 -18 -18   2   85.84    2.45
 -18  18   2   89.93    2.40
 -18  18   4   56.01    2.49
  18  18   4   53.22    2.28
 -18 -18   4   51.40    1.79
 -18  18   6   11.42    2.93
  18  18   6    9.51    2.94
 -18  18   6   13.15    2.94
 -18 -18   6   12.56    2.88
 -18 -20   0    6.36    1.44
 -18 -20   2   41.34    2.19
 -18  20   2   39.66    2.16
  18  20   2   39.64    2.23
  18  20   4    7.51    1.75
 -18 -20   4    8.52    1.70
 -18  20   4    8.59    2.35
 -18  20   6   37.05    3.53
  18  20   6   33.10    4.09
 -18 -20   6   36.04    3.47
 -18  20   6   39.87    3.33
 -18 -22   0   28.47    2.14
 -18  22   2   23.33    1.54
 -18 -22   2   23.86    2.04
  18  22   2   21.48    1.57
 -18 -22   4   37.34    1.88
  18  22   4   37.56    2.58
 -18  22   4   39.47    2.53
 -18 -24   0   -0.23    1.38
 -18 -24   2   48.09    1.71
 -18  24   2   47.12    1.65
  18  24   2   47.74    1.75
  18  24   4   59.27    2.13
 -18  24   4   69.10    2.69
 -18 -24   4   65.15    2.69
 -18 -26   0  260.31    3.01
 -18 -26   2  129.25    2.30
 -18  26   2  126.26    2.29
  18  26   2  131.44    2.95
  18  26   4    0.21    2.02
 -18  26   4    0.82    2.80
 -18 -26   4   -0.34    2.83
 -18 -28   0  112.81    2.80
 -18 -28   2   72.41    2.64
 -18  28   2   69.36    2.04
  18  28   2   73.06    2.69
  18  28   4    2.26    2.86
 -18  28   4    2.17    2.00
 -18 -28   4    2.59    2.84
 -18 -30   0   14.50    1.72
 -18  30   2   28.49    2.43
  18  30   2   28.12    2.50
 -18 -30   2   26.49    2.46
  18  30   4   73.66    2.77
 -18  30   4   83.92    3.43
 -18 -30   4   80.77    3.43
 -18 -32   0   92.02    2.68
 -18  32   2   23.87    2.89
 -18 -32   2   23.89    2.94
  18  32   2   28.33    2.97
 -18 -34   0   44.10    2.22
 -18  34   2   28.54    2.86
 -18 -34   2   24.78    2.18
  18  34   2   24.03    2.22
 -18 -36   0    8.66    3.12
 -19  -1   1  101.11    2.30
 -19   1   1   99.94    2.30
 -19   1   3    3.21    1.65
 -19  -1   3    3.88    1.63
 -19  -1   5   63.41    2.46
 -19   1   5   63.91    2.43
 -19  -1   7   75.62    4.92
 -19   1   7   73.78    5.09
 -19   1   7   73.14    4.92
 -19  -1   7   67.32    4.93
 -19  -3   1   66.04    2.10
 -19   3   1   66.22    1.71
  19   3   1   65.88    2.11
 -19   3   3  250.83    3.11
 -19  -3   3  250.27    3.11
 -19  -3   5    3.66    1.96
 -19   3   5    4.14    1.93
 -19   3   5    3.67    1.87
 -19  -3   7   18.45    4.26
 -19   3   7   19.16    4.23
 -19   3   7   16.59    4.78
 -19  -3   7   21.12    4.21
 -19   5   1   71.81    2.11
  19   5   1   70.32    1.74
 -19  -5   1   74.73    2.16
 -19   5   3   51.88    1.62
  19   5   3   53.32    2.03
 -19  -5   3   52.81    1.66
 -19  -5   5    2.50    1.95
 -19   5   5    2.81    1.88
 -19   5   5    2.60    1.92
 -19  -5   7    9.43    3.92
 -19   5   7   10.73    4.47
 -19   5   7   10.62    4.55
 -19  -5   7   10.75    4.47
  19   7   1  147.09    2.23
 -19   7   1  149.98    2.48
 -19  -7   1  147.74    2.51
 -19   7   3  197.71    2.92
  19   7   3  184.04    2.43
 -19  -7   3  198.17    2.96
 -19   7   5   14.95    2.05
 -19  -7   5   14.93    2.04
 -19   7   5   15.69    2.04
 -19  -7   7   17.97    4.68
 -19   7   7   18.10    4.85
 -19   7   7   19.81    4.97
 -19  -7   7   20.47    4.23
  19   9   1   14.29    1.78
 -19  -9   1   14.36    1.74
 -19   9   1   13.95    1.25
  19   9   3  146.52    2.81
 -19   9   3  143.93    2.77
 -19  -9   3  139.93    2.34
 -19   9   3  142.44    2.33
 -19   9   5    8.25    2.35
 -19   9   5    7.09    2.35
 -19  -9   5    6.22    2.39
  19  11   1  154.95    2.54
 -19  11   1  151.43    2.44
 -19 -11   1  145.79    2.16
  19  11   3   54.38    1.84
 -19  11   3   58.62    2.28
 -19  11   3   60.87    2.31
 -19 -11   3   59.06    2.33
 -19  11   5  126.13    3.10
 -19 -11   5  130.64    3.10
  19  11   5  123.09    3.07
 -19  11   5  134.21    3.16
 -19  13   1  156.91    2.13
  19  13   1  157.90    2.53
 -19 -13   1  148.95    2.13
  19  13   3    6.20    2.06
 -19  13   3    5.70    2.00
 -19 -13   3    7.75    2.03
 -19  13   3    5.52    1.98
 -19  13   5   32.53    2.53
 -19 -13   5   33.79    2.55
  19  13   5   31.85    2.52
 -19  13   5   36.11    2.56
  19  15   1   39.90    1.90
 -19 -15   1   35.33    1.83
 -19  15   1   38.01    1.81
  19  15   3   91.37    2.54
 -19  15   3   95.94    2.45
 -19 -15   3   88.84    2.48
 -19  15   5   18.03    2.42
 -19 -15   5   17.97    2.41
 -19  15   5   17.31    2.40
  19  15   5   13.42    2.45
  19  17   1  102.97    2.55
 -19  17   1  106.05    2.01
 -19 -17   1   94.72    1.99
  19  17   3    7.89    2.09
 -19 -17   3    8.62    2.00
 -19  17   3    8.85    1.43
 -19 -17   5   12.91    2.41
 -19  17   5   14.09    2.39
  19  17   5   12.06    2.45
 -19  17   5   13.22    2.39
  19  19   1    8.31    2.08
 -19 -19   1    7.87    1.45
 -19  19   1    8.67    1.44
  19  19   3  267.34    3.22
 -19 -19   3  265.41    3.18
 -19  19   3  271.72    3.24
 -19 -19   5    0.37    2.34
  19  19   5    1.38    2.37
 -19  19   5    0.94    1.61
 -19  19   5    0.26    2.31
 -19 -21   1  106.43    2.46
 -19  21   1  109.14    2.46
  19  21   1  109.00    2.07
 -19  21   3   37.06    2.13
  19  21   3   31.95    1.66
 -19 -21   3   34.70    2.12
  19  21   5   21.20    2.95
 -19  21   5   23.00    2.88
 -19  21   5   23.90    2.94
 -19 -21   5   23.00    2.91
 -19 -23   1  139.53    2.17
 -19  23   1  151.73    2.61
  19  23   1  142.21    2.20
  19  23   3    1.68    2.42
 -19 -23   3    1.98    2.33
 -19  23   3    2.05    2.31
  19  23   5    0.88    2.88
 -19  23   5    1.35    2.83
 -19 -23   5    0.89    2.03
 -19  25   1   17.43    1.99
 -19 -25   1   14.14    1.50
  19  25   1   15.77    1.52
  19  25   3   13.59    2.46
 -19 -25   3   13.87    2.40
 -19  25   3   13.04    2.39
  19  25   5    1.01    3.13
 -19  25   5    0.75    3.06
 -19 -25   5    1.26    3.12
 -19 -27   1  134.04    2.35
 -19  27   1  142.56    2.87
  19  27   1  133.60    2.33
 -19 -27   3    4.53    2.37
 -19  27   3    2.95    2.35
  19  27   3    3.90    1.73
 -19 -29   1   32.81    1.85
 -19  29   1   33.23    2.45
  19  29   1   35.19    2.50
 -19  29   3   38.95    2.21
 -19 -29   3   37.45    2.22
  19  29   3   39.95    3.00
 -19  31   1    6.91    1.68
  19  31   1    6.09    1.74
 -19 -31   1    7.47    2.37
 -19  31   3  164.03    3.44
 -19 -31   3  155.46    3.51
  19  31   3  160.17    3.51
 -19  33   1   40.60    2.94
  19  33   1   39.70    3.07
 -19 -33   1   38.35    2.22
 -19  35   1   52.47    2.30
 -19 -35   1   52.57    3.30
  19  35   1   48.68    2.36
 -20   0   0  366.31    3.17
 -20   0   2    0.25    1.64
 -20   0   4  114.05    2.71
 -20   0   6   -0.27    2.80
 -20   0   6    0.56    2.84
 -20  -2   0   38.77    1.96
 -20   2   2   22.30    1.35
 -20  -2   2   21.59    1.37
 -20  -2   4   65.96    1.95
 -20   2   4   70.49    2.42
 -20   2   6   23.18    3.02
 -20  -2   6   21.48    2.55
 -20   2   6   22.72    2.52
 -20  -4   0  568.75    4.05
 -20   4   2   51.63    1.96
  20   4   2   51.94    1.61
 -20  -4   2   54.20    2.02
 -20   4   4   57.03    2.36
 -20  -4   4   58.41    2.37
 -20   4   6   14.26    2.47
 -20  -4   6   14.75    2.98
 -20   4   6   14.92    2.48
 -20  -6   0  167.10    2.28
 -20   6   2   84.29    2.16
  20   6   2   76.72    1.78
 -20  -6   2   81.33    2.15
 -20   6   4    4.87    2.00
 -20  -6   4    4.95    2.02
 -20   6   4    5.01    1.91
 -20  -6   6   11.89    2.44
 -20   6   6   10.90    2.97
 -20   6   6   10.64    2.42
 -20  -8   0   90.79    2.20
  20   8   2   58.79    2.03
 -20   8   2   57.94    1.60
 -20  -8   2   59.04    2.00
 -20   8   4  216.81    2.79
  20   8   4  226.52    3.20
 -20  -8   4  217.48    3.22
 -20   8   4  227.79    3.19
 -20  -8   6   17.54    2.88
 -20   8   6   15.36    2.93
 -20   8   6   17.29    3.52
 -20 -10   0   72.28    2.10
  20  10   2   35.99    1.90
 -20  10   2   35.80    1.83
 -20 -10   2   35.91    1.86
 -20  10   2   35.28    1.82
 -20  10   4   20.60    2.09
  20  10   4   19.46    2.08
 -20 -10   4   21.64    2.10
 -20  10   4   22.27    2.03
 -20  10   6   88.60    4.00
 -20 -10   6   83.44    3.33
 -20  10   6   76.77    3.30
 -20 -12   0  211.00    2.69
  20  12   2  150.89    2.35
 -20  12   2  152.83    2.32
 -20 -12   2  152.28    2.78
 -20  12   2  156.61    2.70
 -20  12   4   86.06    2.45
 -20  12   4   82.38    2.44
  20  12   4   80.82    2.48
 -20 -12   4   81.72    2.47
 -20  12   6    2.61    3.46
 -20 -12   6    2.89    2.79
 -20  12   6    2.95    2.84
 -20 -14   0   52.70    1.96
  20  14   2   13.60    1.55
 -20 -14   2   14.42    1.50
 -20  14   2   15.29    2.02
  20  14   4  112.50    2.21
 -20  14   4  121.45    2.63
 -20 -14   4  122.17    2.68
 -20  14   4  123.80    2.66
 -20 -14   6   15.30    2.86
 -20  14   6   13.10    2.92
 -20  14   6   12.38    2.93
 -20 -16   0  194.94    2.87
 -20  16   2   47.81    2.19
  20  16   2   45.83    2.27
 -20 -16   2   42.47    2.20
  20  16   4   70.59    2.15
 -20 -16   4   79.83    2.76
 -20  16   4   76.12    2.71
 -20  16   4   81.16    2.73
 -20  16   6   35.91    3.12
 -20  16   6   36.96    3.14
 -20 -16   6   38.69    3.03
 -20 -18   0  116.48    2.05
  20  18   2  160.63    2.32
 -20 -18   2  152.56    2.28
 -20  18   2  155.94    2.25
  20  18   4   21.56    2.49
 -20 -18   4   21.45    2.44
 -20  18   4   21.42    1.81
 -20  18   6   13.14    3.44
  20  18   6    9.88    4.15
 -20  18   6   12.85    3.43
 -20 -18   6   16.23    3.32
 -20 -20   0   20.45    2.09
  20  20   2    6.36    2.04
 -20 -20   2    7.35    1.40
 -20  20   2    5.87    1.98
 -20  20   4  135.50    3.01
  20  20   4  135.49    3.04
 -20 -20   4  127.36    2.43
 -20 -22   0  320.57    3.27
  20  22   2    9.00    1.48
 -20 -22   2    8.57    1.99
 -20  22   2    9.01    1.43
 -20 -22   4    5.66    1.69
  20  22   4    3.59    2.43
 -20  22   4    5.72    2.36
 -20 -24   0  147.39    2.60
  20  24   2   86.18    2.17
 -20  24   2   93.61    2.71
 -20 -24   2   83.38    2.72
 -20 -24   4    5.02    2.83
  20  24   4    6.44    2.90
 -20  24   4    5.98    2.82
 -20 -26   0    5.54    1.69
 -20 -26   2   31.80    2.48
 -20  26   2   32.58    2.43
  20  26   2   32.59    2.52
  20  26   4   51.55    3.13
 -20  26   4   55.16    3.07
 -20 -26   4   50.90    3.04
 -20 -28   0   14.33    2.38
 -20 -28   2   18.35    1.75
 -20  28   2   21.06    2.36
  20  28   2   18.62    1.77
  20  28   4   18.58    2.98
 -20  28   4   13.94    2.17
 -20 -28   4   17.50    2.12
 -20 -30   0    0.37    2.34
 -20  30   2   42.18    2.20
  20  30   2   44.04    2.25
 -20 -30   2   40.87    2.20
 -20 -32   0    7.62    2.85
 -20  32   2   25.69    2.85
 -20 -32   2   18.80    2.92
  20  32   2   20.41    2.15
 -20 -34   0   19.45    2.90
 -21  -1   1  143.65    2.12
 -21   1   1  143.61    2.46
 -21   1   3  164.03    2.87
 -21  -1   3  160.86    2.85
 -21  -1   5   17.40    2.43
 -21   1   5   17.07    2.42
 -21   3   1   84.86    2.16
  21   3   1   87.08    1.82
 -21  -3   1   84.58    1.80
 -21   3   3  173.26    2.89
 -21  -3   3  171.35    2.52
 -21  -3   5   49.16    2.67
 -21   3   5   50.99    2.65
 -21   5   1  536.86    3.91
  21   5   1  517.47    3.67
 -21  -5   1  542.88    3.97
 -21   5   3   11.02    2.05
 -21  -5   3   11.08    2.04
 -21  -5   5   23.77    2.49
 -21   5   5   24.99    2.43
 -21   5   5   23.44    2.45
  21   7   1  191.22    2.67
 -21   7   1  192.72    2.36
 -21  -7   1  194.31    2.66
 -21   7   3   42.81    2.19
  21   7   3   41.53    2.25
 -21  -7   3   39.70    2.21
 -21   7   5    1.66    2.34
 -21   7   5    3.12    2.28
 -21  -7   5    3.07    2.36
  21   9   1   28.87    1.88
 -21   9   1   31.15    1.39
 -21  -9   1   28.61    1.37
 -21   9   3   51.73    2.25
  21   9   3   48.80    2.26
 -21   9   3   50.14    2.23
 -21  -9   3   50.00    2.25
 -21   9   5   51.50    2.61
 -21   9   5   48.16    2.63
 -21  -9   5   49.07    2.65
  21  11   1  160.91    2.21
 -21  11   1  174.31    2.50
 -21 -11   1  165.91    2.51
 -21  11   1  171.72    2.47
  21  11   3   57.64    1.83
 -21  11   3   54.28    2.26
 -21 -11   3   54.43    1.81
 -21  11   3   57.81    2.26
 -21  11   5    2.16    2.33
 -21 -11   5    1.18    2.35
 -21  11   5    1.07    2.30
  21  13   1    9.78    1.53
 -21 -13   1    9.07    2.05
 -21  13   1    5.97    2.03
  21  13   3   86.58    2.46
 -21  13   3   80.95    2.38
 -21 -13   3   82.36    2.45
 -21  13   3   84.35    1.95
 -21  13   5   27.47    2.48
 -21 -13   5   28.43    2.52
  21  13   5   27.01    2.50
 -21  13   5   29.47    2.50
  21  15   1   35.96    2.24
 -21  15   1   33.24    2.11
 -21 -15   1   33.50    2.15
 -21  15   3  135.87    2.63
  21  15   3  128.81    2.65
 -21  15   3  139.95    2.65
 -21 -15   3  128.09    2.63
 -21  15   5   30.93    1.90
 -21 -15   5   31.20    2.52
  21  15   5   27.93    1.90
 -21  15   5   33.35    2.52
 -21  17   1   21.47    1.51
  21  17   1   22.89    1.59
 -21 -17   1   21.11    2.09
  21  17   3   21.34    2.12
 -21 -17   3   21.52    2.09
 -21  17   3   22.65    2.03
 -21  17   5    3.76    2.81
 -21 -17   5    3.59    2.85
 -21  17   5    4.25    2.79
  21  17   5    5.15    2.82
  21  19   1    3.07    2.06
 -21  19   1    4.13    1.36
 -21 -19   1    4.16    1.98
  21  19   3   68.40    1.89
 -21 -19   3   70.33    2.50
 -21  19   3   69.37    1.83
 -21 -19   5   42.94    3.03
  21  19   5   43.05    3.05
 -21  19   5   42.88    3.05
 -21  19   5   38.76    2.27
  21  21   1   29.61    2.16
 -21 -21   1   29.58    2.12
 -21  21   1   31.04    2.05
  21  21   3   10.92    2.46
 -21 -21   3    9.55    1.72
 -21  21   3   10.15    2.39
 -21 -21   5    2.05    2.84
  21  21   5    0.92    2.88
 -21  21   5    2.13    2.80
 -21  21   5    1.16    2.83
  21  23   1  145.09    2.64
 -21 -23   1  145.21    2.61
 -21  23   1  146.17    2.16
  21  23   3   68.93    2.10
 -21  23   3   74.61    2.10
 -21 -23   3   69.72    2.07
  21  23   5   32.15    3.04
 -21  23   5   32.08    3.20
 -21  23   5   34.59    3.02
 -21 -23   5   34.14    3.26
 -21  25   1   45.71    1.88
 -21 -25   1   43.31    2.56
  21  25   1   44.04    1.94
  21  25   3   59.31    2.04
 -21 -25   3   53.63    2.00
 -21  25   3   58.75    2.01
 -21 -27   1    4.69    1.69
 -21  27   1    4.47    2.33
  21  27   1    6.07    2.36
  21  27   3   52.02    3.07
 -21 -27   3   50.90    3.00
 -21  27   3   48.90    2.21
 -21 -29   1   24.38    2.42
 -21  29   1   22.29    1.75
  21  29   1   21.91    2.46
  21  29   3   30.85    2.20
 -21  29   3   32.05    2.92
 -21 -29   3   30.44    2.96
 -21 -31   1   20.40    2.87
 -21  31   1   16.27    2.81
  21  31   1   16.11    2.95
  21  31   3    2.71    2.42
 -21  31   3    3.12    3.29
 -21 -31   3    3.64    2.37
 -21  33   1   39.23    2.94
  21  33   1   42.52    3.04
 -21 -33   1   36.53    2.19
 -22   0   0   -0.07    1.17
 -22   0   2  359.86    3.11
 -22   0   4    0.08    1.94
 -22   0   6    6.13    2.76
 -22   0   6    6.96    2.85
 -22  -2   0  166.16    2.23
 -22   2   2   74.31    1.73
 -22  -2   2   74.93    1.72
 -22  -2   4   79.63    2.43
 -22   2   4   79.07    2.44
 -22   2   6    0.67    2.73
 -22  -2   6    0.09    2.81
 -22   2   6    0.03    2.82
 -22  -4   0  104.11    1.90
 -22   4   2   43.22    1.88
 -22  -4   2   42.45    1.49
 -22   4   4   54.45    2.29
 -22  -4   4   53.95    2.30
 -22  -4   6   34.50    3.05
 -22   4   6   36.11    3.03
 -22   4   6   38.82    3.04
 -22  -6   0    7.11    1.22
 -22   6   2    3.43    2.02
  22   6   2    3.93    1.42
 -22  -6   2    4.62    1.45
 -22   6   4   30.08    1.64
 -22  -6   4   30.18    2.17
 -22   6   6  169.66    3.90
 -22  -6   6  163.08    4.40
 -22   6   6  150.38    3.77
 -22  -8   0    9.66    1.25
 -22   8   2   53.96    2.26
  22   8   2   52.34    1.79
 -22  -8   2   51.99    1.76
 -22   8   4   56.36    2.29
 -22   8   4   58.82    2.27
 -22  -8   4   54.34    2.34
 -22  -8   6   71.04    3.31
 -22   8   6   69.54    3.31
 -22   8   6   73.65    3.34
 -22 -10   0   96.40    1.82
 -22  10   2  200.04    2.86
  22  10   2  199.11    2.97
 -22  10   2  197.62    2.87
 -22 -10   2  198.06    2.93
 -22  10   4   67.18    2.35
  22  10   4   68.08    2.35
 -22  10   4   69.75    2.33
 -22 -10   4   66.76    2.39
 -22 -10   6   12.94    2.88
 -22  10   6   14.88    2.93
 -22  10   6   11.40    2.89
 -22 -12   0  279.63    3.20
  22  12   2   99.01    2.06
 -22  12   2   98.10    2.42
 -22  12   2  103.52    2.44
 -22 -12   2   99.64    2.04
 -22  12   4   13.90    2.41
  22  12   4   13.56    2.24
 -22 -12   4   12.15    2.45
 -22  12   4   14.46    2.37
 -22  12   6    5.22    2.85
 -22  12   6    4.16    3.51
 -22 -12   6    3.80    2.85
 -22 -14   0    1.85    1.44
  22  14   2   55.12    1.81
 -22  14   2   58.92    2.25
 -22  14   2   59.35    2.24
 -22 -14   2   55.16    2.27
  22  14   4   13.03    2.45
 -22  14   4   11.44    2.39
 -22  14   4   12.45    2.38
 -22 -14   4   11.54    2.40
 -22  14   6   16.88    3.00
 -22 -14   6   17.27    2.94
 -22  14   6   16.74    3.02
 -22 -16   0    9.28    1.48
  22  16   2  127.29    2.63
 -22 -16   2  119.52    2.57
 -22  16   2  120.23    2.08
  22  16   4   18.82    2.50
 -22  16   4   17.23    2.37
 -22 -16   4   16.68    1.77
 -22  16   4   16.27    2.45
 -22  16   6    0.87    3.37
 -22 -18   0   74.37    1.87
  22  18   2   53.41    2.27
 -22  18   2   49.45    1.69
 -22 -18   2   48.64    1.71
  22  18   4   66.57    2.68
 -22 -18   4   63.76    2.68
 -22  18   4   60.75    2.58
 -22  18   4   63.85    2.64
 -22 -20   0   51.55    2.22
  22  20   2   54.90    1.76
 -22 -20   2   55.20    2.25
 -22  20   2   56.75    2.20
  22  20   4   15.81    2.46
 -22 -20   4   14.00    2.44
 -22  20   4   16.48    2.39
 -22  20   4   15.56    2.44
 -22 -22   0    0.54    1.97
  22  22   2   25.05    2.52
 -22 -22   2   22.43    1.78
 -22  22   2   23.75    1.73
  22  22   4   20.76    3.01
 -22 -22   4   22.48    2.92
 -22  22   4   20.01    2.11
 -22 -24   0    5.21    2.37
  22  24   2   11.82    2.47
 -22 -24   2   10.98    1.72
 -22  24   2   14.52    2.37
 -22 -24   4   82.95    3.20
  22  24   4   87.32    3.25
 -22  24   4   79.16    2.44
 -22 -26   0    2.85    2.35
  22  26   2   24.30    2.48
 -22  26   2   22.44    2.39
 -22 -26   2   17.89    1.76
 -22 -26   4    6.57    2.03
  22  26   4    7.14    2.91
 -22  26   4    2.95    2.87
 -22 -28   0   57.15    2.58
  22  28   2   45.91    3.05
 -22 -28   2   46.32    2.20
 -22  28   2   39.82    2.17
 -22 -30   0   81.79    3.09
  22  30   2    1.46    2.04
 -22 -30   2    1.01    2.83
 -22  30   2    2.43    1.93
 -22 -32   0   58.68    2.31
 -22  32   2   12.27    3.27
 -22 -32   2    9.48    2.41
  22  32   2    9.74    3.43
 -22 -34   0   -0.55    3.32
 -23  -1   1   22.36    1.75
 -23   1   1   22.94    1.75
 -23   1   3   29.77    2.12
 -23  -1   3   25.77    2.12
 -23  -1   5   49.78    2.70
 -23   1   5   52.40    2.66
 -23   3   1   23.29    1.32
 -23  -3   1   21.54    1.33
 -23   3   3   15.68    2.03
 -23  -3   3   16.12    2.05
 -23  -3   5   57.16    2.74
 -23   3   5   58.07    2.70
 -23   5   1   12.58    1.64
  23   5   1   11.42    1.24
 -23  -5   1   11.74    1.23
 -23   5   3   83.26    2.39
 -23  -5   3   81.60    1.95
 -23   5   5    8.79    1.68
 -23  -5   5    8.66    2.42
 -23   5   5    8.37    2.38
 -23   7   1   59.68    1.94
  23   7   1   52.63    1.55
 -23  -7   1   57.54    2.14
 -23   7   3   17.79    2.05
  23   7   3   18.36    2.09
 -23  -7   3   17.03    2.06
 -23   7   5   42.03    2.57
 -23   7   5   44.77    2.58
 -23  -7   5   40.42    2.63
  23   9   1  141.73    2.70
 -23   9   1  139.64    2.18
 -23  -9   1  139.23    2.65
 -23   9   3   33.33    2.13
  23   9   3   32.95    2.16
 -23  -9   3   33.42    2.16
 -23   9   3   35.54    2.12
 -23   9   5    6.69    2.37
 -23  -9   5    7.58    2.38
 -23   9   5    8.85    2.33
 -23  11   1   77.98    2.32
  23  11   1   76.21    1.90
 -23  11   1   75.93    2.32
 -23 -11   1   75.35    2.38
 -23  11   3  175.27    2.43
  23  11   3  177.83    2.86
 -23 -11   3  176.72    2.87
 -23  11   3  180.35    2.82
 -23  11   5    4.18    2.36
 -23  11   5    4.61    2.32
 -23 -11   5    5.14    2.37
  23  13   1   43.24    2.24
 -23  13   1   48.01    2.19
 -23  13   1   45.99    1.66
 -23 -13   1   44.77    1.69
 -23  13   3    4.89    1.93
  23  13   3    4.50    2.03
 -23  13   3    5.87    1.94
 -23 -13   3    4.61    1.98
 -23  13   5   74.30    2.97
 -23 -13   5   70.58    3.00
 -23  13   5   72.32    2.75
  23  15   1   11.81    2.08
 -23  15   1   10.24    1.99
 -23 -15   1   10.32    2.00
  23  15   3    8.23    2.02
 -23  15   3    8.19    1.41
 -23 -15   3    7.97    1.99
 -23  15   3    9.15    1.95
 -23  15   5   39.36    3.00
 -23 -15   5   41.00    3.05
  23  15   5   38.05    3.02
 -23  15   5   41.70    2.98
  23  17   1   23.40    2.16
 -23 -17   1   21.40    1.56
 -23  17   1   24.14    2.02
  23  17   3  127.69    2.94
 -23  17   3  127.35    2.88
 -23  17   3  131.38    2.89
 -23 -17   3  123.49    2.94
 -23 -17   5   18.56    2.94
 -23  17   5   18.40    2.92
  23  17   5   17.13    2.94
 -23  17   5   17.72    2.91
  23  19   1  133.43    2.64
 -23  19   1  126.60    2.08
 -23 -19   1  122.40    2.09
  23  19   3   65.21    2.71
 -23 -19   3   62.32    2.62
 -23  19   3   60.25    2.01
 -23 -19   5   15.70    2.93
 -23  19   5   14.39    2.13
 -23  19   5   14.34    2.92
  23  19   5   11.45    2.14
  23  21   1  232.24    3.00
 -23 -21   1  225.74    2.94
 -23  21   1  230.34    2.87
  23  21   3   24.47    2.47
 -23 -21   3   20.92    1.79
 -23  21   3   21.84    2.37
 -23 -21   5    9.84    3.37
  23  21   5    8.18    2.45
 -23  21   5   10.76    3.32
 -23  21   5    9.26    2.40
  23  23   1   30.06    2.56
 -23 -23   1   30.05    2.50
 -23  23   1   30.10    1.79
  23  23   3   29.05    2.53
 -23 -23   3   26.10    1.85
 -23  23   3   28.08    2.45
  23  25   1   37.93    2.58
 -23 -25   1   38.95    1.90
 -23  25   1   41.01    1.88
  23  25   3   12.60    2.94
 -23 -25   3   11.43    2.06
 -23  25   3    9.93    2.05
  23  27   1   28.66    1.84
 -23  27   1   33.57    2.44
 -23 -27   1   29.93    1.84
  23  27   3   14.84    2.95
 -23 -27   3   13.85    2.89
 -23  27   3   15.14    2.83
  23  29   1   12.94    2.89
 -23 -29   1   10.93    2.85
 -23  29   1   11.19    1.98
 -23 -29   3   25.17    3.47
  23  29   3   31.05    3.53
 -23  29   3   31.48    3.37
 -23 -31   1   26.82    2.97
 -23  31   1   32.33    2.92
  23  31   1   34.28    3.00
 -24   0   0    2.48    1.16
 -24   0   2    0.29    1.95
 -24   0   4   38.91    2.19
 -24   0   6   -0.13    2.83
 -24   0   6   -1.38    2.76
 -24  -2   0  101.95    2.15
 -24   2   2   56.71    1.78
 -24  -2   2   54.26    1.72
 -24  -2   4  143.01    2.76
 -24   2   4  143.43    2.75
 -24  -2   6    2.14    3.48
 -24   2   6    2.08    2.85
 -24   2   6    2.11    2.78
 -24  -4   0   56.39    1.53
 -24   4   2   25.69    2.11
 -24  -4   2   23.70    2.07
 -24   4   4   23.82    2.10
 -24  -4   4   23.98    1.58
 -24  -4   6   38.71    3.12
 -24   4   6   43.61    3.06
 -24   4   6   37.41    3.11
 -24  -6   0   10.26    2.02
 -24   6   2    1.51    1.94
  24   6   2    0.40    1.41
 -24  -6   2    1.05    1.38
 -24   6   4  142.68    2.51
 -24  -6   4  146.07    3.05
 -24   6   6    9.05    2.93
 -24  -6   6    9.41    2.92
 -24   6   6   10.01    2.91
 -24  -8   0   34.58    1.62
 -24   8   2   24.83    1.54
  24   8   2   23.54    1.56
 -24  -8   2   25.28    2.07
 -24   8   4   49.49    2.55
 -24   8   4   46.84    2.01
 -24  -8   4   47.79    2.62
 -24  -8   6   41.19    3.15
 -24   8   6   48.06    3.75
 -24   8   6   41.55    3.16
 -24 -10   0   85.12    2.37
 -24  10   2   10.85    2.01
  24  10   2   10.84    1.48
 -24  10   2   12.65    1.44
 -24 -10   2   11.67    2.03
 -24  10   4   20.05    2.40
 -24  10   4   22.42    2.43
  24  10   4   21.01    1.83
 -24 -10   4   22.03    2.46
 -24 -10   6    8.39    3.36
 -24  10   6    7.56    3.36
 -24  10   6    7.87    3.33
 -24 -12   0   -0.13    2.00
  24  12   2    2.02    1.43
 -24  12   2    2.01    1.93
 -24  12   2    2.97    1.91
 -24 -12   2    2.92    1.39
 -24  12   4   12.30    2.38
  24  12   4    9.94    2.42
 -24 -12   4   12.06    2.42
 -24  12   4   11.15    1.70
 -24  12   6   35.75    3.60
 -24 -14   0   84.36    1.89
  24  14   2   16.38    1.50
 -24  14   2   10.79    2.00
 -24  14   2   14.62    2.00
 -24 -14   2   13.15    1.46
 -24  14   4   58.42    2.04
 -24  14   4   59.65    2.65
  24  14   4   56.67    2.03
 -24 -14   4   55.84    2.66
 -24 -16   0   19.84    1.51
  24  16   2  129.50    2.15
 -24  16   2  136.74    2.17
 -24 -16   2  129.27    2.14
 -24  16   2  140.72    2.56
  24  16   4    1.41    2.40
 -24  16   4    3.19    1.64
 -24 -16   4    2.85    1.69
 -24  16   4    2.88    2.31
 -24 -18   0   -0.62    1.95
  24  18   2    0.97    1.46
 -24  18   2    0.91    2.13
 -24 -18   2    3.63    2.18
  24  18   4   38.17    2.62
 -24  18   4   36.35    2.52
 -24 -18   4   34.88    2.55
 -24  18   4   36.55    2.54
 -24 -20   0    1.57    1.94
  24  20   2   55.42    2.02
 -24 -20   2   52.48    1.98
 -24  20   2   54.06    2.55
  24  20   4   46.93    3.07
 -24 -20   4   45.97    3.03
 -24  20   4   44.50    2.97
 -24  20   4   50.96    3.03
 -24 -22   0    7.96    2.41
  24  22   2    6.74    1.75
 -24 -22   2    7.10    2.36
 -24  22   2    6.34    1.68
 -24  22   4   53.87    3.09
  24  22   4   51.04    3.11
 -24 -22   4   48.41    3.08
 -24  22   4   49.54    2.24
 -24 -24   0   10.57    1.72
  24  24   2   28.17    2.55
 -24 -24   2   27.22    2.48
 -24  24   2   29.03    2.42
 -24 -24   4    5.33    2.07
  24  24   4    5.24    2.94
 -24  24   4    5.98    2.86
 -24 -26   0  162.44    2.45
  24  26   2   37.80    2.24
 -24  26   2   37.52    2.92
 -24 -26   2   35.82    2.96
 -24 -28   0    5.73    1.98
  24  28   2   42.92    3.10
 -24 -28   2   39.55    2.23
 -24  28   2   42.54    2.94
 -24 -30   0   47.60    2.97
  24  30   2    6.81    3.15
 -24 -30   2    3.10    3.10
 -24  30   2    4.16    1.99
 -24 -32   0    6.02    3.33
 -25  -1   1   87.37    2.40
 -25   1   1   86.52    2.40
 -25   1   3   29.55    2.11
 -25  -1   3   29.76    2.12
 -25  -1   5   66.78    2.74
 -25   1   5   66.37    2.73
 -25   3   1   87.52    2.42
 -25  -3   1   79.01    1.89
 -25   3   3   14.62    1.49
 -25  -3   3   16.74    2.00
 -25  -3   5   25.10    2.52
 -25   3   5   25.59    2.47
 -25   5   1   81.06    2.34
  25   5   1   82.34    1.93
 -25  -5   1   82.67    2.40
 -25   5   3   78.43    1.90
 -25  -5   3   75.79    1.90
 -25   5   5   54.02    2.62
 -25  -5   5   51.63    2.68
 -25   5   5   50.90    2.64
 -25   7   1   53.99    1.72
  25   7   1   53.80    2.25
 -25  -7   1   54.89    1.75
 -25   7   3  100.97    2.47
 -25  -7   3   98.44    2.48
 -25   7   5    2.60    2.58
 -25   7   5    2.99    2.30
 -25  -7   5    2.37    2.64
 -25   9   1  163.91    2.69
  25   9   1  156.81    2.28
 -25  -9   1  153.96    2.27
 -25   9   3    8.63    1.95
  25   9   3    8.29    2.02
 -25   9   3    8.52    1.40
 -25  -9   3    8.21    1.98
 -25   9   5   50.23    3.06
 -25  -9   5   45.08    2.35
 -25   9   5   51.78    3.03
  25  11   1    2.59    1.46
 -25  11   1    3.45    1.95
 -25  11   1    1.74    1.38
 -25 -11   1    2.42    1.99
 -25  11   3   76.20    2.35
  25  11   3   75.58    2.32
 -25  11   3   73.94    2.29
 -25 -11   3   75.45    2.34
 -25  11   5    4.69    2.82
 -25  11   5    3.34    2.79
 -25 -11   5    4.04    2.86
  25  13   1   46.84    1.71
 -25  13   1   45.37    2.15
 -25  13   1   45.59    2.17
 -25 -13   1   45.78    2.19
 -25  13   3   44.35    2.51
  25  13   3   44.00    2.61
 -25  13   3   48.23    2.50
 -25 -13   3   44.10    2.57
 -25  13   5   47.06    3.05
 -25 -13   5   45.91    3.12
 -25  13   5   49.34    3.06
  25  15   1  101.43    2.01
 -25  15   1  106.02    2.38
 -25  15   1  101.27    2.39
 -25 -15   1   94.41    1.99
  25  15   3   32.13    2.52
 -25  15   3   28.25    1.78
 -25 -15   3   28.79    1.86
 -25  15   3   28.46    2.45
 -25  15   5    4.94    2.88
 -25 -15   5    3.17    2.91
  25  15   5    2.84    2.05
 -25  15   5    3.78    2.03
  25  17   1   76.95    1.88
 -25 -17   1   75.61    1.85
 -25  17   1   75.28    1.81
  25  17   3   18.94    1.78
 -25  17   3   18.72    1.74
 -25  17   3   18.54    2.37
 -25 -17   3   17.95    2.44
 -25  17   5   36.03    3.02
 -25 -17   5   32.22    3.08
  25  17   5   35.28    3.03
 -25  17   5   37.80    3.03
  25  19   1   65.74    2.05
 -25  19   1   62.38    2.58
 -25 -19   1   59.94    2.62
  25  19   3    2.84    2.41
 -25  19   3    4.36    2.31
 -25 -19   3    2.75    1.69
 -25  19   3    2.51    2.31
 -25  19   5    8.56    3.35
  25  21   1  187.91    3.12
 -25 -21   1  172.27    2.50
 -25  21   1  174.38    2.48
  25  21   3   32.10    2.54
 -25 -21   3   29.57    1.84
 -25  21   3   29.48    1.82
 -25  21   3   31.94    2.45
  25  23   1   33.71    2.55
 -25 -23   1   30.95    1.85
 -25  23   1   32.94    2.47
  25  23   3    7.53    2.90
 -25 -23   3    4.98    2.05
 -25  23   3    5.48    2.03
  25  25   1   80.17    2.75
 -25 -25   1   76.19    2.73
 -25  25   1   83.06    2.64
 -25  25   3   13.22    2.02
  25  25   3   13.52    2.93
 -25 -25   3   12.49    2.08
 -25  27   1    5.14    2.80
  25  27   1    7.98    2.90
 -25 -27   1    6.48    2.02
  25  27   3   20.52    2.52
 -25 -27   3   21.11    2.44
 -25  27   3   18.93    2.42
  25  29   1   31.52    2.19
 -25 -29   1   28.60    2.15
 -25  29   1   28.88    2.88
  25  31   1   23.34    2.52
 -25 -31   1   20.52    3.40
 -25  31   1   20.87    2.45
 -26   0   0   -0.36    1.94
 -26   0   2  157.25    2.25
 -26   0   4   -1.02    2.32
 -26   0   6   -0.27    3.25
 -26   0   6   -0.38    3.33
 -26  -2   0    2.48    1.35
 -26   2   2  155.44    2.27
 -26  -2   2  153.33    2.27
 -26  -2   4   45.03    1.95
 -26   2   4   47.43    2.57
 -26  -2   6    1.62    3.37
 -26   2   6    1.89    3.28
 -26   2   6    2.97    3.34
 -26  -4   0    3.04    1.39
 -26   4   2   43.58    1.68
 -26  -4   2   43.55    2.18
 -26   4   4    1.65    2.34
 -26  -4   4    2.14    1.67
 -26   4   6   26.04    3.42
 -26  -4   6   28.57    3.49
 -26   4   6   24.00    3.49
 -26  -6   0   21.84    1.51
 -26   6   2  193.28    2.82
 -26  -6   2  191.12    2.83
 -26   6   4   60.28    2.02
 -26  -6   4   56.93    2.05
 -26  -8   0   57.54    2.24
 -26   8   2   90.26    1.95
  26   8   2   86.47    2.43
 -26  -8   2   94.51    2.40
 -26   8   4    0.75    2.34
 -26  -8   4    1.32    1.66
 -26   8   4    2.95    2.28
 -26 -10   0  132.72    2.59
 -26  10   2  163.77    2.28
  26  10   2  167.68    2.33
 -26 -10   2  173.97    2.76
 -26  10   4   83.39    2.17
 -26  10   4   80.08    2.20
 -26 -10   4   81.83    2.79
 -26 -12   0   41.17    2.15
 -26  12   2  109.87    2.44
 -26  12   2  103.14    2.00
  26  12   2  109.87    2.51
 -26 -12   2  104.76    2.46
 -26  12   4   13.63    1.73
  26  12   4   15.24    2.44
 -26 -12   4   14.04    2.45
 -26  12   4   12.91    1.74
 -26 -14   0    3.00    1.98
 -26  14   2  135.57    2.56
  26  14   2  132.84    2.20
 -26  14   2  130.59    2.53
 -26 -14   2  122.29    2.14
 -26  14   4    4.07    2.35
 -26  14   4    3.93    1.68
  26  14   4    5.14    2.37
 -26 -14   4    4.08    1.71
 -26 -16   0   79.90    1.86
  26  16   2   65.13    2.70
 -26  16   2   59.78    1.98
 -26 -16   2   55.65    1.97
 -26  16   2   65.69    2.56
 -26  16   4    5.58    2.84
  26  16   4    4.54    2.88
 -26 -16   4    5.78    2.88
 -26  16   4    6.07    2.80
 -26 -18   0   72.01    2.63
 -26  18   2   37.03    1.84
  26  18   2   36.31    1.92
 -26  18   2   34.28    1.83
 -26 -18   2   35.34    2.52
  26  18   4   77.61    3.22
 -26  18   4   76.11    3.13
 -26 -18   4   80.70    3.18
 -26  18   4   85.12    3.15
 -26 -20   0    8.08    1.71
  26  20   2   72.99    2.73
 -26 -20   2   74.55    2.64
 -26  20   2   72.45    2.63
  26  20   4   15.63    2.16
 -26 -20   4   16.60    2.95
 -26  20   4   14.51    2.89
 -26  20   4   15.72    2.09
 -26 -22   0    6.91    2.41
  26  22   2   34.21    1.90
 -26 -22   2   31.81    1.84
 -26  22   2   35.55    2.43
 -26  22   4   30.55    2.50
  26  22   4   32.03    3.28
 -26 -22   4   29.64    3.46
 -26  22   4   29.99    3.17
 -26 -24   0    2.62    2.38
  26  24   2   23.18    2.17
 -26 -24   2   21.99    2.12
 -26  24   2   22.43    2.06
 -26 -26   0   48.49    3.00
 -26  26   2   14.68    2.03
  26  26   2   12.75    2.98
 -26 -26   2   13.51    2.90
 -26 -28   0   13.68    2.85
  26  28   2   16.82    3.23
 -26  28   2   20.46    3.07
 -26 -28   2   18.39    3.15
 -26 -30   0   15.68    2.43
 -27  -1   1   15.21    2.00
 -27   1   1   14.02    2.04
 -27  -1   3   19.04    2.03
 -27   1   3   19.97    2.02
 -27  -1   5   24.61    2.16
 -27   1   5   22.49    2.16
 -27   3   1    1.41    1.40
 -27  -3   1    1.99    1.94
 -27   3   3  168.69    2.38
 -27  -3   3  173.83    2.80
 -27  -3   5    9.68    2.89
 -27   3   5    8.74    2.88
 -27   5   1  465.25    3.73
 -27  -5   1  459.95    3.74
 -27   5   3   78.41    2.71
 -27  -5   3   77.68    2.72
 -27  -5   5   12.81    2.93
 -27   5   5   11.95    2.83
 -27   5   5   13.10    2.87
 -27   7   1  312.66    2.86
  27   7   1  322.86    3.26
 -27  -7   1  323.14    3.28
 -27   7   3    3.23    2.34
 -27  -7   3    3.95    2.35
 -27  -7   5   16.36    2.99
 -27   7   5   19.37    2.88
 -27   7   5   18.70    2.88
 -27   9   1    4.00    1.41
  27   9   1    4.64    1.44
 -27  -9   1    4.95    1.99
 -27   9   3   25.04    2.41
 -27   9   3   24.00    2.42
 -27  -9   3   25.70    2.45
 -27   9   5   22.58    2.96
 -27  -9   5   21.13    2.16
 -27   9   5   24.32    2.89
 -27  11   1   67.97    1.80
  27  11   1   68.03    2.31
 -27 -11   1   67.22    1.81
 -27  11   1   66.33    1.77
 -27  11   3   45.01    2.52
  27  11   3   43.76    2.55
 -27  11   3   46.48    2.51
 -27 -11   3   42.58    1.93
 -27  11   5   18.75    2.17
 -27  11   5   22.51    2.90
 -27 -11   5   20.71    3.00
  27  13   1  102.93    2.01
 -27  13   1   99.91    1.95
 -27  13   1  101.00    2.38
 -27 -13   1   97.16    1.95
 -27  13   3   28.46    1.83
  27  13   3   24.90    1.84
 -27  13   3   29.39    2.42
 -27 -13   3   30.59    2.49
 -27  13   5   18.67    2.98
 -27  13   5   15.53    2.94
 -27 -13   5   16.43    3.00
 -27  15   1   31.28    2.25
  27  15   1   30.68    2.37
 -27  15   1   28.09    1.81
 -27 -15   1   30.61    2.32
 -27  15   3   55.79    2.59
  27  15   3   56.35    1.99
 -27 -15   3   51.24    1.99
 -27  15   3   59.00    2.57
 -27  15   5   56.95    3.60
 -27 -15   5   51.43    2.72
 -27  15   5   59.94    3.55
  27  17   1  135.37    2.98
 -27  17   1  130.38    2.84
 -27 -17   1  127.97    2.35
 -27  17   1  140.72    2.88
 -27  17   3   33.05    2.46
  27  17   3   34.85    2.55
 -27  17   3   31.60    2.45
 -27 -17   3   31.45    2.52
 -27  19   1   68.35    2.63
  27  19   1   66.52    2.09
 -27  19   1   71.20    2.63
 -27 -19   1   65.67    2.64
  27  19   3    1.39    2.03
 -27  19   3    0.43    2.77
 -27 -19   3    2.12    2.84
 -27  19   3    0.77    1.95
  27  21   1    6.94    1.74
 -27  21   1    8.16    1.70
 -27 -21   1    8.56    1.71
  27  21   3    9.61    2.90
 -27  21   3    8.21    2.00
 -27 -21   3    8.40    2.05
 -27  21   3    8.08    2.80
  27  23   1  112.53    2.88
 -27 -23   1  107.07    2.26
 -27  23   1  112.38    3.03
  27  23   3   27.78    2.99
 -27 -23   3   27.86    2.97
 -27  23   3   28.63    2.90
 -27  23   3   30.28    2.90
  27  25   1   45.57    2.24
 -27 -25   1   42.01    2.21
 -27  25   1   43.26    2.92
 -27  25   3   28.45    3.36
  27  25   3   25.01    3.50
 -27 -25   3   23.65    3.43
  27  27   1    1.71    2.92
 -27 -27   1    2.03    2.03
 -27  27   1    2.06    2.79
  27  29   1    6.38    2.42
 -27  29   1    6.35    2.35
 -28   0   0  391.04    3.47
 -28   0   2   -0.35    1.92
 -28   0   4   95.05    2.81
 -28  -2   0   21.73    2.05
 -28   2   2   76.93    1.87
 -28  -2   2   78.17    2.30
 -28  -2   4   46.79    2.57
 -28   2   4   44.26    1.98
 -28  -4   0    2.27    1.36
 -28   4   2   71.06    2.29
 -28  -4   2   72.02    1.83
 -28  -4   4   26.17    2.51
 -28   4   4   26.49    2.46
 -28  -6   0   43.10    1.66
 -28   6   2   19.42    1.49
 -28  -6   2   19.04    1.46
 -28   6   4  123.06    2.45
 -28  -6   4  121.78    2.48
 -28  -8   0    8.93    1.42
 -28   8   2   72.11    1.82
  28   8   2   72.67    1.85
 -28  -8   2   70.30    2.29
 -28   8   4   58.60    2.64
 -28  -8   4   58.22    2.68
 -28   8   4   57.83    2.63
 -28 -10   0    6.43    1.95
 -28  10   2   38.06    1.88
  28  10   2   40.12    2.55
 -28 -10   2   40.42    2.54
 -28  10   4    6.66    2.82
 -28 -10   4    5.37    2.04
 -28  10   4    6.80    2.57
 -28 -12   0   69.27    2.31
 -28  12   2   28.29    2.42
 -28  12   2   27.69    2.46
  28  12   2   25.27    2.48
 -28 -12   2   24.67    1.81
 -28  12   4   83.65    2.46
 -28 -12   4   90.53    3.23
 -28  12   4   83.20    2.44
 -28 -14   0    9.61    1.70
 -28  14   2   34.57    1.84
 -28  14   2   35.77    1.84
  28  14   2   34.96    2.54
 -28 -14   2   34.37    2.53
 -28  14   4   34.44    2.99
  28  14   4   33.26    3.02
 -28 -14   4   32.06    2.21
 -28  14   4   38.21    2.94
 -28 -16   0   25.14    2.45
  28  16   2   19.90    2.47
 -28  16   2   19.08    1.76
 -28 -16   2   17.66    1.78
 -28  16   2   19.68    2.37
 -28  16   4   44.33    2.29
 -28  16   4   43.67    2.26
  28  16   4   40.61    2.29
 -28 -16   4   44.11    3.11
 -28 -18   0   30.20    1.85
 -28  18   2   67.64    2.00
  28  18   2   71.55    2.68
 -28  18   2   62.72    1.99
 -28 -18   2   69.14    2.62
 -28  18   4    4.10    2.05
  28  18   4    3.60    2.04
 -28 -18   4    4.86    2.88
 -28  18   4    2.77    2.85
 -28 -20   0    8.73    1.69
  28  20   2    4.38    2.08
 -28  20   2    4.69    2.58
 -28  20   2    6.83    2.55
 -28 -20   2    6.03    2.61
 -28 -22   0   43.50    2.57
  28  22   2   15.42    2.16
 -28  22   2   13.97    2.91
 -28 -22   2   19.73    2.91
 -28  22   2   17.71    2.84
 -28 -24   0    4.15    2.86
  28  24   2   32.49    2.27
 -28 -24   2   37.38    2.98
 -28  24   2   31.14    2.91
 -28 -26   0    1.01    2.85
  28  26   2   19.77    3.54
 -28 -26   2   21.50    3.39
 -28  26   2   23.94    3.34
 -28 -28   0   15.20    2.42
 -29   1   1   36.86    2.14
 -29  -1   1   35.66    1.59
 -29  -1   3    6.45    2.33
 -29   1   3    6.15    2.31
 -29  -1   5   28.26    3.03
 -29   1   5   29.12    3.02
 -29   3   1   72.76    1.82
 -29  -3   1   70.62    2.27
 -29   3   3   17.45    1.78
 -29  -3   3   20.32    2.41
 -29  -3   5   42.63    3.10
 -29   3   5   41.86    3.06
 -29   5   1   34.01    1.59
 -29  -5   1   33.50    2.13
 -29   5   3    8.54    2.40
 -29  -5   3    9.07    1.70
 -29  -5   5   16.97    2.98
 -29   5   5   16.76    2.90
 -29   5   5   16.57    2.94
 -29   7   1   72.28    1.78
 -29  -7   1   70.95    1.80
 -29   7   3  111.25    2.81
 -29  -7   3  108.99    2.83
 -29  -7   5   42.99    3.37
 -29   7   5   44.68    3.25
 -29   7   5   46.95    3.24
 -29   9   1   60.63    1.74
  29   9   1   61.81    2.45
 -29  -9   1   60.04    2.25
 -29   9   3   34.95    2.46
 -29   9   3   32.99    1.84
 -29  -9   3   32.45    2.51
 -29   9   5   11.30    3.41
 -29   9   5   13.02    3.32
 -29  -9   5    9.28    3.48
 -29  11   1  124.68    2.86
  29  11   1  124.44    2.28
 -29 -11   1  124.40    2.88
 -29  11   1  122.81    2.24
 -29  11   3    8.30    2.37
  29  11   3   10.97    2.42
 -29  11   3    7.12    2.34
 -29 -11   3    8.18    2.38
 -29  13   1   28.77    1.82
 -29  13   1   28.55    1.77
  29  13   1   30.30    2.53
 -29 -13   1   27.71    2.48
 -29  13   3    7.41    2.37
 -29  13   3    6.49    1.68
  29  13   3    7.19    2.39
 -29 -13   3    6.62    1.72
 -29  15   1   59.57    2.54
  29  15   1   59.01    2.65
 -29  15   1   54.75    1.91
 -29 -15   1   52.03    1.98
 -29  15   3   12.95    2.02
  29  15   3   13.25    2.09
 -29 -15   3   11.27    2.89
 -29  15   3   15.13    2.79
  29  17   1   80.84    2.72
 -29  17   1   73.25    2.06
 -29 -17   1   75.00    2.67
 -29  17   1   80.60    2.64
 -29  17   3   27.18    2.15
 -29  17   3   27.08    2.13
  29  17   3   28.31    2.98
 -29 -17   3   25.81    2.93
 -29  19   1   68.11    2.06
  29  19   1   69.80    2.08
 -29  19   1   72.39    2.64
 -29 -19   1   71.89    2.05
  29  19   3   55.73    3.09
 -29  19   3   54.14    3.05
 -29 -19   3   46.42    2.26
 -29  19   3   56.31    3.01
  29  21   1   47.83    3.05
 -29  21   1   42.63    2.21
 -29  21   1   50.01    2.93
 -29 -21   1   43.08    2.23
  29  21   3   25.92    3.05
 -29  21   3   24.87    2.92
 -29 -21   3   25.06    2.15
 -29  21   3   27.50    2.91
  29  23   1   62.74    3.12
 -29  23   1   58.58    2.31
 -29 -23   1   53.82    2.33
 -29  23   1   61.68    2.98
  29  25   1    7.92    2.11
 -29 -25   1    6.55    2.08
 -29  25   1    9.46    2.84
 -30   0   0    0.42    1.91
 -30   0   2   22.74    2.42
 -30   0   4    0.14    2.80
 -30  -2   0   -0.32    1.36
 -30   2   2   67.11    2.02
 -30  -2   2   68.48    2.65
 -30  -2   4   12.45    2.88
 -30   2   4   13.22    2.87
 -30  -4   0   37.40    2.09
 -30   4   2   96.26    2.72
 -30  -4   2   93.29    2.15
 -30  -4   4   55.93    3.06
 -30   4   4   50.17    3.04
 -30  -6   0    2.27    1.40
 -30   6   2   38.52    2.51
 -30  -6   2   39.44    2.50
 -30   6   4   15.27    2.13
 -30  -6   4   14.68    2.92
 -30  -8   0  118.55    2.79
 -30   8   2  132.69    2.34
 -30  -8   2  142.39    2.39
 -30   8   4   17.24    2.11
 -30  -8   4   18.14    2.94
 -30   8   4   17.93    2.85
 -30 -10   0   38.57    1.87
 -30  10   2   23.76    1.81
  30  10   2   26.45    2.49
 -30 -10   2   26.41    2.45
 -30  10   2   24.79    1.79
 -30  10   4   38.15    2.99
 -30 -10   4   33.86    2.23
 -30  10   4   37.40    2.96
 -30 -12   0   38.92    2.54
 -30  12   2   25.53    2.42
 -30  12   2   25.85    2.42
  30  12   2   25.06    1.81
 -30 -12   2   25.07    1.80
 -30  12   4   10.71    2.89
 -30  12   4    8.08    2.88
 -30 -12   4    9.25    2.95
 -30 -14   0   -0.21    1.65
 -30  14   2   56.11    1.96
 -30  14   2   58.24    2.59
  30  14   2   57.02    2.01
 -30 -14   2   51.30    2.58
 -30  14   4   15.94    3.19
 -30 -14   4   17.35    3.00
 -30  14   4   16.44    2.15
 -30 -16   0    6.04    1.71
 -30  16   2   14.62    2.67
  30  16   2   15.57    1.81
 -30 -16   2   18.00    2.66
 -30  16   2   17.12    2.62
 -30 -18   0   -1.57    2.38
  30  18   2   23.50    3.01
 -30  18   2   21.51    2.10
 -30 -18   2   21.90    2.94
 -30  18   2   21.20    2.88
 -30 -20   0   10.12    2.85
  30  20   2   77.19    2.44
 -30  20   2   75.90    3.11
 -30  20   2   74.81    2.33
 -30 -20   2   71.63    2.38
 -30 -22   0  110.51    3.23
  30  22   2   35.06    3.02
 -30  22   2   29.19    2.17
 -30 -22   2   30.62    2.21
 -30  22   2   32.87    2.17
 -30 -24   0   32.09    2.96
 -31   1   1   53.58    2.55
 -31  -1   1   51.79    2.51
 -31  -1   3   47.11    1.94
 -31   1   3   44.87    1.91
 -31   3   1  267.66    3.30
 -31  -3   1  255.59    2.82
 -31   3   3   14.56    2.40
 -31  -3   3   14.38    2.37
 -31   5   1   63.19    2.58
 -31  -5   1   59.73    2.60
 -31   5   3   35.59    2.48
 -31  -5   3   36.09    2.49
 -31   7   1  117.69    2.79
 -31  -7   1  106.55    2.18
 -31   7   3   55.54    1.99
 -31  -7   3   58.42    2.02
 -31   9   1  104.42    2.20
 -31  -9   1  103.15    2.19
 -31   9   3   41.84    2.91
 -31   9   3   40.22    2.20
 -31  -9   3   38.10    3.02
 -31  11   1    8.62    2.36
 -31  11   1    9.60    2.37
  31  11   1    8.05    1.75
 -31 -11   1    8.49    2.40
 -31  11   3   53.48    3.02
 -31  11   3   53.67    3.01
 -31 -11   3   54.23    3.03
 -31  13   1   18.22    2.44
 -31  13   1   20.49    1.76
  31  13   1   19.77    1.80
 -31 -13   1   19.79    1.76
 -31  13   3   10.30    2.86
 -31  13   3    8.22    2.02
  31  13   3    8.64    2.91
 -31 -13   3   10.14    2.06
 -31  15   1   50.93    1.93
 -31  15   1   53.87    2.57
  31  15   1   52.41    2.00
 -31 -15   1   52.28    1.97
 -31  15   3   32.99    3.01
  31  15   3   38.51    3.01
 -31 -15   3   35.89    2.22
 -31  15   3   39.08    2.95
  31  17   1    6.64    2.07
 -31  17   1    6.83    2.82
 -31 -17   1    6.24    2.87
 -31  17   1    6.33    2.83
 -31  17   3   11.83    2.86
 -31  17   3   10.35    2.87
  31  17   3   11.77    2.94
 -31 -17   3    8.10    2.93
 -31  19   1   58.88    2.95
  31  19   1   59.14    3.10
 -31  19   1   51.78    3.04
 -31 -19   1   54.44    3.07
  31  19   3    9.37    2.47
  31  21   1   66.63    3.16
 -31  21   1   73.90    3.07
 -31  21   1   63.99    2.30
 -31 -21   1   64.36    3.14
  31  23   1   16.33    3.46
 -31  23   1   15.15    2.40
 -31 -23   1   16.78    3.41
 -31  23   1   16.94    3.36
 -32   0   0   42.76    2.49
 -32   0   2   -0.20    1.62
 -32   0   4  118.26    3.34
 -32  -2   0   45.93    2.48
 -32   2   2   12.02    1.72
 -32  -2   2   14.03    1.71
 -32  -2   4   23.58    2.96
 -32   2   4   22.94    2.14
 -32  -4   0   80.07    2.03
 -32   4   2    3.06    1.62
 -32  -4   2    3.36    2.29
 -32  -4   4   11.98    2.88
 -32   4   4    9.35    2.07
 -32  -6   0   47.12    1.91
 -32   6   2   10.23    1.70
 -32  -6   2   11.40    2.37
 -32  -6   4   17.28    2.94
 -32   6   4   15.68    2.13
 -32  -8   0  223.39    3.16
 -32   8   2   13.34    2.39
 -32  -8   2   12.63    1.72
 -32   8   4   23.92    3.39
 -32  -8   4   23.09    3.21
 -32   8   4   19.61    2.16
 -32 -10   0    0.94    2.36
 -32  10   2   69.22    2.05
 -32  10   2   67.55    2.60
 -32 -10   2   67.90    2.05
 -32  10   4   30.72    3.44
 -32 -10   4   27.09    2.54
 -32  10   4   31.03    3.44
 -32 -12   0    6.35    1.71
 -32  12   2   23.71    2.88
 -32  12   2   23.61    2.08
  32  12   2   24.18    2.16
 -32 -12   2   20.45    2.92
 -32 -14   0   36.42    1.86
 -32  14   2    8.84    2.05
 -32  14   2   12.82    2.86
  32  14   2   10.38    2.07
 -32 -14   2   10.06    2.88
 -32 -16   0    5.18    2.02
 -32  16   2   26.59    2.14
  32  16   2   26.16    3.01
 -32  16   2   23.43    2.15
 -32 -16   2   30.41    2.98
 -32 -18   0    0.89    2.84
 -32  18   2   21.22    2.91
 -32  18   2   21.90    2.94
  32  18   2   24.14    2.97
 -32 -18   2   21.81    2.96
 -32 -20   0   82.64    3.18
  32  20   2   17.04    3.45
 -32  20   2   13.05    2.42
 -32  20   2   16.08    3.32
 -32 -20   2   11.21    3.42
 -32 -22   0    0.61    3.37
 -33   1   1   37.03    2.48
 -33  -1   1   39.68    2.44
 -33  -1   3    2.68    2.84
 -33   1   3    6.72    2.80
 -33   3   1   50.48    2.51
 -33  -3   1   51.02    2.52
 -33  -3   3    5.92    2.82
 -33   3   3    5.95    2.81
 -33   5   1   12.53    1.73
 -33  -5   1   14.84    2.38
 -33   5   3   54.81    2.26
 -33  -5   3   57.31    3.04
 -33   7   1   26.25    2.44
 -33  -7   1   25.08    2.44
 -33   7   3   24.60    2.96
 -33  -7   3   28.24    2.92
 -33   9   1   26.42    1.80
 -33  -9   1   25.46    1.83
 -33   9   3   17.39    2.85
 -33   9   3   15.95    2.09
 -33  -9   3   16.20    2.10
 -33  11   1   20.80    2.92
  33  11   1   21.69    2.14
 -33  11   1   20.98    2.07
 -33 -11   1   20.08    2.12
 -33  11   3   33.53    3.00
 -33  11   3   32.84    2.19
 -33 -11   3   32.59    2.26
 -33  13   1   59.33    3.02
  33  13   1   59.28    2.28
 -33  13   1   56.87    3.00
 -33 -13   1   56.26    2.26
 -33  13   3    9.31    3.35
 -33  13   3    8.51    2.39
 -33 -13   3    7.91    2.43
 -33  15   1    6.66    2.81
 -33  15   1    6.53    2.05
  33  15   1    5.30    2.06
 -33 -15   1    7.14    2.89
 -33  17   1   15.75    2.96
  33  17   1   21.18    2.96
 -33 -17   1   15.30    2.99
 -33  17   1   20.10    2.90
 -33  19   1   46.62    3.24
 -33  19   1   45.90    2.51
  33  19   1   43.76    3.34
 -33 -19   1   42.21    3.31
 -34   0   0    1.19    2.31
 -34   0   2   22.50    2.88
 -34  -2   0    0.90    2.31
 -34  -2   2    4.15    2.81
 -34   2   2    4.84    1.98
 -34  -4   0   14.69    1.73
 -34   4   2   14.10    2.87
 -34  -4   2   18.99    2.86
 -34  -6   0    2.32    2.32
 -34   6   2  131.44    3.27
 -34  -6   2  127.69    3.24
 -34  -8   0   23.34    2.88
 -34   8   2   20.77    2.95
 -34  -8   2   21.18    2.93
 -34 -10   0    4.66    2.81
 -34  10   2   15.97    2.07
 -34  10   2   11.95    2.08
 -34 -10   2   14.26    2.89
 -34 -12   0    2.41    2.83
 -34  12   2    2.10    2.00
 -34  12   2    4.22    2.78
 -34 -12   2    2.62    2.82
 -34 -14   0    2.04    2.85
 -34  14   2    1.33    2.00
 -34  14   2    1.03    3.05
  34  14   2    1.45    3.13
 -34 -14   2    1.91    2.85
 -34 -16   0    3.93    2.88
 -34 -18   0    2.80    3.33
 -35  -1   1   23.10    2.89
 -35   1   1   24.85    2.86
 -35  -1   3   22.52    2.46
 -35   1   3   25.27    3.40
 -35   3   1   24.45    2.12
 -35  -3   1   27.20    2.11
 -35  -3   3    6.88    2.36
 -35   3   3    7.35    3.30
 -35   5   1    9.20    2.85
 -35  -5   1    9.06    2.05
 -35  -5   3   58.59    2.64
 -35   5   3   64.73    2.67
 -35   7   1   12.75    2.04
 -35  -7   1    9.97    2.06
 -35  -7   3   41.03    2.65
 -35   9   1   58.58    3.04
 -35  -9   1   52.72    2.26
 -35  11   1   56.65    2.99
 -35  11   1   53.27    3.05
 -35 -11   1   51.47    2.25
 -35  13   1   22.51    2.14
  35  13   1   24.95    2.21
 -35  13   1   26.76    2.10
 -35 -13   1   25.25    2.94
 -35  15   1   13.17    3.34
 -35  15   1   10.28    2.44
  35  15   1   13.78    3.42
 -35 -15   1   13.09    3.40
 -36   0   0    1.86    2.76
 -36   0   2    0.30    2.79
 -36  -2   0   78.79    2.34
 -36  -2   2    3.12    2.82
 -36   2   2    2.63    1.99
 -36  -4   0    6.95    2.82
 -36   4   2    9.30    2.81
 -36  -4   2    9.17    2.02
 -36  -6   0  144.49    3.26
 -36   6   2    1.03    2.32
 -36  -6   2    2.32    2.32
 -36  -8   0   81.18    3.10
 -36   8   2    9.55    2.39
 -36  -8   2    9.21    3.33
 -36 -10   0   24.36    2.14
 -36 -12   0    8.96    2.38
 -37  -1   1   21.91    2.11
 -37   1   1   20.98    2.88
 -37  -3   1   30.00    2.92
 -37   3   1   25.06    2.21
 -37   5   1   92.01    3.36
 -37  -5   1   88.85    3.41
 -37   7   1   24.91    3.37
 -37  -7   1   19.67    2.49
   0   0   0    0.00    0.00
;
_shelx_hkl_checksum     50027
_shelx_res_file
;
TITL ip697 in Fdd2
    shelx.res
    created by SHELXL-2018/1 at 09:31:54 on 15-Apr-2019
CELL  0.71073  28.8687  31.5836   6.2953   90.000   90.000   90.000
ZERR     8.00   0.0022   0.0024   0.0004    0.000    0.000    0.000
LATT  -4
SYMM  - X, - Y,   Z
SYMM  1/4 - X, 1/4 + Y, 1/4 + Z
SYMM  1/4 + X, 1/4 - Y, 1/4 + Z
SFAC  C    H    N    CL   CU
UNIT  96 96 144 64 32
MERG   2
EQIV $1 1/4+X, 1/4-Y, 1/4+Z
EQIV $2 1/2-X,-Y, -1/2+Z
EQIV $3 1/2-X, -Y, 1/2+Z
EQIV $4 -1/4+X, 1/4-Y, -5/4+Z
RTAB H..O H1 Cl2
RTAB H..O H1 Cl1_$1
RTAB H..O H4 Cl3_$2
RTAB H..O H5 N5_$3
RTAB H..O H6 Cl2_$4
RTAB O..O C1 Cl2
RTAB O..O C1 Cl1_$1
RTAB O..O C4 Cl3_$2
RTAB O..O C5 N5_$3
RTAB O..O C6 Cl2_$4
RTAB XHY C1 H1 Cl2
RTAB XHY C1 H1 Cl1_$1
RTAB XHY C4 H4 Cl3_$2
RTAB XHY C5 H5 N5_$3
RTAB XHY C6 H6 Cl2_$4
HTAB C1 Cl1_$1
HTAB C1 Cl2
HTAB C2 Cl4_$2
EQIV $7 x, y, z-1
HTAB C3 Cl2_$7
HTAB C3 N8_$1
HTAB C4 Cl3_$2
HTAB C5 N5_$3
HTAB C6 Cl2_$4
FMAP   2
PLAN   10
SIZE     0.140   0.150   0.180
ACTA
HTAB    2.00000
BOND   $H
CONF
LIST   4
L.S.   4
TEMP   -60.00
WGHT    0.038100
FVAR       0.05333
CU1   5    0.198504    0.119167    0.944785    11.00000    0.01327    0.01689 =
         0.02103   -0.00465    0.00427    0.00071
CU2   5    0.155684    0.050966    0.519998    11.00000    0.01083    0.01540 =
         0.02435   -0.00141   -0.00067   -0.00198
CL1   4    0.143393    0.119762    0.635473    11.00000    0.02063    0.01997 =
         0.02220   -0.00354   -0.00407    0.00521
CL2   4    0.261247    0.148702    1.106641    11.00000    0.01704    0.07043 =
         0.05505   -0.04574   -0.00440    0.00521
CL3   4    0.170817    0.054895    1.109496    11.00000    0.03162    0.01936 =
         0.02059    0.00146    0.00373   -0.00475
CL4   4    0.169082   -0.019962    0.540217    11.00000    0.02317    0.01626 =
         0.02582    0.00267   -0.00243   -0.00014
N1    3    0.239117    0.087830    0.744808    11.00000    0.01506    0.01922 =
         0.01569   -0.00446    0.00237   -0.00119
N2    3    0.223742    0.062444    0.578584    11.00000    0.01170    0.01813 =
         0.02383   -0.00449    0.00091   -0.00306
N3    3    0.298083    0.068706    0.559512    11.00000    0.01196    0.01752 =
         0.02144   -0.00307    0.00377   -0.00105
N4    3    0.405733    0.093042    0.343883    11.00000    0.01598    0.01628 =
         0.02071    0.00342    0.00279   -0.00079
N5    3    0.416275    0.054559    0.442515    11.00000    0.01795    0.01717 =
         0.03269    0.00467    0.00517    0.00181
N6    3    0.343332    0.069307    0.486905    11.00000    0.01069    0.01782 =
         0.01810   -0.00243    0.00377   -0.00186
N7    3    0.087033    0.040748    0.471670    11.00000    0.01530    0.01884 =
         0.02695    0.00142   -0.00175   -0.00187
N8    3    0.061794    0.067665    0.340371    11.00000    0.02254    0.02292 =
         0.03826    0.01026   -0.00411   -0.00334
N9    3    0.018307    0.014340    0.434987    11.00000    0.01269    0.01736 =
         0.02987    0.00172   -0.00074   -0.00374
C1    1    0.283979    0.090868    0.732574    11.00000    0.01339    0.01545 =
         0.01843   -0.00316    0.00176   -0.00085
AFIX  43
H1    2    0.303232    0.105780    0.826934    11.00000   -1.20000
AFIX   0
C2    1    0.259841    0.051624    0.465355    11.00000    0.01582    0.02215 =
         0.02403   -0.00872    0.00263   -0.00448
AFIX  43
H2    2    0.259496    0.035051    0.341342    11.00000   -1.20000
AFIX   0
C3    1    0.362062    0.101516    0.372060    11.00000    0.01394    0.01781 =
         0.01969   -0.00089    0.00263   -0.00068
AFIX  43
H3    2    0.346291    0.125570    0.322048    11.00000   -1.20000
AFIX   0
C4    1    0.378222    0.041287    0.528315    11.00000    0.01861    0.01743 =
         0.02977    0.00104    0.00350    0.00067
AFIX  43
H4    2    0.375067    0.016178    0.607163    11.00000   -1.20000
AFIX   0
C5    1    0.060647    0.009119    0.527183    11.00000    0.01837    0.02022 =
         0.02933    0.00445   -0.00347   -0.00247
AFIX  43
H5    2    0.069354   -0.013471    0.615824    11.00000   -1.20000
AFIX   0
C6    1    0.020975    0.050831    0.316247    11.00000    0.02179    0.02617 =
         0.03883    0.01071   -0.00511   -0.00404
AFIX  43
H6    2   -0.002904    0.061861    0.231151    11.00000   -1.20000
AFIX   0
HKLF 4
REM  ip697 in Fdd2
REM R1 =  0.0229 for    3116 Fo > 4sig(Fo)  and  0.0244 for all    3323 data
REM    190 parameters refined using      1 restraints
END
WGHT      0.0381      0.0000
REM Instructions for potential hydrogen bonds
HTAB C1 Cl1_$1
HTAB C1 Cl2
HTAB C2 Cl4_$2
HTAB C3 Cl2_$7
HTAB C3 N8_$1
HTAB C4 Cl3_$2
HTAB C5 N5_$3
HTAB C6 Cl2_$4
REM Highest difference peak  0.879,  deepest hole -0.499,  1-sigma level  0.105
Q1    1   0.0000  0.0000 -0.0545  10.50000  0.05    0.88
Q2    1   0.1721  0.1129  0.9127  11.00000  0.05    0.72
Q3    1   0.2286  0.1163  0.9225  11.00000  0.05    0.61
Q4    1   0.1242  0.0492  0.4900  11.00000  0.05    0.58
Q5    1   0.1692  0.1292  0.6696  11.00000  0.05    0.57
Q6    1   0.1279  0.0568  0.5194  11.00000  0.05    0.55
Q7    1   0.1852  0.0560  0.5707  11.00000  0.05    0.53
Q8    1   0.1836  0.0523  0.4835  11.00000  0.05    0.52
Q9    1   0.1487  0.0528  1.0441  11.00000  0.05    0.46
Q10   1   0.1693  0.1275  0.5750  11.00000  0.05    0.45
;
_shelx_res_checksum     72814
