# Supplementary material for: Crystal structure of poly[tetra-μ-chlorido-tetra­chlorido­bis­(μ3-4,4′-bi-1,2,4-triazole-κ3 N 1:N 2:N 1′)(μ-4,4′-bi-1,2,4-triazole-κ3 N 1:N 1′)tetra­copper(II)]
Source: Acta Crystallogr E Crystallogr Commun. 2019 May 14;75(Pt 6):800–3. doi: 10.1107/S2056989019005516 (PMC6658958; doi:10.1107/S2056989019005516)
Supplement: Supplementary file 2 [file e-75-00800-Isup2.hkl]

data_I                                                                          
_shelx_title ' ip697 in Fdd2'                                                   
_shelx_refln_list_code          4                                               
_shelx_F_calc_maximum      918.21                                               
_exptl_crystal_F_000      3696.00                                               
_reflns_d_resolution_high  0.7568                                               
                                                                                
loop_                                                                           
 _space_group_symop_operation_xyz                                               
 'x, y, z'                                                                      
 '-x, -y, z'                                                                    
 '-x+1/4, y+1/4, z+1/4'                                                         
 'x+1/4, -y+1/4, z+1/4'                                                         
 'x, y+1/2, z+1/2'                                                              
 '-x, -y+1/2, z+1/2'                                                            
 '-x+1/4, y+3/4, z+3/4'                                                         
 'x+1/4, -y+3/4, z+3/4'                                                         
 'x+1/2, y, z+1/2'                                                              
 '-x+1/2, -y, z+1/2'                                                            
 '-x+3/4, y+1/4, z+3/4'                                                         
 'x+3/4, -y+1/4, z+3/4'                                                         
 'x+1/2, y+1/2, z'                                                              
 '-x+1/2, -y+1/2, z'                                                            
 '-x+3/4, y+3/4, z+1/4'                                                         
 'x+3/4, -y+3/4, z+1/4'                                                         
                                                                                
_cell_length_a    28.8687                                                       
_cell_length_b    31.5836                                                       
_cell_length_c     6.2953                                                       
_cell_angle_alpha  90.000                                                       
_cell_angle_beta   90.000                                                       
_cell_angle_gamma  90.000                                                       
                                                                                
_shelx_F_squared_multiplier     1.000                                           
                                                                                
loop_                                                                           
 _refln_index_h                                                                 
 _refln_index_k                                                                 
 _refln_index_l                                                                 
 _refln_F_squared_calc                                                          
 _refln_F_squared_meas                                                          
 _refln_F_squared_sigma                                                         
 _refln_observed_status                                                         
  15   1  -7      10686.02      10457.67       870.99 o                         
  17   1  -7       9898.91      10087.82       689.79 o                         
  19   1  -7      27244.65      25824.51      2043.60 o                         
  15   3  -7       4553.43       4778.37       867.93 o                         
  17   3  -7       2568.45       2548.91       652.09 o                         
  19   3  -7       7665.27       7420.42       593.75 o                         
  15   5  -7       5511.61       5905.27       789.20 o                         
  17   5  -7      13018.42      13360.02       745.96 o                         
  19   5  -7       3832.18       3395.46       683.64 o                         
  13   7  -7      15170.22      15693.65      3199.46 o                         
  15   7  -7       5170.80       5801.14       766.36 o                         
  17   7  -7      13039.34      12783.63       674.28 o                         
  19   7  -7       7349.22       7482.13       666.88 o                         
  13   9  -7      20010.42      19850.14      2332.79 o                         
  15   9  -7       8526.76       8095.75       678.24 o                         
  17   9  -7        178.32        122.77       661.63 o                         
  11  11  -7      12310.05      11976.04      1242.87 o                         
  13  11  -7      18706.89      17304.26      1966.74 o                         
  15  11  -7       1008.28        852.03       719.14 o                         
  17  11  -7      19334.33      19199.56      2756.44 o                         
   9  13  -7        706.05        665.42      1011.62 o                         
  11  13  -7       5020.31       5118.69       883.74 o                         
  13  13  -7       4306.90       4046.12       772.75 o                         
  15  13  -7       3375.03       3113.33       738.06 o                         
   5  15  -7      25335.53      23089.12      3871.00 o                         
   7  15  -7      14471.60      14128.97      2063.83 o                         
   9  15  -7       2483.51       1980.19       813.69 o                         
  11  15  -7        853.16        784.05       752.64 o                         
  13  15  -7       4024.51       3779.35       740.81 o                         
  15  15  -7       4997.27       4651.76       800.37 o                         
   1  17  -7      20804.93      19998.14      1275.35 o                         
   3  17  -7      18949.55      17745.47       897.11 o                         
   5  17  -7       8954.78       7337.74       827.06 o                         
   7  17  -7       3684.01       3151.78       733.28 o                         
   9  17  -7       3277.56       3124.28       655.56 o                         
  11  17  -7       5237.55       4952.41       667.12 o                         
  13  17  -7        936.83        882.51       725.01 o                         
   1  19  -7       2620.34       2265.74       892.50 o                         
   3  19  -7       6974.09       6969.73       988.63 o                         
   5  19  -7       2986.85       2473.16       903.58 o                         
   7  19  -7       5692.09       5493.90       670.14 o                         
   9  19  -7      19528.79      18687.65       785.77 o                         
  11  19  -7       3528.51       2783.48       866.39 o                         
   1  21  -7       6661.86       6168.00       923.53 o                         
   3  21  -7        228.07        367.16       805.03 o                         
   5  21  -7       3192.26       2658.24      1054.03 o                         
   7  21  -7       4398.08       4534.67       806.42 o                         
  10   0  -6      56702.79      59021.86      5398.65 o                         
  14   0  -6       7863.42       7772.50       776.88 o                         
  18   0  -6      51696.30      51681.36      1631.37 o                         
  22   0  -6       1636.07       1827.26       710.91 o                         
  26   0  -6        585.12        302.68       832.57 o                         
  10   2  -6       1019.49       1331.62       624.48 o                         
  12   2  -6       3597.25       3498.06       494.79 o                         
  14   2  -6      32261.59      32775.32      1796.46 o                         
  16   2  -6       4828.76       4978.77       501.99 o                         
  18   2  -6       5036.31       5035.19       437.55 o                         
  20   2  -6       8195.42       7042.45       516.86 o                         
  22   2  -6        115.91        114.72       577.01 o                         
  24   2  -6        867.97        789.84       506.96 o                         
  26   2  -6       2479.18       2445.41       686.38 o                         
  10   4  -6       2985.07       3110.22       582.94 o                         
  12   4  -6      17628.41      17039.02       759.69 o                         
  14   4  -6       1743.14       1664.54       554.96 o                         
  16   4  -6      13361.10      12584.47       804.10 o                         
  18   4  -6       4347.04       4190.80       570.87 o                         
  20   4  -6       5912.98       5776.56       508.03 o                         
  22   4  -6      13013.51      12195.79       627.81 o                         
  24   4  -6      11820.67      11903.31       625.68 o                         
  26   4  -6       8797.08       9888.85       886.27 o                         
   8   6  -6      13518.08      13488.44      2371.47 o                         
  10   6  -6       8524.31       8757.73       563.02 o                         
  12   6  -6       6345.25       6386.37       551.13 o                         
  14   6  -6      11500.17      11310.21       646.09 o                         
  16   6  -6       2690.37       2700.50       495.94 o                         
  18   6  -6      54826.36      54920.18      2252.88 o                         
  20   6  -6       3886.42       3432.50       501.33 o                         
  22   6  -6      49756.13      51877.65      1969.99 o                         
  24   6  -6       3849.14       4005.50       602.08 o                         
   6   8  -6      13927.20      13765.12      2181.61 o                         
   8   8  -6       2639.99       2777.66       664.44 o                         
  10   8  -6       1071.55       1134.10       502.05 o                         
  12   8  -6      11108.35      11531.96       800.49 o                         
  14   8  -6      28530.90      27824.54       681.66 o                         
  16   8  -6      10982.37       9915.92       687.26 o                         
  18   8  -6      31019.76      30777.60       838.77 o                         
  20   8  -6       5673.73       6142.42       640.71 o                         
  22   8  -6      28726.83      28677.78      1062.91 o                         
  24   8  -6      15589.67      15998.53       793.36 o                         
   4  10  -6       5215.00       4525.65       847.72 o                         
   6  10  -6      14581.86      13240.44       797.17 o                         
   8  10  -6         66.80        145.68       568.35 o                         
  10  10  -6        968.49       1007.39       569.95 o                         
  12  10  -6      13181.67      13748.20       620.55 o                         
  14  10  -6      11937.02      11594.79       561.18 o                         
  16  10  -6       6609.67       6350.91       543.98 o                         
  18  10  -6       3964.91       3901.41       535.69 o                         
  20  10  -6      24294.24      24589.03      1186.97 o                         
  22  10  -6       4509.24       4164.89       604.83 o                         
  24  10  -6       3090.66       2465.73       662.74 o                         
   2  12  -6      12749.14      12908.43       874.18 o                         
   4  12  -6      14236.42      13803.22       644.77 o                         
   6  12  -6         56.20        191.85       454.30 o                         
   8  12  -6       1729.65       1709.77       495.87 o                         
  10  12  -6      37262.77      37530.72      1422.96 o                         
  12  12  -6       5391.75       5527.13       511.05 o                         
  14  12  -6       3385.18       3319.82       451.04 o                         
  16  12  -6       3441.53       3010.59       497.95 o                         
  18  12  -6      17737.35      19636.84       826.36 o                         
  20  12  -6       1100.34       1051.24       623.22 o                         
  22  12  -6       1368.46       1287.24       589.26 o                         
   0  14  -6       2483.97       2236.11       882.49 o                         
   2  14  -6       3484.83       3554.91       638.93 o                         
   4  14  -6        269.41        302.00       572.06 o                         
   6  14  -6      25829.66      27359.79      1009.98 o                         
   8  14  -6      13850.91      14852.88       534.66 o                         
  10  14  -6       1106.56        950.78       444.14 o                         
  12  14  -6      10143.88      10848.05       487.40 o                         
  14  14  -6      52300.89      53247.21      1948.70 o                         
  16  14  -6       2388.78       2395.62       493.18 o                         
  18  14  -6       6307.41       6061.03       522.07 o                         
  20  14  -6       4832.90       5087.30       520.32 o                         
  22  14  -6       5610.93       5771.84       621.75 o                         
   2  16  -6      13577.17      12450.02       794.67 o                         
   4  16  -6          0.90         63.35       543.41 o                         
   6  16  -6      13268.01      13407.00       591.94 o                         
   8  16  -6      21907.95      22584.15      1262.49 o                         
  10  16  -6      36146.84      34042.45      2898.43 o                         
  12  16  -6       6711.88       6632.22       463.71 o                         
  14  16  -6       1971.33       1835.45       445.23 o                         
  16  16  -6       4301.73       4063.83       516.80 o                         
  18  16  -6       4837.12       4971.42       544.51 o                         
  20  16  -6      10844.62      11440.86       537.90 o                         
  22  16  -6        659.18        755.92      1177.82 o                         
   0  18  -6      17841.62      17825.57       998.51 o                         
   2  18  -6      17481.10      17267.84       604.32 o                         
   4  18  -6       2064.29       2051.71       604.19 o                         
   6  18  -6       8611.81       9227.88       558.67 o                         
   8  18  -6      19852.97      21567.81       775.15 o                         
  10  18  -6        583.21        669.79       547.78 o                         
  12  18  -6        527.36        643.63       489.78 o                         
  14  18  -6       3291.94       3159.55       535.26 o                         
  16  18  -6       5630.68       6176.77       524.67 o                         
  18  18  -6       4713.19       3989.36       544.72 o                         
  20  18  -6       4334.68       4470.83       602.34 o                         
   2  20  -6        525.99        742.06       515.05 o                         
   4  20  -6      34137.72      34580.51       825.80 o                         
   6  20  -6      11941.42      12122.61       573.59 o                         
   8  20  -6       2517.99       2395.72       495.97 o                         
  10  20  -6       1817.90       1807.88       487.77 o                         
  12  20  -6       5269.02       5170.59       596.71 o                         
  14  20  -6      30525.44      30289.94      1795.67 o                         
  16  20  -6        916.76        575.06       508.46 o                         
  18  20  -6      12206.75      12596.17       832.63 o                         
   0  22  -6      14696.65      14134.04       958.08 o                         
   2  22  -6       7897.55       8231.03       525.59 o                         
   4  22  -6       2980.36       3196.58       501.99 o                         
   6  22  -6       1480.55       1338.07       564.78 o                         
   8  22  -6        124.06         60.42       578.47 o                         
  10  22  -6       3404.70       3075.19       587.98 o                         
  12  22  -6      10152.71      10045.36       618.99 o                         
  14  22  -6        862.47        958.76       583.85 o                         
  16  22  -6       1285.52       1296.25       715.25 o                         
   2  24  -6       1607.92       1520.07       589.13 o                         
   4  24  -6       9727.76      10964.64       623.17 o                         
   6  24  -6       8175.27       8409.55       615.05 o                         
   8  24  -6       4206.82       4185.12       592.59 o                         
  10  24  -6       3354.18       3588.65       589.32 o                         
  12  24  -6       3968.85       3534.38       592.52 o                         
  14  24  -6       2650.18       2444.38       688.66 o                         
   0  26  -6      22097.51      21705.95      1030.16 o                         
   2  26  -6       2041.65       2116.62       591.16 o                         
   4  26  -6       2973.00       3168.88       594.02 o                         
   6  26  -6       8453.88       8653.03       616.33 o                         
   8  26  -6       1726.06       1859.20       514.46 o                         
  10  26  -6       1776.31       2464.29       681.34 o                         
   2  28  -6       1938.20       1717.38       522.95 o                         
   4  28  -6        713.31        957.48       681.24 o                         
   6  28  -6       1554.32       1251.66      1184.86 o                         
   7   1  -5       2352.21       2166.07       484.71 o                         
   9   1  -5     113292.80     116721.80      3418.35 o                         
  11   1  -5        989.81       1168.62       394.40 o                         
  13   1  -5       1715.55       1556.30       418.09 o                         
  15   1  -5       4800.94       4569.87       429.54 o                         
  17   1  -5       4527.87       4406.85       523.32 o                         
  19   1  -5      20636.46      20027.23       604.11 o                         
  21   1  -5       7840.02       7124.03       625.25 o                         
  23   1  -5      16224.40      15821.37       661.29 o                         
  25   1  -5      21866.43      22225.70       679.92 o                         
  27   1  -5       7914.11       8026.11       738.37 o                         
  29   1  -5      11732.73      11239.19       910.62 o                         
   7   3  -5      19793.53      18774.20       719.60 o                         
   9   3  -5      16090.63      14855.62       587.94 o                         
  11   3  -5       9578.19       9657.56       500.37 o                         
  13   3  -5     101915.51     100546.34      2377.29 o                         
  15   3  -5      38081.04      36765.43      1171.73 o                         
  17   3  -5        349.36        364.14       400.48 o                         
  19   3  -5        809.31        766.08       402.51 o                         
  21   3  -5      18282.24      17180.22       547.84 o                         
  23   3  -5      22111.37      20662.58       859.64 o                         
  25   3  -5       7897.48       7668.95       628.93 o                         
  27   3  -5       4389.00       4007.90       602.45 o                         
  29   3  -5      12616.64      11231.80      2053.28 o                         
   5   5  -5      23848.40      23262.72      2886.55 o                         
   7   5  -5      71469.69      70883.80      3384.44 o                         
   9   5  -5      34564.13      34914.47      1185.48 o                         
  11   5  -5      46878.78      46475.20      2464.24 o                         
  13   5  -5       4634.16       4742.01       460.97 o                         
  15   5  -5       8936.23       8830.16       475.30 o                         
  17   5  -5      24772.85      22556.04       666.66 o                         
  19   5  -5       1327.60       1266.29       354.98 o                         
  21   5  -5       7618.33       7911.94       508.46 o                         
  23   5  -5       2972.99       2742.45       428.30 o                         
  25   5  -5      17331.84      16521.50       822.00 o                         
  27   5  -5       6205.03       5947.51       598.56 o                         
  29   5  -5       4487.46       4146.60       526.10 o                         
   1   7  -5      11104.21      10512.46      1255.17 o                         
   3   7  -5      43156.81      40419.25      1349.26 o                         
   5   7  -5      10377.04       9877.58       516.46 o                         
   7   7  -5      34823.11      35018.99      1151.97 o                         
   9   7  -5      35497.51      34836.70       998.06 o                         
  11   7  -5      66713.26      67397.09      1694.74 o                         
  13   7  -5      16023.75      15561.63       714.41 o                         
  15   7  -5      17984.85      18177.80       722.78 o                         
  17   7  -5       9859.13       9575.53       448.53 o                         
  19   7  -5       4876.30       4667.77       420.65 o                         
  21   7  -5        311.16        517.21       480.84 o                         
  23   7  -5      13723.96      14093.55       531.68 o                         
  25   7  -5        921.31        936.54       416.29 o                         
  27   7  -5       5227.30       4916.99       598.56 o                         
  29   7  -5      14225.82      13643.19       565.25 o                         
   1   9  -5      34238.33      34730.56       948.51 o                         
   3   9  -5      27118.43      27119.01       809.04 o                         
   5   9  -5       5803.46       5915.00       585.57 o                         
   7   9  -5      70305.94      70095.49      2880.43 o                         
   9   9  -5      18064.22      17843.58       646.40 o                         
  11   9  -5      21991.94      21408.15       529.30 o                         
  13   9  -5      75092.64      73255.78      1774.13 o                         
  15   9  -5      25027.52      24865.86       697.19 o                         
  17   9  -5      14592.55      14164.91       402.53 o                         
  19   9  -5       2722.03       2966.02       432.94 o                         
  21   9  -5      17602.56      18086.95       544.52 o                         
  23   9  -5       2252.22       2360.53       491.73 o                         
  25   9  -5      17379.34      18469.84       629.85 o                         
  27   9  -5       8377.46       8214.86       533.92 o                         
  29   9  -5       4265.83       3779.58       612.68 o                         
   1  11  -5      34837.30      34555.14       702.62 o                         
   3  11  -5      10009.11      10413.00       584.56 o                         
   5  11  -5      26980.68      27326.38      1082.49 o                         
   7  11  -5      13224.02      13434.70       504.04 o                         
   9  11  -5      81356.25      82978.27      2144.75 o                         
  11  11  -5      40870.57      39100.58       773.90 o                         
  13  11  -5       6007.87       5892.57       378.81 o                         
  15  11  -5       1062.83       1523.83       318.61 o                         
  17  11  -5      21352.61      20883.48       484.37 o                         
  19  11  -5      44174.75      43381.87       545.32 o                         
  21  11  -5        207.05        145.65       419.22 o                         
  23  11  -5        569.14        643.31       418.07 o                         
  25  11  -5        708.70        673.02       583.04 o                         
  27  11  -5       7851.14       7156.92       538.47 o                         
   1  13  -5      50244.32      52649.24       842.25 o                         
   3  13  -5       5759.85       6295.41       547.33 o                         
   5  13  -5     104402.73     104386.56      1880.27 o                         
   7  13  -5      24418.10      24853.20       807.31 o                         
   9  13  -5       2072.30       2316.28       420.82 o                         
  11  13  -5       2812.93       2772.53       421.52 o                         
  13  13  -5      60551.61      60785.26       888.31 o                         
  15  13  -5      11179.82      10566.53       387.57 o                         
  17  13  -5       2744.09       2339.53       383.43 o                         
  19  13  -5       9705.47       9219.60       447.31 o                         
  21  13  -5      10231.05      10165.06       449.50 o                         
  23  13  -5      21406.08      20902.91       724.17 o                         
  25  13  -5      17569.24      17975.01       502.96 o                         
  27  13  -5       5570.96       5136.59       601.97 o                         
   1  15  -5      20801.71      21027.05       487.92 o                         
   3  15  -5       3799.59       3978.30       437.76 o                         
   5  15  -5      27290.95      27898.47       577.35 o                         
   7  15  -5      72826.79      74879.78      1226.04 o                         
   9  15  -5      13796.12      14072.48       479.00 o                         
  11  15  -5       2556.44       2921.36       421.40 o                         
  13  15  -5       9350.36       9255.76       442.48 o                         
  15  15  -5       5571.29       5995.77       486.99 o                         
  17  15  -5       1411.05       1451.53       419.19 o                         
  19  15  -5       3494.37       3681.55       426.23 o                         
  21  15  -5      11929.59      12037.19       453.84 o                         
  23  15  -5      11900.77      12317.58       448.76 o                         
  25  15  -5       1236.12       1408.51       507.09 o                         
  27  15  -5      17315.72      18042.68       574.35 o                         
   1  17  -5      28047.70      28151.09       475.94 o                         
   3  17  -5       7493.62       7809.75       454.02 o                         
   5  17  -5      54037.79      54892.60      1009.12 o                         
   7  17  -5      40979.90      41024.64      1151.61 o                         
   9  17  -5      25823.11      25831.06       710.98 o                         
  11  17  -5      19400.19      19945.47       491.16 o                         
  13  17  -5        968.33        872.04       441.83 o                         
  15  17  -5         13.91        123.53       476.13 o                         
  17  17  -5      20544.62      19692.26       459.14 o                         
  19  17  -5       5228.73       5409.83       392.15 o                         
  21  17  -5        864.08        853.23       491.90 o                         
  23  17  -5       7004.54       6967.03       474.66 o                         
  25  17  -5      11318.98      10991.98       536.87 o                         
   1  19  -5      10666.86      10395.29       399.46 o                         
   3  19  -5      33000.02      33414.68       755.02 o                         
   5  19  -5       4365.05       4251.23       431.01 o                         
   7  19  -5      41110.59      41759.59      1151.39 o                         
   9  19  -5       9472.82       9772.59       448.54 o                         
  11  19  -5      25493.44      26447.57       577.83 o                         
  13  19  -5      32405.25      32177.97       549.52 o                         
  15  19  -5      10491.11      11051.09       519.65 o                         
  17  19  -5      13869.73      13578.11       474.35 o                         
  19  19  -5        694.53        777.94       482.98 o                         
  21  19  -5      15773.60      16149.39       538.25 o                         
  23  19  -5       5469.74       5028.04       467.30 o                         
  25  19  -5       1799.82       1553.54       702.28 o                         
   1  21  -5       9160.52       9018.53       387.59 o                         
   3  21  -5      15735.56      15781.09       425.30 o                         
   5  21  -5       4609.55       4613.43       313.90 o                         
   7  21  -5      46701.74      48021.39      1094.21 o                         
   9  21  -5      23722.95      23443.26       576.61 o                         
  11  21  -5      38372.82      38880.94       785.31 o                         
  13  21  -5       7552.72       8452.47       542.04 o                         
  15  21  -5       6115.61       6611.17       504.60 o                         
  17  21  -5       6750.85       7564.86       506.72 o                         
  19  21  -5       7801.27       8382.44       600.05 o                         
  21  21  -5        795.93        686.45       503.06 o                         
  23  21  -5       2603.59       2791.63       591.88 o                         
   1  23  -5       4894.12       4961.14       399.70 o                         
   3  23  -5       3156.64       3210.24       430.10 o                         
   5  23  -5      17441.90      17209.02       472.73 o                         
   7  23  -5       4118.26       4515.17       501.96 o                         
   9  23  -5      35589.05      38633.67       612.89 o                         
  11  23  -5      38149.06      40185.83       840.94 o                         
  13  23  -5       4138.06       4121.22       439.55 o                         
  15  23  -5        782.61        740.23       513.70 o                         
  17  23  -5      15273.43      16233.70       554.88 o                         
  19  23  -5       1816.92       1831.11       506.76 o                         
  21  23  -5      11194.18      11151.54       629.34 o                         
   1  25  -5      13858.93      14233.46       597.63 o                         
   3  25  -5       4392.44       4414.40       431.51 o                         
   5  25  -5      34750.11      35354.73       524.24 o                         
   7  25  -5       9114.15       9675.43       519.60 o                         
   9  25  -5      21026.44      19923.27       461.89 o                         
  11  25  -5       6187.20       6455.43       445.21 o                         
  13  25  -5      12735.38      13508.58       545.63 o                         
  15  25  -5      16919.69      17835.55       563.80 o                         
  17  25  -5       6978.24       7156.32       600.03 o                         
  19  25  -5        642.56        570.84       633.71 o                         
   1  27  -5      12807.59      13192.68       462.31 o                         
   3  27  -5      15693.82      15984.44       471.99 o                         
   5  27  -5       1445.09       1406.93       420.95 o                         
   7  27  -5       6828.01       7319.36       450.19 o                         
   9  27  -5      37461.73      41072.52       689.46 o                         
  11  27  -5       2251.20       1907.32       585.03 o                         
  13  27  -5       6006.95       5998.56       561.14 o                         
  15  27  -5       6839.37       6529.24       526.15 o                         
  17  27  -5       2982.46       2755.90       594.66 o                         
   1  29  -5       5989.81       6081.46       518.97 o                         
   3  29  -5      30370.66      31235.18       540.95 o                         
   5  29  -5      22751.87      23125.06       561.19 o                         
   7  29  -5       6880.14       7036.95       528.45 o                         
   9  29  -5       7655.32       7583.10       602.11 o                         
  11  29  -5       7643.55       6882.35       479.64 o                         
  13  29  -5       1143.74       1374.13       503.39 o                         
  15  29  -5       8989.90       7720.90       900.07 o                         
   1  31  -5      10255.05       9452.12       445.83 o                         
   3  31  -5      16799.11      16734.94       549.28 o                         
   5  31  -5        517.66        576.32       502.23 o                         
   7  31  -5       9673.14       9854.78       537.78 o                         
   9  31  -5       3098.23       2808.92       537.00 o                         
  11  31  -5      12294.61      12295.07      1237.59 o                         
   1  33  -5       4052.21       4272.18       597.22 o                         
   3  33  -5       1325.85        969.29       592.80 o                         
   4   0  -4      26142.43      29153.77      2007.57 o                         
   8   0  -4      18002.01      15600.01       836.78 o                         
  12   0  -4      80304.27      94517.69      1241.11 o                         
  16   0  -4      62926.45      56960.95      1002.03 o                         
  20   0  -4      44189.81      41308.20       812.17 o                         
  24   0  -4      12959.11      13613.53       766.46 o                         
  28   0  -4      30205.90      28077.90       769.98 o                         
  32   0  -4      43999.57      46764.86      1202.43 o                         
   4   2  -4      58847.34      58960.22      2771.32 o                         
   6   2  -4      55015.30      50625.09      2023.64 o                         
   8   2  -4      54090.05      51088.75      1547.03 o                         
  10   2  -4      51283.37      50659.82       990.45 o                         
  12   2  -4      45292.68      42954.18       699.81 o                         
  14   2  -4       5036.08       4902.23       448.74 o                         
  16   2  -4      39107.52      36418.78       652.57 o                         
  18   2  -4      35200.40      32271.63       656.32 o                         
  20   2  -4      20321.46      20927.92       591.68 o                         
  22   2  -4      28346.27      27168.42       543.96 o                         
  24   2  -4      50617.54      49171.25       900.07 o                         
  26   2  -4      18486.11      19349.01       656.32 o                         
  28   2  -4      13285.91      14276.16       637.65 o                         
  30   2  -4       5669.18       5978.01       589.57 o                         
  32   2  -4       7815.77       7211.49       734.64 o                         
   2   4  -4       8034.30       7853.92      1024.88 o                         
   4   4  -4      39726.48      42183.02      1795.95 o                         
   6   4  -4      19747.91      20014.04       889.60 o                         
   8   4  -4      86206.81      85021.77      2881.95 o                         
  10   4  -4         11.34        161.21       293.02 o                         
  12   4  -4      30275.71      28652.47       674.08 o                         
  14   4  -4      43148.55      39937.12       539.67 o                         
  16   4  -4       6826.65       6650.20       549.41 o                         
  18   4  -4      49509.39      49607.21       718.47 o                         
  20   4  -4      24025.21      23193.19      1198.92 o                         
  22   4  -4      19162.37      18382.36       569.30 o                         
  24   4  -4       8958.19       7989.87       444.91 o                         
  26   4  -4       1005.79        985.93       479.97 o                         
  28   4  -4       7829.52       7785.32       514.03 o                         
  30   4  -4      18519.26      17816.20       566.82 o                         
  32   4  -4       4916.89       3973.58       527.04 o                         
   2   6  -4      34832.18      37190.23      1314.95 o                         
   4   6  -4      71903.80      73695.97      2214.15 o                         
   6   6  -4       4783.16       5146.34       419.25 o                         
   8   6  -4      44829.24      42369.62      1245.34 o                         
  10   6  -4       7191.07       7511.56       339.99 o                         
  12   6  -4      39650.00      37255.98       811.41 o                         
  14   6  -4       3317.37       3629.48       279.90 o                         
  16   6  -4      88985.77      84250.87      1379.32 o                         
  18   6  -4       1942.82       1891.95       320.48 o                         
  20   6  -4       2781.94       3006.64       358.78 o                         
  22   6  -4      10914.18      10362.18       393.10 o                         
  24   6  -4      45628.59      46875.36       873.70 o                         
  26   6  -4      20831.25      20913.95      1329.01 o                         
  28   6  -4      44791.43      44122.47      1193.65 o                         
  30   6  -4       6697.29       6173.48       603.16 o                         
  32   6  -4       4915.59       3715.42       604.75 o                         
   0   8  -4     212713.53     235087.75      8169.17 o                         
   2   8  -4       4118.74       3917.42       472.97 o                         
   4   8  -4      38072.06      40044.05       672.86 o                         
   6   8  -4        519.35        457.76       396.79 o                         
   8   8  -4      89150.72      88478.76      1926.42 o                         
  10   8  -4       1725.08       1828.42       366.50 o                         
  12   8  -4      46543.05      42430.50      1204.75 o                         
  14   8  -4      15095.03      14357.82       346.41 o                         
  16   8  -4      30663.67      29892.00       456.87 o                         
  18   8  -4      27529.63      26847.50       410.07 o                         
  20   8  -4      86889.98      85023.30       768.82 o                         
  22   8  -4      19918.25      19574.87       378.16 o                         
  24   8  -4      15426.21      16062.25       523.50 o                         
  26   8  -4        176.61        114.71       372.87 o                         
  28   8  -4      18945.77      17787.50       539.18 o                         
  30   8  -4       6140.55       6216.81       427.47 o                         
  32   8  -4       9342.96       9170.00       666.47 o                         
   2  10  -4      38203.93      37689.82       545.19 o                         
   4  10  -4      76960.99      80005.23       891.12 o                         
   6  10  -4      65506.16      67535.99      1094.07 o                         
   8  10  -4      14267.54      13453.47       426.89 o                         
  10  10  -4      18009.28      18355.71       473.37 o                         
  12  10  -4      13122.93      11989.86       382.19 o                         
  14  10  -4      40849.62      39668.91       889.10 o                         
  16  10  -4      14499.68      14257.04       399.85 o                         
  18  10  -4       6938.80       7204.41       339.74 o                         
  20  10  -4       8252.33       7726.17       372.55 o                         
  22  10  -4      21373.83      20138.06       379.92 o                         
  24  10  -4       5833.19       5608.13       356.42 o                         
  26  10  -4      29674.18      29629.89       469.41 o                         
  28  10  -4       1987.49       2282.48       547.28 o                         
  30  10  -4      12115.49      12852.78       541.06 o                         
  32  10  -4       9277.33       9383.34      1186.61 o                         
   0  12  -4      43460.93      42991.22      1717.51 o                         
   2  12  -4      84969.40      86302.69       846.98 o                         
   4  12  -4      13578.18      13350.34       434.28 o                         
   6  12  -4       9764.66       9800.39       403.92 o                         
   8  12  -4      30896.12      30981.18       683.48 o                         
  10  12  -4      15461.50      15509.50       418.03 o                         
  12  12  -4      19622.67      20455.55       499.28 o                         
  14  12  -4      32138.79      31732.37       924.35 o                         
  16  12  -4      28667.78      29545.36       418.91 o                         
  18  12  -4       4848.82       4737.94       328.99 o                         
  20  12  -4      32998.02      31597.44       413.62 o                         
  22  12  -4       5898.12       6164.99       362.78 o                         
  24  12  -4       3830.16       3948.44       423.60 o                         
  26  12  -4       4727.87       5099.22       354.07 o                         
  28  12  -4      26906.08      28313.60       453.90 o                         
  30  12  -4       2507.82       2181.53       510.33 o                         
   2  14  -4      20467.36      21411.68       503.44 o                         
   4  14  -4       9278.07       9108.23       341.82 o                         
   6  14  -4       7651.65       7886.81       386.33 o                         
   8  14  -4      56369.30      58430.04      1045.12 o                         
  10  14  -4      12621.65      12780.95       473.61 o                         
  12  14  -4      17717.58      16675.82       533.67 o                         
  14  14  -4      10624.38      10582.65       451.24 o                         
  16  14  -4      64954.10      63760.77       582.89 o                         
  18  14  -4      10012.63      10067.21       438.26 o                         
  20  14  -4      43476.08      41301.36       601.87 o                         
  22  14  -4       3466.17       3650.63       382.72 o                         
  24  14  -4      19208.04      20253.22       398.59 o                         
  26  14  -4       1425.29       1248.32       373.07 o                         
  28  14  -4      15491.60      16350.82       485.89 o                         
  30  14  -4       6123.50       6343.44       558.22 o                         
   0  16  -4      34510.28      34421.34       630.20 o                         
   2  16  -4      21897.66      22615.14       395.95 o                         
   4  16  -4       1544.30       1580.62       299.15 o                         
   6  16  -4       6280.10       6333.68       370.74 o                         
   8  16  -4       3472.61       3586.66       430.99 o                         
  10  16  -4      18636.74      18528.45       442.27 o                         
  12  16  -4       2273.35       1995.78       364.10 o                         
  14  16  -4      81964.55      83357.12      2341.65 o                         
  16  16  -4       9352.46       9534.77       394.04 o                         
  18  16  -4      52707.86      50924.22      1054.10 o                         
  20  16  -4      25737.42      26339.67       556.75 o                         
  22  16  -4       8005.72       7879.10       364.96 o                         
  24  16  -4        951.93       1245.44       375.98 o                         
  26  16  -4       1163.83       1178.19       445.47 o                         
  28  16  -4      14473.64      14384.55       483.55 o                         
  30  16  -4      21640.43      22638.82      1258.69 o                         
   2  18  -4       3648.58       3406.06       379.70 o                         
   4  18  -4      91383.97      92565.26       610.10 o                         
   6  18  -4       2508.54       2738.82       366.91 o                         
   8  18  -4      33520.86      34167.51       830.34 o                         
  10  18  -4      30332.61      31933.44       818.26 o                         
  12  18  -4      49688.27      49864.99       571.51 o                         
  14  18  -4       4247.62       4370.53       419.47 o                         
  16  18  -4      26211.07      26540.90       491.14 o                         
  18  18  -4      18191.57      16701.69       535.63 o                         
  20  18  -4       6936.92       6643.55       396.78 o                         
  22  18  -4      20555.36      21034.47       467.92 o                         
  24  18  -4      12552.10      13389.27       411.58 o                         
  26  18  -4      27622.33      27362.00       748.53 o                         
  28  18  -4       1880.95       1890.44       456.09 o                         
   0  20  -4      47057.86      47792.32       787.56 o                         
   2  20  -4      14389.13      14900.27       379.99 o                         
   4  20  -4      19074.63      19093.39       393.95 o                         
   6  20  -4      17535.51      17401.04       624.95 o                         
   8  20  -4       3662.44       4231.73       421.34 o                         
  10  20  -4       2828.06       2929.55       416.64 o                         
  12  20  -4       5144.87       5521.43       426.25 o                         
  14  20  -4      29148.09      28392.47       462.29 o                         
  16  20  -4      14481.32      13980.98       403.92 o                         
  18  20  -4       2534.90       2883.18       487.17 o                         
  20  20  -4      46735.52      49319.38       616.32 o                         
  22  20  -4       6027.66       6078.19       399.31 o                         
  24  20  -4      13962.13      14411.22       443.93 o                         
  26  20  -4       6636.67       6439.27       467.00 o                         
  28  20  -4       9783.13       9397.98       886.00 o                         
   2  22  -4        395.17        232.55       320.52 o                         
   4  22  -4      16039.18      15925.17       407.38 o                         
   6  22  -4      15506.07      15026.76       374.59 o                         
   8  22  -4      11176.34      11515.96       447.80 o                         
  10  22  -4      30085.07      29761.60       468.32 o                         
  12  22  -4      37981.27      36604.95       633.37 o                         
  14  22  -4      20275.39      19999.59       587.27 o                         
  16  22  -4      22083.21      20988.21       453.78 o                         
  18  22  -4      15485.50      15387.29       473.97 o                         
  20  22  -4       1641.64       1953.65       484.78 o                         
  22  22  -4       6733.30       6718.91       472.87 o                         
  24  22  -4      18505.65      19116.53       560.60 o                         
  26  22  -4      11053.29      11009.86       634.39 o                         
   0  24  -4      48374.40      48370.91       592.84 o                         
   2  24  -4      58649.48      59726.26       523.30 o                         
   4  24  -4       7935.34       8250.56       377.92 o                         
   6  24  -4      37835.34      37858.58       487.18 o                         
   8  24  -4      23736.29      24238.99       394.97 o                         
  10  24  -4        160.88         80.05       348.51 o                         
  12  24  -4        788.71        578.31       485.03 o                         
  14  24  -4       8661.13       8386.29       407.46 o                         
  16  24  -4       1151.46       1413.73       420.88 o                         
  18  24  -4      24462.31      25223.70       553.41 o                         
  20  24  -4       2604.76       2754.40       584.42 o                         
  22  24  -4      30947.46      31839.67      1004.45 o                         
  24  24  -4       2621.51       2351.47       456.18 o                         
   2  26  -4      15165.75      14701.49       368.51 o                         
   4  26  -4        218.03        502.38       349.36 o                         
   6  26  -4      37157.36      38157.28       487.76 o                         
   8  26  -4      16397.34      17550.49       463.06 o                         
  10  26  -4      24054.64      25373.71       557.48 o                         
  12  26  -4       5883.60       6337.92       501.25 o                         
  14  26  -4       5079.77       5736.44       437.44 o                         
  16  26  -4       3647.35       3823.77       390.73 o                         
  18  26  -4        189.77        315.22       500.42 o                         
  20  26  -4      18708.73      19411.44       555.53 o                         
  22  26  -4       2475.82       2539.70       510.93 o                         
   0  28  -4       6652.10       7419.46       622.74 o                         
   2  28  -4       5922.46       6406.77       435.95 o                         
   4  28  -4      12933.81      12439.36       382.16 o                         
   6  28  -4      21050.69      20828.34       384.03 o                         
   8  28  -4       2407.26       2771.58       348.92 o                         
  10  28  -4       9468.44      10440.19       514.83 o                         
  12  28  -4      32845.74      34311.86       583.14 o                         
  14  28  -4      15902.52      15938.53       727.37 o                         
  16  28  -4      12579.26      12433.47       611.43 o                         
  18  28  -4        324.46        211.87       576.98 o                         
  20  28  -4       7557.12       7558.10       568.24 o                         
   2  30  -4       2296.60       2530.83       350.55 o                         
   4  30  -4       9342.01       9435.29       403.34 o                         
   6  30  -4       7070.29       6968.95       341.88 o                         
   8  30  -4       1233.65       1448.75       419.15 o                         
  10  30  -4      35561.21      35728.97       875.83 o                         
  12  30  -4        774.41        580.59       505.09 o                         
  14  30  -4       7034.77       6947.30       471.63 o                         
  16  30  -4        340.92        387.13       580.33 o                         
  18  30  -4      26420.66      28105.55       708.02 o                         
   0  32  -4      22852.15      22644.54       993.24 o                         
   2  32  -4       3222.87       3179.82       415.34 o                         
   4  32  -4      15119.54      15449.38       481.60 o                         
   6  32  -4       8762.47       9244.55       472.22 o                         
   8  32  -4       5441.42       5718.78       461.09 o                         
  10  32  -4       2791.41       2491.10       505.71 o                         
  12  32  -4       4212.78       4277.69       591.20 o                         
  14  32  -4      14458.82      14597.21       653.67 o                         
  16  32  -4       6131.75       5838.73       928.20 o                         
   2  34  -4      11265.11      11171.82       483.52 o                         
   4  34  -4       4344.47       4159.48       511.51 o                         
   6  34  -4       7271.21       7046.29       520.75 o                         
   8  34  -4       7050.04       6665.08       468.24 o                         
  10  34  -4      10069.47      10321.60       625.46 o                         
  12  34  -4      13048.68      12787.66       712.89 o                         
   0  36  -4        662.62        910.60       801.06 o                         
   2  36  -4      11386.93      11363.65       478.28 o                         
   4  36  -4        175.26        -12.66       588.35 o                         
   6  36  -4      10298.46      10048.42       889.52 o                         
   3   1  -3      76592.45      76778.89      3199.36 o                         
   5   1  -3      27965.78      26708.30       670.31 o                         
   7   1  -3     117084.61     107296.05      1224.39 o                         
   9   1  -3      16962.32      15220.94       572.95 o                         
  11   1  -3      84233.78      78847.62       870.13 o                         
  13   1  -3     160743.08     150841.72      2324.00 o                         
  15   1  -3      45939.00      42873.74       645.14 o                         
  17   1  -3      43317.52      38921.94       717.24 o                         
  19   1  -3       1466.80       1541.04       342.33 o                         
  21   1  -3      59659.06      58206.94       712.24 o                         
  23   1  -3       5964.92       5744.79       434.41 o                         
  25   1  -3      10716.94      11160.18       529.52 o                         
  27   1  -3       7270.26       7050.05       425.61 o                         
  29   1  -3       2412.76       2650.55       474.65 o                         
  31   1  -3      16484.83      16188.39       539.28 o                         
  33   1  -3        901.83       1088.17       691.14 o                         
  35   1  -3       8163.58       8602.16       679.13 o                         
   1   3  -3      68388.78      72125.12      2738.88 o                         
   3   3  -3      62634.87      66780.80      1325.92 o                         
   5   3  -3       2124.92       1805.19       374.35 o                         
   7   3  -3      14041.04      13430.48       412.99 o                         
   9   3  -3     129483.45     125021.82       929.30 o                         
  11   3  -3      88349.73      81314.63       680.12 o                         
  13   3  -3      11705.82      11380.35       409.34 o                         
  15   3  -3      15168.94      13684.96       377.49 o                         
  17   3  -3      43790.86      41850.43       794.59 o                         
  19   3  -3      86643.27      81989.81       743.33 o                         
  21   3  -3      63187.38      60795.18       719.70 o                         
  23   3  -3       4757.28       4309.28       510.89 o                         
  25   3  -3       5402.85       5669.63       419.31 o                         
  27   3  -3      65687.84      63298.91      1211.22 o                         
  29   3  -3       4850.98       5161.71       493.86 o                         
  31   3  -3       5314.66       4886.01       488.95 o                         
  33   3  -3       2044.64       1910.65       697.35 o                         
  35   3  -3       1343.80       1468.78       586.66 o                         
   1   5  -3     105491.15     114964.92      1802.55 o                         
   3   5  -3      47462.43      53230.90      1271.99 o                         
   5   5  -3     198402.52     202134.11      2938.93 o                         
   7   5  -3      45546.06      45046.36      1268.10 o                         
   9   5  -3      86780.94      88992.34       948.47 o                         
  11   5  -3      30252.20      29446.07       481.59 o                         
  13   5  -3       9713.44       9398.98       361.10 o                         
  15   5  -3     163025.66     146812.03       801.07 o                         
  17   5  -3      10925.74      10803.73       301.08 o                         
  19   5  -3      17922.75      17005.31       345.78 o                         
  21   5  -3       2977.45       3063.30       362.83 o                         
  23   5  -3      27667.79      26994.39      1369.44 o                         
  25   5  -3      23028.29      22389.83       958.08 o                         
  27   5  -3      26277.71      26091.69       566.52 o                         
  29   5  -3       2837.22       3897.44       589.19 o                         
  31   5  -3      11854.78      11881.70       622.74 o                         
  33   5  -3      16555.36      18025.79       626.22 o                         
  35   5  -3      19743.66      21499.50       867.64 o                         
   1   7  -3     145723.33     157043.52      1990.83 o                         
   3   7  -3      32654.96      33866.73       661.72 o                         
   5   7  -3     132483.44     141105.02      1639.59 o                         
   7   7  -3       9838.72       9850.89       432.97 o                         
   9   7  -3      42375.85      39961.36       749.09 o                         
  11   7  -3       9211.36       8068.11       358.00 o                         
  13   7  -3      20586.44      20630.25       379.18 o                         
  15   7  -3      35350.28      34041.84       381.24 o                         
  17   7  -3       8503.73       8417.65       334.71 o                         
  19   7  -3      66217.96      61499.73       531.75 o                         
  21   7  -3      19332.15      17581.96       361.98 o                         
  23   7  -3       7355.60       7136.19       374.62 o                         
  25   7  -3      36687.06      35817.19       695.92 o                         
  27   7  -3       1378.40       1360.65       591.69 o                         
  29   7  -3      32187.44      33389.84       687.41 o                         
  31   7  -3      21398.23      21141.28       502.19 o                         
  33   7  -3       7102.70       7216.31       718.47 o                         
   1   9  -3      18014.66      18800.03       456.62 o                         
   3   9  -3     222947.27     241886.06      2848.40 o                         
   5   9  -3      91929.66      96775.55       808.92 o                         
   7   9  -3      25638.77      29429.52       581.39 o                         
   9   9  -3      33395.80      30708.70       508.08 o                         
  11   9  -3      38908.61      37266.17       619.33 o                         
  13   9  -3      40124.45      39115.18       599.36 o                         
  15   9  -3      35785.18      35106.74       458.14 o                         
  17   9  -3      23546.48      22124.04       364.18 o                         
  19   9  -3      55925.55      56965.14       506.15 o                         
  21   9  -3      15703.73      15495.85       339.38 o                         
  23   9  -3      11068.03      10976.08       343.56 o                         
  25   9  -3       2261.31       2545.22       347.92 o                         
  27   9  -3      11202.95      11253.65       398.42 o                         
  29   9  -3       8682.27       9100.93       435.75 o                         
  31   9  -3      12952.73      14228.45       601.51 o                         
  33   9  -3       5742.19       5235.20       464.37 o                         
   1  11  -3     127121.41     135684.42      1440.72 o                         
   3  11  -3      61710.49      62890.09       583.97 o                         
   5  11  -3     125275.05     127876.22      1443.26 o                         
   7  11  -3      37902.51      37523.63       536.46 o                         
   9  11  -3      17031.04      17325.45       401.97 o                         
  11  11  -3      34725.07      34543.12       476.62 o                         
  13  11  -3      35768.14      34290.70       486.35 o                         
  15  11  -3      42335.05      40224.11       494.37 o                         
  17  11  -3      37970.95      35045.13       465.40 o                         
  19  11  -3      20696.11      20316.28       380.90 o                         
  21  11  -3      25137.63      23928.79       387.02 o                         
  23  11  -3      56559.48      54758.86       439.34 o                         
  25  11  -3      26941.31      26848.44       453.37 o                         
  27  11  -3      16162.10      17581.72       410.07 o                         
  29  11  -3       2547.45       2613.64       343.59 o                         
  31  11  -3      17407.87      18279.13       539.91 o                         
  33  11  -3       9473.00       8986.59       444.18 o                         
   1  13  -3     160720.89     170932.03      1746.73 o                         
   3  13  -3      28917.31      30156.58       424.67 o                         
   5  13  -3       3546.02       3832.54       325.58 o                         
   7  13  -3      20478.00      19692.96       413.11 o                         
   9  13  -3      26536.21      25702.49       460.75 o                         
  11  13  -3      88920.00      88106.08       727.93 o                         
  13  13  -3      51112.52      50616.93       837.50 o                         
  15  13  -3      16908.82      15598.05       341.11 o                         
  17  13  -3     131844.03     131947.62      1050.74 o                         
  19  13  -3       2866.52       2839.49       328.56 o                         
  21  13  -3      27589.58      27503.49       421.80 o                         
  23  13  -3       1151.28       1176.91       282.79 o                         
  25  13  -3      15964.03      16497.74       383.27 o                         
  27  13  -3      11076.94      10856.31       400.17 o                         
  29  13  -3       2732.95       2509.33       346.37 o                         
  31  13  -3       4252.35       5325.38       415.32 o                         
  33  13  -3       4262.83       4134.04       489.15 o                         
   1  15  -3     156916.72     169425.69      1972.55 o                         
   3  15  -3      14410.29      15361.18       350.62 o                         
   5  15  -3      42799.01      42799.77       443.71 o                         
   7  15  -3      24810.49      23393.00       388.46 o                         
   9  15  -3       7755.95       7934.46       378.80 o                         
  11  15  -3      49770.27      48715.71       916.43 o                         
  13  15  -3      36828.71      37490.59       480.98 o                         
  15  15  -3       3693.86       3721.30       374.47 o                         
  17  15  -3      62084.99      59818.13       688.95 o                         
  19  15  -3      29089.36      28010.94       504.72 o                         
  21  15  -3      44093.08      43664.71       529.58 o                         
  23  15  -3       3680.26       3676.73       274.52 o                         
  25  15  -3       8422.17       9208.67       392.07 o                         
  27  15  -3      17862.08      18062.98       429.32 o                         
  29  15  -3       5600.19       6589.57       460.46 o                         
  31  15  -3      13248.72      13319.07       414.91 o                         
   1  17  -3      17246.66      17808.37       377.08 o                         
   3  17  -3       2671.24       2622.08       309.80 o                         
   5  17  -3      57270.71      59211.46       493.51 o                         
   7  17  -3       1390.25       1510.29       299.62 o                         
   9  17  -3       2712.46       2776.56       307.79 o                         
  11  17  -3      29090.87      26876.41       442.45 o                         
  13  17  -3      37104.90      36968.48       655.24 o                         
  15  17  -3      78012.47      78983.73      2425.79 o                         
  17  17  -3       8655.12       8382.08       437.53 o                         
  19  17  -3       1760.01       1806.67       360.37 o                         
  21  17  -3       8196.24       8543.18       382.27 o                         
  23  17  -3      43570.43      44094.48       587.70 o                         
  25  17  -3       7653.17       8588.85       431.01 o                         
  27  17  -3       9568.77       9986.26       396.13 o                         
  29  17  -3       8799.01       8786.91       513.19 o                         
  31  17  -3       3597.26       3503.34       390.58 o                         
   1  19  -3     122239.54     125206.80       645.98 o                         
   3  19  -3       7825.47       8143.78       331.80 o                         
   5  19  -3      24201.04      23723.03       383.14 o                         
   7  19  -3      28654.56      28092.12       371.79 o                         
   9  19  -3      64007.37      65119.71       929.42 o                         
  11  19  -3      34306.88      34285.25       523.56 o                         
  13  19  -3       1243.55       1488.16       327.88 o                         
  15  19  -3       2044.44       2579.57       325.43 o                         
  17  19  -3       1369.24       1486.44       410.69 o                         
  19  19  -3     100247.59      99516.71       664.90 o                         
  21  19  -3      23441.58      23614.85       424.80 o                         
  23  19  -3      18898.50      20675.00       478.95 o                         
  25  19  -3        534.63        381.63       416.92 o                         
  27  19  -3        107.52        127.91       495.18 o                         
  29  19  -3      17051.50      17533.08       819.06 o                         
  31  19  -3       3641.21       3771.63       601.39 o                         
   1  21  -3      46446.43      43963.69       407.69 o                         
   3  21  -3      85859.18      86700.72      1207.11 o                         
   5  21  -3      31884.81      31076.70       359.20 o                         
   7  21  -3        975.81        995.62       296.73 o                         
   9  21  -3      13596.27      13925.86       320.88 o                         
  11  21  -3        207.68        263.10       411.86 o                         
  13  21  -3      49653.01      47778.60       512.61 o                         
  15  21  -3      28996.62      28757.96       489.03 o                         
  17  21  -3      35619.90      34329.05       870.11 o                         
  19  21  -3      13242.85      12996.78       441.65 o                         
  21  21  -3       3468.56       3538.27       491.06 o                         
  23  21  -3       6029.55       6234.74       439.89 o                         
  25  21  -3      10683.46      10824.23       454.22 o                         
  27  21  -3       3301.02       3817.47       414.31 o                         
  29  21  -3       8870.00       9286.00       490.22 o                         
   1  23  -3      84895.08      87703.67       584.61 o                         
   3  23  -3      10994.14      11312.51       363.92 o                         
   5  23  -3      12372.36      12349.29       364.04 o                         
   7  23  -3      18917.05      19634.78       384.28 o                         
   9  23  -3      11742.95      11656.41       387.62 o                         
  11  23  -3      18737.04      18877.57       467.54 o                         
  13  23  -3       3089.72       2811.87       323.92 o                         
  15  23  -3      19881.70      19101.70       420.50 o                         
  17  23  -3      40345.51      38930.98      1035.16 o                         
  19  23  -3        413.48        674.45       415.46 o                         
  21  23  -3      22054.32      22265.40       967.27 o                         
  23  23  -3      10485.65      10648.81       454.45 o                         
  25  23  -3       1551.39       1570.42       506.01 o                         
  27  23  -3       8935.45       8566.55       484.00 o                         
   1  25  -3      23333.20      23947.76       374.83 o                         
   3  25  -3      62237.18      64095.77       494.42 o                         
   5  25  -3       4163.87       4229.79       334.27 o                         
   7  25  -3      29499.31      28999.00       523.71 o                         
   9  25  -3       1994.68       2045.99       357.67 o                         
  11  25  -3      30270.90      30269.69       425.72 o                         
  13  25  -3      13125.42      13365.15       443.86 o                         
  15  25  -3       7660.89       7881.20       393.95 o                         
  17  25  -3      21020.58      22420.45       535.68 o                         
  19  25  -3       4381.88       4487.35       428.47 o                         
  21  25  -3      20340.92      21348.16       535.79 o                         
  23  25  -3       4816.18       4761.72       464.14 o                         
  25  25  -3       4729.50       4542.66       521.44 o                         
  27  25  -3       7561.43       7222.13       550.03 o                         
   1  27  -3        201.94         55.52       315.86 o                         
   3  27  -3      39425.76      39364.30       909.79 o                         
   5  27  -3      38658.23      39278.17       820.47 o                         
   7  27  -3      35035.52      35544.42       446.45 o                         
   9  27  -3       4625.94       4499.28       297.91 o                         
  11  27  -3      13142.63      13210.43       444.35 o                         
  13  27  -3      27231.10      27544.91       501.35 o                         
  15  27  -3       3156.95       3343.24       489.67 o                         
  17  27  -3      20043.55      21251.80       535.12 o                         
  19  27  -3       1393.81       1599.11       419.71 o                         
  21  27  -3      16049.89      16568.11       690.60 o                         
  23  27  -3       7128.68       6416.05       521.81 o                         
  25  27  -3       6114.38       6066.57       691.79 o                         
   1  29  -3      12368.63      12516.68       356.30 o                         
   3  29  -3      25358.90      25123.20       446.07 o                         
   5  29  -3       6210.43       5951.77       333.19 o                         
   7  29  -3       8882.36       9556.51       395.16 o                         
   9  29  -3      33266.20      32834.97       411.25 o                         
  11  29  -3       2969.48       3209.46       381.93 o                         
  13  29  -3      15294.17      16591.77       525.64 o                         
  15  29  -3      24413.49      24903.43       545.99 o                         
  17  29  -3       7752.71       7838.44       406.59 o                         
  19  29  -3      14520.93      14532.69       538.43 o                         
  21  29  -3      10025.27       9364.79       479.73 o                         
  23  29  -3       8573.72       8711.06       592.93 o                         
   1  31  -3       9674.70      10532.06       444.74 o                         
   3  31  -3      12514.84      12672.86       407.82 o                         
   5  31  -3       1365.91       1585.90       420.53 o                         
   7  31  -3       2910.20       3429.62       380.03 o                         
   9  31  -3      35209.26      35394.29       627.75 o                         
  11  31  -3       8817.15       8767.28       366.84 o                         
  13  31  -3       1767.25       1814.20       383.87 o                         
  15  31  -3      12002.21      12525.86       605.45 o                         
  17  31  -3       5150.86       5957.53       585.75 o                         
  19  31  -3      56580.70      57104.32       571.34 o                         
  21  31  -3        638.14        803.12       675.70 o                         
   1  33  -3       8518.75       8658.74       342.97 o                         
   3  33  -3       6672.14       6804.32       392.64 o                         
   5  33  -3      10601.39      10557.63       346.65 o                         
   7  33  -3       9988.41      10205.58       367.46 o                         
   9  33  -3       4381.80       4114.27       328.54 o                         
  11  33  -3      14984.50      15677.21       417.67 o                         
  13  33  -3      16765.76      16965.12       547.01 o                         
  15  33  -3      22417.59      22920.18       561.71 o                         
  17  33  -3       8567.51       8130.68       642.70 o                         
   1  35  -3      20135.94      20086.21       496.84 o                         
   3  35  -3        172.85        325.39       445.20 o                         
   5  35  -3       7181.09       7631.35       395.12 o                         
   7  35  -3       7379.56       7082.99       425.96 o                         
   9  35  -3      23204.49      22673.53       546.55 o                         
  11  35  -3       3442.23       3646.89       389.20 o                         
  13  35  -3       5271.37       4901.49       609.02 o                         
  15  35  -3         89.75         67.02       524.76 o                         
   1  37  -3       3583.59       3384.12       508.48 o                         
   3  37  -3      30525.68      29977.13       522.67 o                         
   5  37  -3       5592.24       4682.45       424.30 o                         
   7  37  -3      13492.32      13203.21       482.10 o                         
   9  37  -3       2069.99       2294.21       470.80 o                         
  11  37  -3        902.79        794.59       815.69 o                         
   6   0  -2     363126.06     376499.16      3181.88 o                         
  10   0  -2     365929.91     370385.03      2545.50 o                         
  14   0  -2      13146.16      13342.81       734.82 o                         
  18   0  -2      93130.31      85559.20       984.45 o                         
  22   0  -2     136406.78     127584.65      1177.82 o                         
  26   0  -2      55990.45      55828.83       949.29 o                         
  30   0  -2       6005.55       5305.48       608.25 o                         
  34   0  -2       8637.57       8371.34       734.82 o                         
   2   2  -2     122978.67     134973.25      4565.73 o                         
   4   2  -2     206177.12     212608.16      2364.59 o                         
   6   2  -2     338721.03     329590.66      4984.77 o                         
   8   2  -2      54732.30      55996.45       680.47 o                         
  10   2  -2      16972.84      16473.99       448.40 o                         
  12   2  -2     117886.42     118691.16      1463.91 o                         
  14   2  -2      82799.88      80348.76       656.28 o                         
  16   2  -2      72442.52      65577.80      1334.35 o                         
  18   2  -2     113145.19     105623.36      2397.84 o                         
  20   2  -2      10445.02      10260.93       454.94 o                         
  22   2  -2      33564.03      31057.73       678.57 o                         
  24   2  -2      20506.33      20523.17       601.22 o                         
  26   2  -2      67354.02      67568.71       699.84 o                         
  28   2  -2      30248.98      28446.04       638.14 o                         
  30   2  -2      24642.01      25784.09       574.85 o                         
  32   2  -2       5515.33       5314.29       428.81 o                         
  34   2  -2        252.32        732.37       568.92 o                         
  36   2  -2       2352.96       2022.81       572.20 o                         
   2   4  -2      29562.67      24202.27       657.74 o                         
   4   4  -2      93172.73      95824.31      1652.13 o                         
   6   4  -2      36880.07      33971.11       554.56 o                         
   8   4  -2      28922.75      27218.92       694.60 o                         
  10   4  -2     267579.44     257347.12      3862.11 o                         
  12   4  -2      57966.40      53258.09       715.85 o                         
  14   4  -2       6050.20       5779.05       387.54 o                         
  16   4  -2      43698.02      42951.46       486.99 o                         
  18   4  -2      68994.55      64336.38       831.40 o                         
  20   4  -2      23472.11      21793.54       359.35 o                         
  22   4  -2      16266.14      15410.52       576.69 o                         
  24   4  -2       9367.23       9522.53       442.85 o                         
  26   4  -2      13718.05      13424.28       541.45 o                         
  28   4  -2      27565.37      27495.83       655.71 o                         
  30   4  -2      35660.22      35330.87      1365.92 o                         
  32   4  -2        545.41        746.46       468.92 o                         
  34   4  -2       5069.02       4736.43       707.30 o                         
  36   4  -2       3080.55       2582.45       580.42 o                         
   0   6  -2      46621.41      49078.43       921.99 o                         
   2   6  -2        662.52        682.13       306.23 o                         
   4   6  -2      36459.68      41897.57       649.82 o                         
   6   6  -2     290724.41     317038.28      3715.04 o                         
   8   6  -2       3792.54       2233.32       424.73 o                         
  10   6  -2      26423.72      26616.78       511.24 o                         
  12   6  -2       9661.11      10228.51       450.80 o                         
  14   6  -2     184825.47     174302.28      1997.54 o                         
  16   6  -2      24554.20      24676.52       413.88 o                         
  18   6  -2      24862.24      23397.11       399.38 o                         
  20   6  -2      32395.23      29543.81       413.71 o                         
  22   6  -2       2406.34       2784.65       362.44 o                         
  24   6  -2        135.30        -83.41       399.85 o                         
  26   6  -2      67806.75      66867.23       642.25 o                         
  28   6  -2       7272.84       7302.63       432.59 o                         
  30   6  -2      13766.83      13555.65       519.08 o                         
  32   6  -2       4268.12       4263.32       589.19 o                         
  34   6  -2      37607.67      39935.22       689.29 o                         
  36   6  -2        802.32        569.35       648.97 o                         
   2   8  -2     107470.28     121059.79       845.83 o                         
   4   8  -2      14891.59      16633.33       423.05 o                         
   6   8  -2      95671.41     104543.03       836.18 o                         
   8   8  -2      38545.60      38014.01       515.77 o                         
  10   8  -2     328410.19     346159.84      4371.24 o                         
  12   8  -2      38999.21      37720.67       488.77 o                         
  14   8  -2      22751.97      20530.41       440.03 o                         
  16   8  -2       6920.75       6264.97       458.56 o                         
  18   8  -2      18028.68      22349.75       358.39 o                         
  20   8  -2      18628.49      17476.81       394.62 o                         
  22   8  -2      18031.70      17558.02       381.22 o                         
  24   8  -2       9125.34       8934.43       347.58 o                         
  26   8  -2      36168.02      34762.17       429.03 o                         
  28   8  -2      22700.70      22234.27       476.45 o                         
  30   8  -2      49062.71      51660.59      1276.27 o                         
  32   8  -2       4469.05       4431.28       494.12 o                         
  34   8  -2       6539.34       7469.39       717.24 o                         
  36   8  -2       4398.99       3027.47       684.55 o                         
   0  10  -2     407042.44     485939.72     10319.13 o                         
   2  10  -2      18284.59      19533.56       449.58 o                         
   4  10  -2      71814.32      80146.16       631.01 o                         
   6  10  -2     156781.75     163336.28      1847.63 o                         
   8  10  -2      33817.77      35504.04       537.82 o                         
  10  10  -2      13130.18      12728.50       430.30 o                         
  12  10  -2     105718.62     103565.66       929.35 o                         
  14  10  -2      38273.36      36617.96       488.95 o                         
  16  10  -2     108696.39     105538.93       643.95 o                         
  18  10  -2       5405.00       5542.17       413.26 o                         
  20  10  -2      14673.80      13752.95       306.14 o                         
  22  10  -2      63384.80      61896.11       580.73 o                         
  24  10  -2       4209.41       3978.23       295.27 o                         
  26  10  -2      62448.24      61258.05      1293.44 o                         
  28  10  -2      13581.85      13741.16       414.83 o                         
  30  10  -2       8482.35       9007.64       357.76 o                         
  32  10  -2      26764.81      26174.40       682.36 o                         
  34  10  -2       6050.64       6596.37       585.95 o                         
   2  12  -2     121184.85     104458.31       770.33 o                         
   4  12  -2     114865.53     126440.06       712.90 o                         
   6  12  -2      37800.55      37528.05       450.01 o                         
   8  12  -2     141832.78     146256.45       788.15 o                         
  10  12  -2     113911.77     110593.07       710.36 o                         
  12  12  -2      61461.30      61175.52       751.04 o                         
  14  12  -2       9378.35       8858.32       344.08 o                         
  16  12  -2      53597.58      51185.85       865.64 o                         
  18  12  -2      22016.97      21979.06       383.42 o                         
  20  12  -2      49539.34      49205.71       665.26 o                         
  22  12  -2      39114.87      39885.80       421.48 o                         
  24  12  -2        614.94        867.68       311.00 o                         
  26  12  -2      40590.08      38724.54       573.45 o                         
  28  12  -2       7045.51       6874.24       386.30 o                         
  30  12  -2       9170.05       9430.77       361.89 o                         
  32  12  -2       9310.21      10106.51       431.37 o                         
  34  12  -2        887.03       1063.42       496.92 o                         
   0  14  -2      55994.97      57457.92       745.82 o                         
   2  14  -2     210436.81     224921.84      1733.54 o                         
   4  14  -2      38429.05      38230.16       443.18 o                         
   6  14  -2      36533.39      35180.96       444.66 o                         
   8  14  -2       5032.95       5510.66       282.99 o                         
  10  14  -2      57987.05      61003.36       783.75 o                         
  12  14  -2        287.30        377.26       270.54 o                         
  14  14  -2     169063.11     167715.92      1394.09 o                         
  16  14  -2       3058.17       2974.66       276.77 o                         
  18  14  -2      51228.73      50658.81       497.75 o                         
  20  14  -2       6252.68       6033.92       377.41 o                         
  22  14  -2      23840.82      24405.66       470.36 o                         
  24  14  -2       5019.26       5091.01       322.44 o                         
  26  14  -2      44714.79      44591.04       803.33 o                         
  28  14  -2      13258.00      13221.78       376.57 o                         
  30  14  -2      24160.24      26034.25       405.63 o                         
  32  14  -2       2765.60       3808.42       413.89 o                         
  34  14  -2         25.19        168.20       412.52 o                         
   2  16  -2      71048.43      74165.62       520.72 o                         
   4  16  -2     232506.64     251149.77      2122.00 o                         
   6  16  -2      27402.86      27070.12       386.02 o                         
   8  16  -2     102502.87     102555.59      1139.79 o                         
  10  16  -2      35206.71      34518.34       446.27 o                         
  12  16  -2      40430.01      39965.77       609.78 o                         
  14  16  -2      22793.70      22706.40       392.71 o                         
  16  16  -2      17206.16      15961.01       359.03 o                         
  18  16  -2      11964.44      11311.14       360.35 o                         
  20  16  -2      17849.40      17686.67       413.89 o                         
  22  16  -2      48252.25      46489.98      1137.96 o                         
  24  16  -2      48595.52      48639.03       703.61 o                         
  26  16  -2      22952.83      23878.24       402.47 o                         
  28  16  -2       8705.95       9528.87       362.78 o                         
  30  16  -2       5301.11       5790.92       365.81 o                         
  32  16  -2       9214.27       9330.94       432.31 o                         
  34  16  -2        739.33        478.16       826.23 o                         
   0  18  -2     183709.25     193107.39      7098.58 o                         
   2  18  -2      40467.83      43021.05       431.95 o                         
   4  18  -2      36432.19      38285.05       398.97 o                         
   6  18  -2      73915.12      76115.12       522.07 o                         
   8  18  -2       2610.03       2191.10       304.49 o                         
  10  18  -2      75060.46      76161.01       754.62 o                         
  12  18  -2      13597.23      13073.57       543.28 o                         
  14  18  -2      89650.30      90398.12       834.26 o                         
  16  18  -2      29852.01      29198.71       459.85 o                         
  18  18  -2      33466.66      32889.14       789.28 o                         
  20  18  -2      54749.60      56488.68      1000.81 o                         
  22  18  -2      15308.81      15942.72       444.19 o                         
  24  18  -2        572.92        884.35       371.44 o                         
  26  18  -2      13475.19      14055.93       373.66 o                         
  28  18  -2      26734.09      25259.43       403.77 o                         
  30  18  -2       7027.33       7350.94       428.91 o                         
  32  18  -2       8430.24       8610.10       430.89 o                         
   2  20  -2      39476.12      41132.99       412.00 o                         
   4  20  -2       5599.61       5430.78       269.48 o                         
   6  20  -2        667.95        639.79       226.04 o                         
   8  20  -2       7756.27       7320.12       272.75 o                         
  10  20  -2     122953.20     117421.77       843.48 o                         
  12  20  -2      37102.74      37345.00       434.54 o                         
  14  20  -2      19683.66      20391.87       397.28 o                         
  16  20  -2      12875.16      12524.72       507.73 o                         
  18  20  -2       9235.36       9291.64       346.89 o                         
  20  20  -2       2209.09       2451.47       352.76 o                         
  22  20  -2      16857.52      16312.34       373.59 o                         
  24  20  -2      19306.46      19965.00       474.82 o                         
  26  20  -2      25185.71      26644.02       488.84 o                         
  28  20  -2       1655.29       1870.56       425.66 o                         
  30  20  -2      25905.05      26898.80      1181.40 o                         
  32  20  -2       5044.40       5740.62       494.07 o                         
   0  22  -2      17242.54      17330.41       694.39 o                         
   2  22  -2      23830.27      23836.81       318.02 o                         
   4  22  -2      52977.84      54367.84       450.89 o                         
   6  22  -2      35766.85      35383.21       380.68 o                         
   8  22  -2      32009.12      32596.90       370.17 o                         
  10  22  -2      27199.79      27287.43       334.55 o                         
  12  22  -2      15011.74      15236.73       411.71 o                         
  14  22  -2      31451.20      31407.79       458.69 o                         
  16  22  -2      17905.64      17797.01       409.00 o                         
  18  22  -2       7339.31       7974.91       336.24 o                         
  20  22  -2       3491.71       3438.26       323.42 o                         
  22  22  -2       8208.57       8604.25       442.88 o                         
  24  22  -2       2058.97       2406.86       424.13 o                         
  26  22  -2      11079.86      11609.17       408.59 o                         
  28  22  -2       5000.00       4883.37       392.86 o                         
  30  22  -2      11486.00      10535.51       441.83 o                         
   2  24  -2      41486.62      39711.26       360.22 o                         
   4  24  -2      26408.53      26329.09       412.07 o                         
   6  24  -2       3211.52       3019.46       307.83 o                         
   8  24  -2      86164.73      89106.52       520.48 o                         
  10  24  -2      27038.28      27226.29       354.53 o                         
  12  24  -2      62832.84      62331.01       672.60 o                         
  14  24  -2      21845.93      21353.13       464.79 o                         
  16  24  -2       7844.84       7715.20       359.14 o                         
  18  24  -2      14088.54      13941.97       362.58 o                         
  20  24  -2      30757.37      31094.60       507.56 o                         
  22  24  -2       5214.01       5764.30       489.10 o                         
  24  24  -2       8737.07       9684.06       445.00 o                         
  26  24  -2       7724.38       7538.43       469.45 o                         
  28  24  -2      14602.24      15314.26       726.17 o                         
   0  26  -2      10182.96      10909.19       462.29 o                         
   2  26  -2      76206.45      77107.35       475.98 o                         
   4  26  -2      17453.69      17994.82       341.53 o                         
   6  26  -2       8504.39       8499.75       322.06 o                         
   8  26  -2      62443.24      61184.62       456.48 o                         
  10  26  -2      24102.56      23501.57       382.88 o                         
  12  26  -2      46850.89      45604.92      1046.33 o                         
  14  26  -2      14257.53      13761.19       395.06 o                         
  16  26  -2      16931.75      17161.85       372.28 o                         
  18  26  -2      45651.86      45342.03       969.84 o                         
  20  26  -2       8442.14       9001.62       494.44 o                         
  22  26  -2       5273.36       5652.67       429.73 o                         
  24  26  -2      11980.18      13743.82       698.55 o                         
  26  26  -2       4005.11       4105.91       458.00 o                         
  28  26  -2       7382.09       7942.21       606.87 o                         
   2  28  -2      13089.84      13384.19       312.77 o                         
   4  28  -2      23178.03      23680.72       638.91 o                         
   6  28  -2      83327.52      83695.94       691.18 o                         
   8  28  -2      21897.31      21885.73       352.67 o                         
  10  28  -2      57488.66      57526.12       581.31 o                         
  12  28  -2      15198.32      15143.93       332.64 o                         
  14  28  -2         49.23        -20.89       344.33 o                         
  16  28  -2       9720.58      10146.66       398.79 o                         
  18  28  -2      25123.62      24063.45       603.46 o                         
  20  28  -2       6816.97       6995.61       434.40 o                         
  22  28  -2      16942.69      17768.64       614.11 o                         
  24  28  -2      15720.79      15639.25       542.35 o                         
  26  28  -2       8095.57       8331.49       546.95 o                         
   0  30  -2     107022.04     104780.99       723.45 o                         
   2  30  -2       8271.04       8284.29       340.64 o                         
   4  30  -2      36319.58      36778.65       426.79 o                         
   6  30  -2       4893.90       4818.23       330.28 o                         
   8  30  -2      20870.86      21308.29       375.29 o                         
  10  30  -2       3606.30       3040.76       306.51 o                         
  12  30  -2      35191.80      33943.26       469.68 o                         
  14  30  -2      20709.14      21782.30       534.50 o                         
  16  30  -2       6676.31       8024.52       496.60 o                         
  18  30  -2       9138.03       9967.37       500.64 o                         
  20  30  -2      15034.00      15398.42       447.70 o                         
  22  30  -2        514.44        497.91       442.41 o                         
  24  30  -2       1613.70       1823.48       484.12 o                         
   2  32  -2       1078.51       1120.47       379.45 o                         
   4  32  -2      37534.83      38062.16       844.69 o                         
   6  32  -2      10956.82      11251.22       400.73 o                         
   8  32  -2      13592.33      14608.01       380.50 o                         
  10  32  -2      16339.22      16715.42       386.85 o                         
  12  32  -2       6282.32       6198.48       351.56 o                         
  14  32  -2       2470.84       2389.25       424.54 o                         
  16  32  -2      14079.28      13449.56       482.30 o                         
  18  32  -2       7808.29       7218.77       469.00 o                         
  20  32  -2       8269.32       8330.62       594.49 o                         
  22  32  -2       3986.18       4153.47       679.28 o                         
   0  34  -2       2776.12       2491.84       487.15 o                         
   2  34  -2       4679.89       5008.52       327.05 o                         
   4  34  -2       4041.68       4417.78       382.69 o                         
   6  34  -2      15361.74      15527.91       409.25 o                         
   8  34  -2      23549.28      22528.17       426.86 o                         
  10  34  -2       2849.60       2461.98       321.37 o                         
  12  34  -2      11906.47      12244.06       377.53 o                         
  14  34  -2       5292.05       5153.22       516.94 o                         
  16  34  -2       5106.73       5336.22       461.59 o                         
  18  34  -2      11871.70      11853.18       599.43 o                         
  20  34  -2       9293.32       9331.17       854.36 o                         
   2  36  -2        144.49        128.72       413.97 o                         
   4  36  -2       6005.74       6034.69       388.85 o                         
   6  36  -2       5203.83       5002.17       476.56 o                         
   8  36  -2      23738.36      22986.23       431.34 o                         
  10  36  -2       4863.14       4679.32       455.74 o                         
  12  36  -2      19657.25      19440.45       501.89 o                         
  14  36  -2       1974.33       1895.39       505.50 o                         
  16  36  -2       1360.85       1603.56       674.52 o                         
   0  38  -2       4211.02       4286.48       715.88 o                         
   2  38  -2       2602.23       2409.80       504.38 o                         
   4  38  -2       6757.17       6518.07       425.73 o                         
   6  38  -2       6531.37       6376.02       457.91 o                         
   8  38  -2      25703.68      24294.63       916.50 o                         
  10  38  -2       2259.44       2091.49       381.58 o                         
  12  38  -2      21342.78      21030.92       568.07 o                         
   2  40  -2      10052.00       9303.49       604.73 o                         
   4  40  -2      13218.81      13015.12       548.99 o                         
   1   1  -1      80535.06      92835.38      2224.41 o                         
   3   1  -1      20927.29      20940.73       906.06 o                         
   5   1  -1      36747.89      43065.52       774.18 o                         
   7   1  -1      82554.20      78039.94      1042.80 o                         
   9   1  -1     135122.81     131339.86      1122.84 o                         
  11   1  -1     185831.34     187577.31      1718.49 o                         
  13   1  -1     131477.91     123050.05      2307.32 o                         
  15   1  -1     171496.03     168882.33      1748.57 o                         
  17   1  -1       6830.23       6962.23       396.59 o                         
  19   1  -1      45197.13      41353.74       510.89 o                         
  21   1  -1      53623.81      51255.63       611.58 o                         
  23   1  -1       7984.68       7766.35       369.74 o                         
  25   1  -1      26903.53      27276.68       582.99 o                         
  27   1  -1       5211.08       4896.15       500.95 o                         
  29   1  -1      11474.50      12078.07       878.97 o                         
  31   1  -1      17982.93      19602.68       633.96 o                         
  33   1  -1      13984.05      14128.54       619.03 o                         
  35   1  -1       8172.31       9498.77       717.21 o                         
  37   1  -1       8293.55       7887.81       968.63 o                         
   1   3  -1      31339.06      33357.28       766.51 o                         
   3   3  -1     258653.34     208703.31      1974.77 o                         
   5   3  -1     134946.92     131801.47      1383.26 o                         
   7   3  -1      23101.17      25898.60       697.08 o                         
   9   3  -1     154537.42     156735.11      2520.89 o                         
  11   3  -1     231081.94     228138.31      1083.75 o                         
  13   3  -1      41299.44      39819.21       515.58 o                         
  15   3  -1     178243.73     174714.47       830.48 o                         
  17   3  -1      61763.99      57991.37       552.78 o                         
  19   3  -1      20918.06      20609.04       383.80 o                         
  21   3  -1      31181.59      29364.82       409.42 o                         
  23   3  -1       8712.65       8609.03       557.27 o                         
  25   3  -1      33426.45      31022.35       557.27 o                         
  27   3  -1        299.43        297.17       395.45 o                         
  29   3  -1      23079.93      23318.67       487.43 o                         
  31   3  -1      86953.83      92614.28      1418.66 o                         
  33   3  -1      14058.91      15489.43       621.53 o                         
  35   3  -1       7178.01       7117.95       520.73 o                         
  37   3  -1      11546.23      10406.58      1028.40 o                         
   3   5  -1       8031.27       9906.64       462.26 o                         
   5   5  -1     240884.27     261574.30      2674.00 o                         
   7   5  -1      38619.20      41526.92       763.22 o                         
   9   5  -1      23107.06      22027.18       585.38 o                         
  11   5  -1      62092.90      59894.50       796.56 o                         
  13   5  -1      28065.44      29426.80       446.56 o                         
  15   5  -1      41115.48      41415.03       488.92 o                         
  17   5  -1      20040.10      19513.62       393.34 o                         
  19   5  -1      24600.28      22581.24       597.81 o                         
  21   5  -1     207425.05     196651.52      2163.09 o                         
  23   5  -1       4417.36       4040.65       339.61 o                         
  25   5  -1      27216.92      26578.57       476.81 o                         
  27   5  -1     156181.08     152223.14      1647.19 o                         
  29   5  -1      11219.67      11785.59       444.66 o                         
  31   5  -1      22018.91      23258.32       650.11 o                         
  33   5  -1       4985.57       4890.74       492.00 o                         
  35   5  -1       2216.01       2811.88       579.95 o                         
  37   5  -1      30579.90      31593.89       738.31 o                         
   1   7  -1     338211.91     396926.22      3537.60 o                         
   3   7  -1      31886.42      32229.38       518.12 o                         
   5   7  -1      67995.77      78696.82       746.50 o                         
   7   7  -1      20785.35      21297.36       436.11 o                         
   9   7  -1      61993.94      67116.77      1037.08 o                         
  11   7  -1      30996.72      30274.29       586.63 o                         
  13   7  -1      21324.62      20361.40       507.70 o                         
  15   7  -1      42944.78      40682.50       573.09 o                         
  17   7  -1      83080.20      75775.20       586.53 o                         
  19   7  -1      53344.00      49955.83       480.55 o                         
  21   7  -1      75169.72      67947.93       975.34 o                         
  23   7  -1      19501.74      18414.44       414.97 o                         
  25   7  -1      15650.96      15155.27       399.86 o                         
  27   7  -1     120888.70     118213.40       800.20 o                         
  29   7  -1      22341.82      21645.41       436.31 o                         
  31   7  -1      40877.41      42697.96      2440.03 o                         
  33   7  -1       8808.75       9120.55       510.74 o                         
  35   7  -1       3901.51       4078.37       507.15 o                         
  37   7  -1       8173.09       8427.98       694.86 o                         
   1   9  -1     246273.86     199724.08      1176.08 o                         
   3   9  -1       3352.82       1526.11       310.50 o                         
   5   9  -1     133617.91     145000.19       791.02 o                         
   7   9  -1       2348.85       1885.37       315.09 o                         
   9   9  -1     107664.21     118283.42      1519.44 o                         
  11   9  -1       1993.49       2312.45       392.86 o                         
  13   9  -1      19801.04      21100.29       455.82 o                         
  15   9  -1      57965.90      58322.84       528.93 o                         
  17   9  -1      66052.26      60521.04      1244.63 o                         
  19   9  -1       4634.72       4689.90       315.82 o                         
  21   9  -1      10766.62      10322.13       332.15 o                         
  23   9  -1      47605.58      45640.06      1283.73 o                         
  25   9  -1      52376.07      53068.42       478.38 o                         
  27   9  -1       2090.29       2106.46       318.20 o                         
  29   9  -1      21988.16      21624.83       532.52 o                         
  31   9  -1      34672.21      35096.05       439.13 o                         
  33   9  -1       9051.81       9623.34       449.99 o                         
  35   9  -1      17865.46      19863.38       558.09 o                         
   1  11  -1     133372.38     143461.12       890.25 o                         
   3  11  -1      30595.49      31585.37       388.50 o                         
   5  11  -1      20206.47      22012.68       422.13 o                         
   7  11  -1     160072.92     181541.98      1999.66 o                         
   9  11  -1      73694.56      77959.84       637.97 o                         
  11  11  -1      46781.60      45310.82       683.32 o                         
  13  11  -1      59233.13      59627.32      1141.44 o                         
  15  11  -1      15701.24      14100.11       343.60 o                         
  17  11  -1      21382.46      22337.31       423.95 o                         
  19  11  -1      56998.70      56103.14       487.74 o                         
  21  11  -1      70010.06      66356.34       682.29 o                         
  23  11  -1      29286.59      28119.00       417.35 o                         
  25  11  -1        251.31        473.76       286.11 o                         
  27  11  -1      20491.14      20535.34       362.05 o                         
  29  11  -1      41432.93      42131.61       441.64 o                         
  31  11  -1       2679.59       3360.12       416.12 o                         
  33  11  -1       5495.95       5518.64       386.88 o                         
  35  11  -1      19019.32      19310.48       459.97 o                         
   1  13  -1      22251.83      25921.07       428.82 o                         
   3  13  -1      19586.46      23044.23       437.17 o                         
   5  13  -1     192009.83     202077.55      2737.32 o                         
   7  13  -1     132223.36     143552.66      1101.73 o                         
   9  13  -1      84238.18      86355.23       616.42 o                         
  11  13  -1     111191.23     112823.08      1815.30 o                         
  13  13  -1      43679.16      45305.05      1003.39 o                         
  15  13  -1     201355.00     193016.17      2034.28 o                         
  17  13  -1      21541.04      21154.42       357.78 o                         
  19  13  -1      55717.91      54202.19       477.87 o                         
  21  13  -1       2786.18       2702.05       333.36 o                         
  23  13  -1      17198.27      16800.36       314.93 o                         
  25  13  -1      13869.26      13055.31       322.38 o                         
  27  13  -1      33764.30      33337.47       387.20 o                         
  29  13  -1       9456.39      10458.77       477.53 o                         
  31  13  -1       6993.58       7339.14       354.44 o                         
  33  13  -1      20282.34      20975.22       489.49 o                         
  35  13  -1      10489.28      10787.95       510.36 o                         
   1  15  -1      71230.18      78246.00      1051.03 o                         
   3  15  -1      25120.24      26347.19       402.21 o                         
   5  15  -1      99793.31     109513.91      1269.94 o                         
   7  15  -1      26734.15      27466.50       357.79 o                         
   9  15  -1     120514.32     121955.32       847.88 o                         
  11  15  -1     300224.94     311729.53      1052.04 o                         
  13  15  -1      22049.51      22076.36       399.18 o                         
  15  15  -1      48100.21      46547.37       517.82 o                         
  17  15  -1      39821.37      37293.12       406.45 o                         
  19  15  -1      16063.30      15453.08       386.82 o                         
  21  15  -1      11147.37      10869.36       440.88 o                         
  23  15  -1       4228.14       4074.35       325.66 o                         
  25  15  -1      33074.15      33044.97       401.92 o                         
  27  15  -1      10923.80      11492.46       381.26 o                         
  29  15  -1      17747.19      19175.92       683.06 o                         
  31  15  -1      19101.90      18580.35       387.39 o                         
  33  15  -1       1061.14       1524.84       448.21 o                         
  35  15  -1       4009.76       4445.77       534.38 o                         
   1  17  -1      33412.58      35169.47       570.91 o                         
   3  17  -1      40719.19      42792.74       453.50 o                         
   5  17  -1     109120.68     114753.60       955.07 o                         
   7  17  -1      95032.93      94114.45       510.55 o                         
   9  17  -1       8685.91       9223.04       337.85 o                         
  11  17  -1      74750.67      77180.42       888.47 o                         
  13  17  -1      47971.91      44175.45       462.25 o                         
  15  17  -1      15739.82      15986.34       359.52 o                         
  17  17  -1      75848.83      70298.79      1989.38 o                         
  19  17  -1      37005.64      36315.87       720.20 o                         
  21  17  -1       5854.94       6264.34       376.51 o                         
  23  17  -1       7064.36       7517.59       335.89 o                         
  25  17  -1      27540.20      27538.90       477.91 o                         
  27  17  -1      40925.35      39683.26       410.35 o                         
  29  17  -1      24827.80      25390.00       521.18 o                         
  31  17  -1       2579.38       2850.98       451.83 o                         
  33  17  -1       7684.82       7927.82       471.90 o                         
   1  19  -1      38016.62      39601.77       430.69 o                         
   3  19  -1       6797.11       6722.41       333.42 o                         
   5  19  -1       8518.24       8622.82       270.14 o                         
   7  19  -1      11886.38      10761.40       274.44 o                         
   9  19  -1      96735.88      96903.52       528.82 o                         
  11  19  -1       8377.72       8249.17       273.84 o                         
  13  19  -1      33053.44      31097.15       627.12 o                         
  15  19  -1       1681.03       1850.14       337.61 o                         
  17  19  -1      52089.04      53984.09       782.87 o                         
  19  19  -1       4827.08       5011.12       418.67 o                         
  21  19  -1        354.21        147.71       404.42 o                         
  23  19  -1      42465.55      42279.35       483.31 o                         
  25  19  -1      24203.87      25874.70       494.12 o                         
  27  19  -1      23695.91      23737.59       427.13 o                         
  29  19  -1      22570.45      21912.80       371.24 o                         
  31  19  -1      19253.71      20357.63       566.34 o                         
  33  19  -1      15605.53      15412.20      1041.34 o                         
   1  21  -1       4835.96       5581.78       288.98 o                         
   3  21  -1      65814.98      66824.83       591.19 o                         
   5  21  -1      57778.42      57630.17       537.92 o                         
   7  21  -1       3594.86       4194.86       241.97 o                         
   9  21  -1       2216.46       2655.85       248.87 o                         
  11  21  -1       1865.83       2202.41       297.02 o                         
  13  21  -1      29126.14      29001.07       355.22 o                         
  15  21  -1      12185.29      11579.73       397.48 o                         
  17  21  -1      52358.56      52451.83       852.32 o                         
  19  21  -1      39116.67      38563.36       581.50 o                         
  21  21  -1       9748.29       9104.01       345.07 o                         
  23  21  -1      78870.93      79107.44       784.76 o                         
  25  21  -1      54634.54      56202.00       565.89 o                         
  27  21  -1       1747.66       2023.17       343.52 o                         
  29  21  -1      15254.98      16286.16       478.55 o                         
  31  21  -1      22016.27      22857.74       500.11 o                         
   1  23  -1      68975.62      68713.29       443.60 o                         
   3  23  -1       4653.34       4654.24       262.24 o                         
   5  23  -1      12254.41      12448.29       330.47 o                         
   7  23  -1       9315.55       8659.39       334.93 o                         
   9  23  -1      12845.52      12680.21       287.29 o                         
  11  23  -1       2613.63       2425.29       290.45 o                         
  13  23  -1       7356.78       7116.18       427.62 o                         
  15  23  -1       9506.22       9345.41       432.36 o                         
  17  23  -1       9570.81      10303.19       432.30 o                         
  19  23  -1      53486.50      52898.06       505.16 o                         
  21  23  -1      51678.66      53641.75       532.42 o                         
  23  23  -1       7787.17       7756.12       499.78 o                         
  25  23  -1      10553.22      10187.04       447.76 o                         
  27  23  -1      35770.80      35337.09       447.77 o                         
  29  23  -1      21590.19      21212.68       541.45 o                         
  31  23  -1       4869.87       5692.43       538.67 o                         
   1  25  -1       7480.78       7634.38       266.50 o                         
   3  25  -1      29604.38      28864.84       353.99 o                         
   5  25  -1      35955.84      35358.87       352.05 o                         
   7  25  -1      22017.50      21167.16       365.86 o                         
   9  25  -1      19213.43      19345.58       375.30 o                         
  11  25  -1      13133.39      13230.37       387.58 o                         
  13  25  -1       9768.84       8945.11       428.96 o                         
  15  25  -1      35481.12      35404.64       401.23 o                         
  17  25  -1        847.43        886.67       285.41 o                         
  19  25  -1       5633.31       5694.73       303.75 o                         
  21  25  -1      12534.45      12229.75       459.58 o                         
  23  25  -1      14430.96      14060.55       413.76 o                         
  25  25  -1      24173.39      25524.79       494.03 o                         
  27  25  -1      15000.48      15028.06       448.38 o                         
  29  25  -1       3160.45       2876.58       423.20 o                         
   1  27  -1      31773.14      31901.14       629.86 o                         
   3  27  -1      47562.26      46684.32       621.15 o                         
   5  27  -1       4795.24       5295.82       335.04 o                         
   7  27  -1      16003.28      17107.37       365.56 o                         
   9  27  -1      47751.37      47830.66       964.71 o                         
  11  27  -1      40831.87      40603.32       570.40 o                         
  13  27  -1       8018.92       8817.13       427.62 o                         
  15  27  -1      10673.19      10364.47       381.33 o                         
  17  27  -1       7149.42       6819.42       334.42 o                         
  19  27  -1      51515.65      50387.76       504.83 o                         
  21  27  -1       1315.21       1341.99       373.32 o                         
  23  27  -1      11527.23      10572.36       372.67 o                         
  25  27  -1       1733.57       2286.37       498.69 o                         
  27  27  -1        687.36        612.55       447.21 o                         
   1  29  -1       7551.17       7408.47       312.06 o                         
   3  29  -1      24662.10      23625.59       542.33 o                         
   5  29  -1       6422.92       6313.81       303.77 o                         
   7  29  -1     115687.41     112927.16      2157.20 o                         
   9  29  -1      13578.20      13479.96       326.08 o                         
  11  29  -1      18179.03      17726.93       387.46 o                         
  13  29  -1      44286.70      42160.59       505.45 o                         
  15  29  -1      24592.78      25057.19       715.87 o                         
  17  29  -1      10610.07      10653.95       445.53 o                         
  19  29  -1      13925.87      13066.19       407.50 o                         
  21  29  -1       8508.73       8294.00       439.69 o                         
  23  29  -1       4373.00       4201.65       452.04 o                         
  25  29  -1       9984.27       9506.23       440.31 o                         
   1  31  -1      17286.21      17442.31       388.49 o                         
   3  31  -1      28727.67      27367.35       421.71 o                         
   5  31  -1        100.57         89.70       281.38 o                         
   7  31  -1      29663.14      28646.24       409.18 o                         
   9  31  -1      39321.74      37586.55       406.07 o                         
  11  31  -1       4499.57       4850.07       382.78 o                         
  13  31  -1      55057.64      54644.39       546.55 o                         
  15  31  -1      10118.73      10934.49       446.28 o                         
  17  31  -1      12061.57      11300.27       449.13 o                         
  19  31  -1       1847.54       1946.83       420.17 o                         
  21  31  -1       6309.69       6883.14       584.99 o                         
  23  31  -1       9362.69      10047.73       522.83 o                         
  25  31  -1       8319.94       7876.50       616.42 o                         
   1  33  -1       4678.17       5176.52       306.00 o                         
   3  33  -1      16702.48      16589.95       373.78 o                         
   5  33  -1      13777.54      13578.22       422.73 o                         
   7  33  -1       2966.93       3168.52       347.32 o                         
   9  33  -1      28873.64      29375.28       409.46 o                         
  11  33  -1      14160.56      14039.92       351.56 o                         
  13  33  -1      11771.14      12393.48       437.12 o                         
  15  33  -1       4192.62       4612.74       487.07 o                         
  17  33  -1       7592.91       7389.08       465.04 o                         
  19  33  -1      14750.54      15842.50       539.89 o                         
  21  33  -1      15600.11      14953.27       452.52 o                         
   1  35  -1      18477.76      18755.60       387.37 o                         
   3  35  -1       2663.39       2661.67       345.35 o                         
   5  35  -1        116.47         46.24       337.42 o                         
   7  35  -1      16390.61      16088.92       496.82 o                         
   9  35  -1       2402.66       2626.81       418.67 o                         
  11  35  -1       4977.60       4933.78       306.70 o                         
  13  35  -1       3549.53       3273.44       413.67 o                         
  15  35  -1       8035.88       8123.40       470.08 o                         
  17  35  -1       4087.78       3992.58       459.85 o                         
  19  35  -1      18932.89      17420.13       568.60 o                         
   1  37  -1       4214.32       4179.54       349.38 o                         
   3  37  -1      13196.80      12803.32       409.14 o                         
   5  37  -1       9333.64       8833.84       408.63 o                         
   7  37  -1       2769.40       2741.49       448.88 o                         
   9  37  -1       1047.82        834.53       375.11 o                         
  11  37  -1       1127.93       1027.96       445.79 o                         
  13  37  -1       6030.61       5885.89       392.87 o                         
  15  37  -1       3213.91       3568.70       609.91 o                         
  17  37  -1       6056.36       4922.25       847.33 o                         
   1  39  -1       4697.97       4297.69       455.51 o                         
   3  39  -1      15507.37      14941.87       443.21 o                         
   5  39  -1        214.94        361.01       446.28 o                         
   7  39  -1       1400.05       1236.38       445.76 o                         
   9  39  -1       7690.29       7034.08       429.60 o                         
  11  39  -1       2389.60       2728.97       442.02 o                         
   1  41  -1       2223.19       2118.09       483.77 o                         
   3  41  -1      12002.94      11021.60       501.70 o                         
   5  41  -1       1789.82       1666.53       829.75 o                         
   4   0   0      85469.35      89835.33      2656.26 o                         
   8   0   0      44997.47      51843.28     10027.32 o                         
  12   0   0     263152.25     283256.50      4176.88 o                         
  16   0   0      85598.23      81505.38      1093.44 o                         
  20   0   0     130436.48     128790.60      1114.54 o                         
  24   0   0        642.45        871.94       407.84 o                         
  28   0   0     134336.38     137485.41      1220.01 o                         
  32   0   0      12819.85      15033.95       875.46 o                         
  36   0   0        252.67        653.96       970.39 o                         
   2   2   0      66440.48      64840.06      1933.74 o                         
   4   2   0     287232.69     338570.84      2427.64 o                         
   6   2   0     311292.31     327323.09     37679.81 o                         
   8   2   0     186556.50     185275.89      1808.82 o                         
  10   2   0     102282.25      92350.74       901.35 o                         
  12   2   0        427.97        540.12       296.90 o                         
  14   2   0       4854.09       6711.97       339.07 o                         
  16   2   0     156055.83     137792.44       995.00 o                         
  18   2   0      44557.02      42843.29       721.48 o                         
  20   2   0      15334.79      13652.56       483.51 o                         
  22   2   0      62892.81      58667.86       555.64 o                         
  24   2   0      38529.36      36850.70       984.45 o                         
  26   2   0        394.53        581.98       341.67 o                         
  28   2   0       7796.26       7673.98       431.10 o                         
  30   2   0        181.61         70.99       336.86 o                         
  32   2   0      14160.84      16458.75       621.47 o                         
  34   2   0         26.82        272.48       574.29 o                         
  36   2   0      23490.96      24558.84      6731.17 o                         
  38   2   0        642.14        984.45       805.14 o                         
   0   4   0     213325.66     275125.84      7462.48 o                         
   2   4   0     123147.74     163713.98      1917.75 o                         
   4   4   0      48497.87      47183.12       770.98 o                         
   6   4   0      32258.43      32024.24       738.85 o                         
   8   4   0       9996.99       9642.78       495.74 o                         
  10   4   0      10115.63       9640.54       447.49 o                         
  12   4   0     223471.62     219796.12      5454.57 o                         
  14   4   0     168215.69     161247.80       829.61 o                         
  16   4   0      42192.40      48145.77      5524.33 o                         
  18   4   0       1270.24        694.40       276.04 o                         
  20   4   0     210900.03     195364.23      3433.26 o                         
  22   4   0      40231.32      37268.35       405.92 o                         
  24   4   0      21395.85      20019.24       335.37 o                         
  26   4   0        983.78       1025.04       346.81 o                         
  28   4   0        293.56        594.63       390.87 o                         
  30   4   0      13200.44      13109.97       450.17 o                         
  32   4   0      26876.24      29308.11      1476.67 o                         
  34   4   0       5561.95       5644.33       446.52 o                         
  36   4   0       2173.42       2882.08       696.06 o                         
   2   6   0      89947.96     100729.27     18564.46 o                         
   4   6   0      91711.54     107113.31      1861.93 o                         
   6   6   0      10392.87      19539.02      3541.59 o                         
   8   6   0     162324.67     152517.97      1153.54 o                         
  10   6   0       3969.83       3692.14       380.99 o                         
  12   6   0     113388.43     102827.84       864.74 o                         
  14   6   0      69567.55      67058.08       749.48 o                         
  16   6   0     155857.12     141035.12       830.88 o                         
  18   6   0       5879.04       6256.20       326.32 o                         
  20   6   0      60257.73      58959.83       500.19 o                         
  22   6   0       2249.72       2414.11       268.36 o                         
  24   6   0       3772.85       3340.25       363.68 o                         
  26   6   0       7460.93       7657.58       333.95 o                         
  28   6   0      14185.22      15100.29       462.76 o                         
  30   6   0        884.58        792.81       346.81 o                         
  32   6   0      16362.00      17494.25      1191.89 o                         
  34   6   0        872.76        878.70       579.25 o                         
  36   6   0      48104.88      50665.45       721.33 o                         
   0   8   0      52445.90      57499.71       830.35 o                         
   2   8   0      26542.04      29623.51       500.45 o                         
   4   8   0      36826.47      39317.08      6157.20 o                         
   6   8   0      24914.53      26109.73       415.19 o                         
   8   8   0       5071.39       6389.30      1425.15 o                         
  10   8   0      15207.17      15206.07       441.01 o                         
  12   8   0     290659.88     278541.81      1283.93 o                         
  14   8   0      28910.25      29072.10       736.58 o                         
  16   8   0     185141.30     183391.95      1067.07 o                         
  18   8   0     117545.88     113794.98      2465.31 o                         
  20   8   0      36233.91      31996.46       414.25 o                         
  22   8   0       4215.60       3719.81       274.05 o                         
  24   8   0      13475.41      12340.87       392.52 o                         
  26   8   0      20810.93      20543.47       415.94 o                         
  28   8   0       2691.91       2998.39       351.41 o                         
  30   8   0      39755.31      41742.39       569.67 o                         
  32   8   0      76824.38      79133.82       720.17 o                         
  34   8   0       8337.70       8468.86       598.43 o                         
  36   8   0      25388.75      29019.55       773.17 o                         
   2  10   0      70953.91      75126.88     10970.60 o                         
   4  10   0      45259.19      45756.62       738.38 o                         
   6  10   0      20786.28      22587.71      3013.90 o                         
   8  10   0      44549.07      43724.35       756.43 o                         
  10  10   0     236147.50     245540.75      3375.79 o                         
  12  10   0      33035.71      36525.25       634.47 o                         
  14  10   0       6107.30       6774.24       349.59 o                         
  16  10   0     407906.44     406439.81      4170.19 o                         
  18  10   0      40277.11      35523.34       537.93 o                         
  20  10   0      29603.29      26161.12       669.45 o                         
  22  10   0      35424.11      34605.20       412.29 o                         
  24  10   0      31395.05      30207.05       446.86 o                         
  26  10   0      49153.31      47790.87       490.83 o                         
  28  10   0       1646.60       2039.14       346.87 o                         
  30  10   0      13318.27      13745.51       411.45 o                         
  32  10   0        702.28        538.20       414.64 o                         
  34  10   0       1921.50       1884.08       699.84 o                         
  36  10   0       8536.60       9574.05      1216.50 o                         
   0  12   0     573428.12     616307.38      3812.97 o                         
   2  12   0     115216.98     126449.02      1024.08 o                         
   4  12   0     178299.81     190557.12     21280.97 o                         
   6  12   0      53353.73      58996.39       839.80 o                         
   8  12   0      28408.86      28221.61      4068.43 o                         
  10  12   0     122190.23     126007.98      1579.87 o                         
  12  12   0        596.31        291.52       374.07 o                         
  14  12   0      92714.47      86401.66      1710.76 o                         
  16  12   0      17957.33      17711.94       381.09 o                         
  18  12   0      13174.49      12802.15       364.82 o                         
  20  12   0      84777.54      76798.10      1311.13 o                         
  22  12   0     103000.85     100899.91      1511.77 o                         
  24  12   0        650.82        404.95       312.42 o                         
  26  12   0      14475.78      14112.86       346.54 o                         
  28  12   0      24805.61      25622.00       373.36 o                         
  30  12   0      13308.43      13730.82       372.93 o                         
  32  12   0       2072.03       2539.04       344.40 o                         
  34  12   0        737.59       1056.07       443.65 o                         
  36  12   0       2845.46       3168.66       566.39 o                         
   2  14   0        723.18        846.31       302.61 o                         
   4  14   0     843103.56     982664.31      7256.37 o                         
   6  14   0      56016.49      52509.77       819.05 o                         
   8  14   0     165166.27     175025.33      2687.08 o                         
  10  14   0      31299.77      30734.26       487.14 o                         
  12  14   0      13245.25      12954.78       344.56 o                         
  14  14   0       4842.40       4094.87       269.17 o                         
  16  14   0       6588.19       6503.39       298.31 o                         
  18  14   0      36624.85      37136.93       623.52 o                         
  20  14   0      20231.12      19603.40       483.68 o                         
  22  14   0        692.15        533.90       320.94 o                         
  24  14   0      29508.20      30378.39       603.70 o                         
  26  14   0       1417.18       1099.24       311.49 o                         
  28  14   0       2745.92       3656.61       346.87 o                         
  30  14   0         33.69        -53.29       335.21 o                         
  32  14   0      13210.50      13076.87       385.03 o                         
  34  14   0        393.42        552.42       405.64 o                         
   0  16   0     318400.16     350933.78     11013.53 o                         
   2  16   0     397296.62     436372.50      2804.46 o                         
   4  16   0      23335.97      21926.96       366.94 o                         
   6  16   0       2077.52       1976.95       299.27 o                         
   8  16   0     127983.20     133191.70      1337.93 o                         
  10  16   0      87344.08      89146.14       515.30 o                         
  12  16   0      15735.04      14671.30       367.71 o                         
  14  16   0      77657.09      74481.42       505.78 o                         
  16  16   0       1652.80       1534.74       342.32 o                         
  18  16   0      85567.91      82946.11      2058.31 o                         
  20  16   0      70004.29      71768.54      1584.16 o                         
  22  16   0       3740.23       3557.83       361.61 o                         
  24  16   0       8119.13       7207.81       337.24 o                         
  26  16   0      29772.40      28724.93       543.51 o                         
  28  16   0       8799.68       8406.88       358.86 o                         
  30  16   0       2168.21       2113.72       344.53 o                         
  32  16   0       1445.32       1679.45       408.56 o                         
  34  16   0       1162.04       1349.87       414.18 o                         
   2  18   0      34889.58      32529.24       427.23 o                         
   4  18   0        426.14        869.52       286.46 o                         
   6  18   0     171697.19     182126.02      1802.74 o                         
   8  18   0     113064.27     115757.51       811.45 o                         
  10  18   0      11576.38      11135.99       312.06 o                         
  12  18   0        203.77        362.61       344.31 o                         
  14  18   0      46052.43      45660.93       793.08 o                         
  16  18   0      56677.61      53581.36       990.94 o                         
  18  18   0      10508.32      10192.52       347.78 o                         
  20  18   0      44464.30      43772.25      1482.69 o                         
  22  18   0      28631.80      27253.43       630.23 o                         
  24  18   0         28.54       -237.51       308.41 o                         
  26  18   0      24781.09      25244.72       537.63 o                         
  28  18   0       9943.67      10734.56       365.60 o                         
  30  18   0         12.64        -10.36       336.94 o                         
  32  18   0         61.27        217.50       408.09 o                         
  34  18   0         31.87        -19.93       476.21 o                         
   0  20   0      29704.73      31172.38      8765.12 o                         
   2  20   0      56846.10      59452.65       539.45 o                         
   4  20   0       8718.36       8110.27       283.25 o                         
   6  20   0      25760.63      26564.47       343.92 o                         
   8  20   0      62246.32      64796.89       995.95 o                         
  10  20   0      12293.36      13796.13       277.00 o                         
  12  20   0     145300.84     145920.45      1719.66 o                         
  14  20   0      26537.55      26471.56       388.89 o                         
  16  20   0      52023.53      49226.49       454.02 o                         
  18  20   0       1888.76       1895.04       324.30 o                         
  20  20   0       7690.87       6942.61       423.45 o                         
  22  20   0      19535.90      18726.76       414.42 o                         
  24  20   0        291.38        372.19       340.79 o                         
  26  20   0       2688.01       2940.54       382.39 o                         
  28  20   0       2740.92       2751.52       345.92 o                         
  30  20   0       3087.83       3175.70       414.51 o                         
  32  20   0      29919.25      29689.97       864.23 o                         
   2  22   0      22740.29      24455.85       350.98 o                         
   4  22   0       1156.55       1339.97       228.62 o                         
   6  22   0      23690.41      23825.61       345.96 o                         
   8  22   0     118463.73     123196.28       985.17 o                         
  10  22   0      31782.56      30478.85       356.61 o                         
  12  22   0       2469.39       2331.32       225.34 o                         
  14  22   0       2689.92       2585.30       301.10 o                         
  16  22   0      33790.42      33532.37       495.16 o                         
  18  22   0      10125.16      10942.45       386.31 o                         
  20  22   0     113522.41     112884.43       610.74 o                         
  22  22   0        110.53        261.64       307.26 o                         
  24  22   0       2959.33       3051.41       487.12 o                         
  26  22   0       2304.93       2446.34       421.03 o                         
  28  22   0      15576.82      16029.10       462.40 o                         
  30  22   0      36555.02      38014.55       837.12 o                         
  32  22   0         79.74        -21.12       478.06 o                         
   0  24   0        203.36        483.61       341.04 o                         
   2  24   0       6177.12       6197.31       260.07 o                         
   4  24   0       3232.10       2655.88       298.80 o                         
   6  24   0      13043.31      12492.14       285.19 o                         
   8  24   0         54.64        327.80       288.26 o                         
  10  24   0       9913.95       9723.84       289.69 o                         
  12  24   0      46667.08      44858.39       666.06 o                         
  14  24   0     136961.22     138912.44       685.23 o                         
  16  24   0        524.66        852.69       314.96 o                         
  18  24   0         65.32         22.03       307.43 o                         
  20  24   0      48084.22      50665.67       493.01 o                         
  22  24   0       1414.51       1817.10       374.08 o                         
  24  24   0       4068.44       3744.25       424.53 o                         
  26  24   0        984.14       1125.44       416.73 o                         
  28  24   0       1808.03       1673.73       454.48 o                         
  30  24   0       9910.06      10062.51       475.77 o                         
   2  26   0       1677.96       1436.88       210.00 o                         
   4  26   0     136325.62     131956.44       599.77 o                         
   6  26   0      28192.89      26691.69       486.16 o                         
   8  26   0      84339.23      86194.04      1039.82 o                         
  10  26   0      39511.32      41270.43       401.45 o                         
  12  26   0       7192.27       7386.80       309.60 o                         
  14  26   0      16031.36      16009.58       400.98 o                         
  16  26   0      16989.34      16298.35       366.57 o                         
  18  26   0      95081.09      87235.54      1803.91 o                         
  20  26   0       1454.91       1597.17       419.64 o                         
  22  26   0          0.97        618.62       478.07 o                         
  24  26   0      56076.54      57229.91      1013.09 o                         
  26  26   0      14872.01      16504.68       488.08 o                         
  28  26   0        390.52        169.20       448.63 o                         
   0  28   0     290692.09     296201.88      1182.10 o                         
   2  28   0      97595.53      98833.38       522.42 o                         
   4  28   0      20974.78      21546.30       537.92 o                         
   6  28   0       2967.80       2969.45       298.69 o                         
   8  28   0      11879.49      12426.91       324.39 o                         
  10  28   0       6601.98       6309.50       286.33 o                         
  12  28   0      53190.50      51867.25       646.26 o                         
  14  28   0       2894.83       3040.53       353.97 o                         
  16  28   0      39810.27      40045.98       465.88 o                         
  18  28   0      38619.38      38662.86       921.02 o                         
  20  28   0       3384.51       4388.61       485.60 o                         
  22  28   0      19038.57      19028.01       470.26 o                         
  24  28   0       1191.95       1482.17       494.74 o                         
  26  28   0       3515.63       4255.80       506.28 o                         
  28  28   0       5699.37       5481.32       535.65 o                         
   2  30   0      71700.95      73498.94       883.80 o                         
   4  30   0      50897.71      48850.21       758.80 o                         
   6  30   0     105775.40     103119.99      1280.36 o                         
   8  30   0       7174.60       6776.87       293.04 o                         
  10  30   0      13855.69      13740.93       305.30 o                         
  12  30   0       1626.00       1956.55       285.26 o                         
  14  30   0        116.63        -89.00       371.70 o                         
  16  30   0       2053.21       1797.08       418.70 o                         
  18  30   0       4837.89       5344.49       384.36 o                         
  20  30   0        267.17        359.43       406.94 o                         
  22  30   0      27506.70      27142.12       644.86 o                         
  24  30   0      15229.75      16073.81       608.79 o                         
  26  30   0       6104.51       6425.28       534.99 o                         
   0  32   0       1174.16       1533.86       450.03 o                         
   2  32   0      75410.09      73219.20       550.61 o                         
   4  32   0       5974.40       5798.67       299.45 o                         
   6  32   0        373.03        548.60       259.91 o                         
   8  32   0        662.07        701.22       260.19 o                         
  10  32   0        498.38        376.87       313.61 o                         
  12  32   0      27960.51      28172.80       433.26 o                         
  14  32   0       5698.11       5764.87       384.89 o                         
  16  32   0       3897.80       4947.17       419.72 o                         
  18  32   0      31160.28      30812.24       777.91 o                         
  20  32   0       3402.18       3524.81       504.15 o                         
  22  32   0      21586.54      20239.53       508.50 o                         
  24  32   0       2233.07       1995.73       583.15 o                         
   2  34   0      40607.36      38960.17       784.05 o                         
   4  34   0       8307.35       8388.48       360.22 o                         
   6  34   0         22.00        -69.06       310.15 o                         
   8  34   0      21913.66      21993.96       464.25 o                         
  10  34   0       5548.43       6052.83       353.65 o                         
  12  34   0       1700.00       1511.30       374.17 o                         
  14  34   0       2019.56       2518.71       377.51 o                         
  16  34   0        314.76        322.73       570.82 o                         
  18  34   0      15954.04      15886.95       489.08 o                         
  20  34   0       6883.45       7050.86       593.94 o                         
  22  34   0        232.41       -193.37      1167.28 o                         
   0  36   0       1383.93       1579.56       584.17 o                         
   2  36   0       9094.58       8908.79       338.04 o                         
   4  36   0        573.72        117.47       337.49 o                         
   6  36   0      13005.53      13192.92       372.94 o                         
   8  36   0         42.03       -174.80       410.77 o                         
  10  36   0         32.67          3.98       339.83 o                         
  12  36   0      16499.43      17875.14       526.31 o                         
  14  36   0      28712.02      28206.37       571.20 o                         
  16  36   0       2917.94       2885.97       501.12 o                         
  18  36   0       3916.05       3954.81       789.62 o                         
   2  38   0       2081.96       2773.48       446.21 o                         
   4  38   0       4183.21       4009.21       416.10 o                         
   6  38   0      11944.05      11451.90       468.99 o                         
   8  38   0        191.47        155.31       405.48 o                         
  10  38   0      37037.38      36142.00       937.81 o                         
  12  38   0          7.32       -280.29       445.03 o                         
  14  38   0       6869.60       6248.22       618.17 o                         
   0  40   0      18919.21      17309.61       639.99 o                         
   2  40   0        760.12        603.12       407.97 o                         
   4  40   0      13082.33      12834.33       475.82 o                         
   6  40   0       2893.82       2555.85       416.92 o                         
   8  40   0        147.93        101.46       451.54 o                         
  10  40   0       8484.88       7502.75       539.00 o                         
   1   1   1      73542.64      87060.48      3167.82 o                         
   3   1   1      18020.98      16748.28       700.30 o                         
   5   1   1      38953.59      45133.30       777.53 o                         
   7   1   1      82424.36      76280.88       816.75 o                         
   9   1   1     129797.63     126775.14      2598.19 o                         
  11   1   1     184332.12     185352.88      2509.81 o                         
  13   1   1     148430.75     141853.66      2565.31 o                         
  15   1   1     170710.59     167788.23      1594.28 o                         
  17   1   1       5843.06       6117.10       457.42 o                         
  19   1   1      38641.16      35344.69       571.81 o                         
  21   1   1      52688.23      50499.79       564.63 o                         
  23   1   1       7427.12       7964.80       435.07 o                         
  25   1   1      29392.63      30569.64       596.67 o                         
  27   1   1       5191.95       5151.12       502.12 o                         
  29   1   1      12249.83      12690.95       448.73 o                         
  31   1   1      18097.07      18523.84       628.93 o                         
  33   1   1      13854.43      13508.85       611.52 o                         
  35   1   1       8041.41       8443.78       714.73 o                         
  37   1   1       7417.09       7592.31       598.43 o                         
   1   3   1      33958.79      35209.85       770.94 o                         
   3   3   1     264283.81     302138.06      3389.32 o                         
   5   3   1     139380.38     137567.97      1856.40 o                         
   7   3   1      25677.15      27923.90       630.23 o                         
   9   3   1     165584.30     164752.70      3665.73 o                         
  11   3   1     216947.86     215664.27      2627.93 o                         
  13   3   1      35843.13      34246.59       495.79 o                         
  15   3   1     176825.23     173285.23       827.15 o                         
  17   3   1      58343.66      52795.29       945.71 o                         
  19   3   1      23922.48      23230.41       394.73 o                         
  21   3   1      31558.21      30090.15       387.12 o                         
  23   3   1       7770.57       7895.20       329.40 o                         
  25   3   1      30901.47      28985.48      1496.01 o                         
  27   3   1        243.27        581.22       399.14 o                         
  29   3   1      26170.17      25292.55       499.24 o                         
  31   3   1      87689.16      91701.62      2121.84 o                         
  33   3   1      16637.76      17843.27       625.25 o                         
  35   3   1       8058.80       9107.81       525.81 o                         
  37   3   1      10919.48       9517.35       868.43 o                         
   1   5   1     577221.50     564560.69      2193.92 o                         
   3   5   1       5321.29       6640.26       388.13 o                         
   5   5   1     221629.05     236773.66      3448.36 o                         
   7   5   1      40910.53      44698.40      1172.55 o                         
   9   5   1      20295.86      19239.52       566.77 o                         
  11   5   1      67908.66      65572.12       723.41 o                         
  13   5   1      30323.18      30906.39       853.16 o                         
  15   5   1      44146.73      44397.41       500.23 o                         
  17   5   1      20805.92      20473.84       446.03 o                         
  19   5   1      27178.76      25324.84       400.87 o                         
  21   5   1     200516.88     187003.67      2518.32 o                         
  23   5   1       4081.00       4155.13       271.00 o                         
  25   5   1      29671.65      28852.36       444.83 o                         
  27   5   1     163186.02     162652.94       931.71 o                         
  29   5   1      11178.13      11894.00       447.98 o                         
  31   5   1      21173.01      21630.48       643.89 o                         
  33   5   1       4967.58       4718.02       492.00 o                         
  35   5   1       2964.15       3202.35       585.11 o                         
  37   5   1      29984.19      31812.11       841.48 o                         
   1   7   1     307602.66     344972.50      2222.23 o                         
   3   7   1      24097.27      23590.26       474.57 o                         
   5   7   1      60540.12      69417.64       649.02 o                         
   7   7   1      17411.90      17545.49       466.77 o                         
   9   7   1      61266.77      63485.48       675.19 o                         
  11   7   1      34010.02      33289.70       556.87 o                         
  13   7   1      25391.83      24123.28       592.75 o                         
  15   7   1      39984.55      38729.92       620.19 o                         
  17   7   1      89782.66      81473.80       827.03 o                         
  19   7   1      55087.79      52104.54       486.44 o                         
  21   7   1      74378.69      67771.82       517.74 o                         
  23   7   1      20676.37      19716.09       705.47 o                         
  25   7   1      19263.25      19088.31       378.67 o                         
  27   7   1     114988.93     112154.34      1188.97 o                         
  29   7   1      26158.03      25183.84       444.99 o                         
  31   7   1      38582.09      39039.30      1958.35 o                         
  33   7   1       8983.40       9028.22       606.61 o                         
  35   7   1       3888.52       4058.54       509.63 o                         
  37   7   1       7444.86       7668.83       921.16 o                         
   1   9   1     234334.34     272970.84      1632.89 o                         
   3   9   1       8341.00      11890.10       348.32 o                         
   5   9   1     139101.95     150883.27      1708.67 o                         
   7   9   1       3503.65       3204.21       391.85 o                         
   9   9   1      99510.98     108761.30      1015.33 o                         
  11   9   1       1886.04       2348.17       344.07 o                         
  13   9   1      17172.21      17938.38       408.49 o                         
  15   9   1      57122.28      56356.09       787.30 o                         
  17   9   1      59474.16      55235.90      1278.03 o                         
  19   9   1       5051.79       4971.93       310.05 o                         
  21   9   1      11249.55      10442.04       304.49 o                         
  23   9   1      51161.05      49262.37       502.27 o                         
  25   9   1      54887.04      55454.42       900.39 o                         
  27   9   1       1815.83       1577.83       316.02 o                         
  29   9   1      22507.44      21359.80       421.91 o                         
  31   9   1      37280.52      36490.02       545.70 o                         
  33   9   1       9160.81       9126.13       451.18 o                         
  35   9   1      17759.62      19319.65      1030.16 o                         
   1  11   1     131264.78     138647.16      1067.66 o                         
   3  11   1      29948.53      29983.20       410.17 o                         
   5  11   1      18874.83      19868.39       441.89 o                         
   7  11   1     152420.94     173245.83      1524.96 o                         
   9  11   1      84139.62      89758.31       920.13 o                         
  11  11   1      50541.85      49046.96       555.21 o                         
  13  11   1      61498.24      61947.59       527.27 o                         
  15  11   1      14496.81      12926.92       397.65 o                         
  17  11   1      21845.59      23086.11       366.47 o                         
  19  11   1      54632.15      52841.64       853.26 o                         
  21  11   1      63259.59      59042.77       974.86 o                         
  23  11   1      27913.23      26851.82       387.06 o                         
  25  11   1        566.22        872.87       286.14 o                         
  27  11   1      23276.05      23667.46       332.15 o                         
  29  11   1      43816.21      43587.09       441.39 o                         
  31  11   1       2754.89       3029.98       379.63 o                         
  33  11   1       7267.37       7353.01       395.19 o                         
  35  11   1      18799.20      18778.46       544.54 o                         
   1  13   1      20531.03      23987.74       449.23 o                         
   3  13   1      18751.84      21826.11       409.95 o                         
   5  13   1     199674.86     211119.30      1520.40 o                         
   7  13   1     134845.42     144881.64      1261.75 o                         
   9  13   1      82296.81      81534.12      1159.50 o                         
  11  13   1     114307.35     117632.35       798.32 o                         
  13  13   1      43499.10      45160.86       462.52 o                         
  15  13   1     192979.11     184496.39      1217.36 o                         
  17  13   1      25644.82      25108.85       370.53 o                         
  19  13   1      55925.30      54263.29       954.90 o                         
  21  13   1       2840.61       3116.25       369.01 o                         
  23  13   1      16054.85      16013.75       332.10 o                         
  25  13   1      16307.05      16182.48       355.31 o                         
  27  13   1      35200.17      35223.76       360.72 o                         
  29  13   1       9222.17      10121.23       362.65 o                         
  31  13   1       6780.28       6953.25       331.88 o                         
  33  13   1      19471.59      20361.66       450.57 o                         
  35  13   1       8511.66       8769.67       401.83 o                         
   1  15   1      66092.99      72106.78       781.69 o                         
   3  15   1      23374.01      24137.06       395.23 o                         
   5  15   1     105297.12     115673.80      1101.44 o                         
   7  15   1      26692.32      26961.59       373.24 o                         
   9  15   1     130565.20     131327.48       616.80 o                         
  11  15   1     292484.94     294707.16       999.52 o                         
  13  15   1      20172.98      20048.93       363.49 o                         
  15  15   1      45833.30      43188.08       530.63 o                         
  17  15   1      35824.78      33174.37       533.31 o                         
  19  15   1      13941.24      13285.72       397.15 o                         
  21  15   1      12306.95      12030.34       439.40 o                         
  23  15   1       3494.04       3800.31       410.48 o                         
  25  15   1      35640.40      35314.65       681.24 o                         
  27  15   1      10251.23      10530.24       377.68 o                         
  29  15   1      18381.57      19587.97       598.82 o                         
  31  15   1      18744.32      18353.57       365.06 o                         
  33  15   1       2019.20       2225.83       414.36 o                         
  35  15   1       4576.56       4336.50       536.41 o                         
   1  17   1      31957.78      33031.08       389.11 o                         
   3  17   1      41297.70      42811.46       443.47 o                         
   5  17   1     110204.97     113742.66      1205.76 o                         
   7  17   1     104711.52     103469.64      1274.13 o                         
   9  17   1       7787.45       8165.35       285.19 o                         
  11  17   1      80748.80      84208.38       604.86 o                         
  13  17   1      52395.24      47742.86       539.62 o                         
  15  17   1      10986.77      11125.03       337.46 o                         
  17  17   1      72309.61      67692.55       657.73 o                         
  19  17   1      36971.25      35582.66      1085.17 o                         
  21  17   1       7184.88       7716.35       341.00 o                         
  23  17   1       7642.30       7991.74       376.87 o                         
  25  17   1      26780.61      26697.22       374.72 o                         
  27  17   1      48511.63      46801.62       900.26 o                         
  29  17   1      25400.59      27057.11       669.36 o                         
  31  17   1       2189.19       2293.97       451.87 o                         
  33  17   1       6976.18       6499.44       519.15 o                         
   1  19   1      33271.93      33514.35       478.04 o                         
   3  19   1       5354.07       5123.38       271.75 o                         
   5  19   1       8191.63       8285.80       284.98 o                         
   7  19   1      14237.26      13209.40       297.26 o                         
   9  19   1      92006.59      90593.76      1091.58 o                         
  11  19   1      10183.00       9815.18       299.06 o                         
  13  19   1      28157.69      26646.77       551.88 o                         
  15  19   1       2018.57       1915.97       292.19 o                         
  17  19   1      49761.23      51704.22       735.78 o                         
  19  19   1       3003.53       2916.64       322.43 o                         
  21  19   1       1363.53       1350.85       346.20 o                         
  23  19   1      44608.61      44571.29       928.23 o                         
  25  19   1      20550.29      22257.75       557.40 o                         
  27  19   1      22938.21      23844.57       432.27 o                         
  29  19   1      24244.16      24750.24       381.75 o                         
  31  19   1      18757.62      19778.03       598.82 o                         
  33  19   1      14982.18      15787.95       533.14 o                         
   1  21   1       3069.34       3666.96       258.86 o                         
   3  21   1      57982.75      59373.43       499.36 o                         
   5  21   1      50825.39      50022.38       405.41 o                         
   7  21   1       4643.15       5082.58       260.07 o                         
   9  21   1       1982.32       2184.43       267.73 o                         
  11  21   1       1062.61       1352.08       240.07 o                         
  13  21   1      30780.19      30903.47       431.65 o                         
  15  21   1      13197.35      12639.33       361.29 o                         
  17  21   1      53929.73      54393.53       855.41 o                         
  19  21   1      37852.10      38077.49       468.22 o                         
  21  21   1      10681.86      10589.94       428.01 o                         
  23  21   1      78690.30      80672.07       612.42 o                         
  25  21   1      60461.58      62259.06      1519.76 o                         
  27  21   1       2718.95       2797.91       348.42 o                         
  29  21   1      15076.99      15901.06       615.57 o                         
  31  21   1      22496.84      23535.15       649.50 o                         
   1  23   1      62575.30      62142.68       630.59 o                         
   3  23   1       4736.51       5213.09       243.23 o                         
   5  23   1       8608.06       8605.44       271.01 o                         
   7  23   1       8663.89       8241.14       267.75 o                         
   9  23   1      14685.64      14828.79       290.21 o                         
  11  23   1       3540.70       3215.50       267.52 o                         
  13  23   1       7764.98       7518.14       376.75 o                         
  15  23   1      10674.65      10089.97       383.04 o                         
  17  23   1       9006.40       9335.17       382.18 o                         
  19  23   1      50392.87      50573.16      1146.23 o                         
  21  23   1      50325.03      51186.24       494.94 o                         
  23  23   1      10378.72      10574.90       444.84 o                         
  25  23   1      11487.35      11330.48       450.21 o                         
  27  23   1      39700.93      38690.10       646.10 o                         
  29  23   1      20638.96      20607.93       609.99 o                         
  31  23   1       4949.83       5663.46       535.10 o                         
   1  25   1       8328.35       8156.41       314.61 o                         
   3  25   1      29735.66      28723.69       329.86 o                         
   5  25   1      40474.12      40101.43       382.19 o                         
   7  25   1      20255.81      19854.11       314.29 o                         
   9  25   1      19450.04      19160.53       346.85 o                         
  11  25   1      14367.24      14345.13       386.67 o                         
  13  25   1       8711.20       8447.30       376.69 o                         
  15  25   1      31015.75      31327.76       416.19 o                         
  17  25   1        726.82        787.71       310.68 o                         
  19  25   1       5310.43       5485.59       330.78 o                         
  21  25   1      16273.61      15672.74       419.86 o                         
  23  25   1      14517.58      13920.81       417.21 o                         
  25  25   1      26260.00      28119.83       585.13 o                         
  27  25   1      14812.49      15367.76       486.95 o                         
  29  25   1       2968.60       2763.49       461.76 o                         
   1  27   1      31072.90      31851.88       345.35 o                         
   3  27   1      46526.57      45933.77       537.30 o                         
   5  27   1       3748.62       3753.42       305.54 o                         
   7  27   1      15926.47      16744.35       340.54 o                         
   9  27   1      50661.94      50760.39       443.25 o                         
  11  27   1      43817.94      44227.05       469.41 o                         
  13  27   1       6216.31       6268.81       300.86 o                         
  15  27   1      10197.41      10055.51       343.54 o                         
  17  27   1       6964.10       7203.66       404.50 o                         
  19  27   1      48899.13      47852.78       913.59 o                         
  21  27   1       1828.21       1768.29       416.13 o                         
  23  27   1      11448.97      10672.83       442.19 o                         
  25  27   1       2053.51       2289.34       501.49 o                         
  27  27   1        681.84        684.61       503.08 o                         
   1  29   1       7685.28       7648.58       311.01 o                         
   3  29   1      25563.51      24726.78       373.13 o                         
   5  29   1       8416.06       8028.16       371.72 o                         
   7  29   1     111034.47     107574.62       611.31 o                         
   9  29   1      14103.23      13657.24       381.43 o                         
  11  29   1      19525.13      18617.95       362.27 o                         
  13  29   1      48431.48      46705.36       871.84 o                         
  15  29   1      22309.60      22012.07       440.01 o                         
  17  29   1       9579.71       9857.94       400.05 o                         
  19  29   1      12480.30      11802.05       446.96 o                         
  21  29   1       7234.05       8007.90       431.95 o                         
  23  29   1       3898.90       4078.69       498.26 o                         
  25  29   1      10306.63      10491.99       476.08 o                         
  27  29   1       1940.45       2237.79       592.75 o                         
   1  31   1      17405.44      17216.72       473.14 o                         
   3  31   1      27625.23      26932.94       452.67 o                         
   5  31   1        252.29        214.28       261.21 o                         
   7  31   1      31689.97      29773.61       389.99 o                         
   9  31   1      42848.46      41670.19       436.34 o                         
  11  31   1       3822.43       3969.09       377.17 o                         
  13  31   1      52244.64      52177.39       819.57 o                         
  15  31   1      11640.85      12464.77       449.76 o                         
  17  31   1       9393.74       8949.53       442.12 o                         
  19  31   1       2457.40       2374.54       378.55 o                         
  21  31   1       6109.36       6266.99       583.59 o                         
  23  31   1      10857.43      11058.74       690.84 o                         
  25  31   1       7867.21       7670.73       548.71 o                         
   1  33   1       6380.48       7390.94       396.84 o                         
   3  33   1      17462.01      17388.96       337.49 o                         
   5  33   1      11975.94      11872.82       368.88 o                         
   7  33   1       4015.32       4106.44       347.41 o                         
   9  33   1      28287.98      28141.12       606.96 o                         
  11  33   1      18816.45      18560.88       414.70 o                         
  13  33   1      12078.27      11821.39       669.08 o                         
  15  33   1       5348.09       5096.81       432.51 o                         
  17  33   1       7134.28       6452.89       461.99 o                         
  19  33   1      13951.81      13825.85       539.50 o                         
  21  33   1      13680.32      13678.95       534.68 o                         
   1  35   1      13107.19      13135.28       373.11 o                         
   3  35   1       2165.16       2134.70       341.75 o                         
   5  35   1        698.23        989.66       293.44 o                         
   7  35   1      12643.68      12143.13       369.26 o                         
   9  35   1       2392.95       2810.15       375.91 o                         
  11  35   1       4622.42       4495.21       350.69 o                         
  13  35   1       3922.75       4385.15       499.83 o                         
  15  35   1       5546.99       6459.21       513.50 o                         
  17  35   1       4545.89       4732.04       509.04 o                         
  19  35   1      20030.46      17959.21       518.16 o                         
   1  37   1       2995.91       2653.28       377.41 o                         
   3  37   1      11003.91      11106.55       369.03 o                         
   5  37   1       9350.03       8342.11       319.40 o                         
   7  37   1       2875.98       3094.42       497.34 o                         
   9  37   1        813.36        457.68       375.28 o                         
  11  37   1       1240.98       1811.28       493.32 o                         
  13  37   1       6368.07       6326.62       560.19 o                         
  15  37   1       3864.04       3833.10       585.63 o                         
  17  37   1       5195.97       4180.39       857.88 o                         
   1  39   1       4237.51       4058.59       360.32 o                         
   3  39   1      14042.03      13205.33       414.56 o                         
   5  39   1        617.91         95.04       499.15 o                         
   7  39   1       1243.31       1298.28       447.09 o                         
   9  39   1       8471.38       7828.92       429.57 o                         
  11  39   1       2460.79       2779.59       417.39 o                         
   1  41   1       1184.33        975.72       444.64 o                         
   3  41   1      11560.72      10039.88       546.21 o                         
   5  41   1       1768.30       2404.55       675.07 o                         
   2   0   2     487823.44     475714.12      1445.03 o                         
   6   0   2     382839.94     400505.69      3406.90 o                         
  10   0   2     366313.19     378791.53      2626.37 o                         
  14   0   2      11549.26      12467.35       720.76 o                         
  18   0   2      88130.12      80520.94      1065.31 o                         
  22   0   2     135146.41     126522.84      1093.44 o                         
  26   0   2      57354.84      55287.38       791.08 o                         
  30   0   2       8664.69       7995.14       850.85 o                         
  34   0   2       7515.57       7910.75      1012.58 o                         
   0   2   2     652391.38     637831.81      1002.03 o                         
   2   2   2     143448.73     155379.06      7307.20 o                         
   4   2   2     208757.66     210650.42      8010.92 o                         
   6   2   2     329576.31     326799.44      6310.37 o                         
   8   2   2      55412.30      57205.36      1041.25 o                         
  10   2   2      18162.11      16777.42       497.86 o                         
  12   2   2     114304.50     111395.01      1612.07 o                         
  14   2   2      83492.00      82869.48       773.17 o                         
  16   2   2      71851.37      64608.29       676.25 o                         
  18   2   2     121537.09     114329.98       814.30 o                         
  20   2   2       7767.21       7719.48       338.08 o                         
  22   2   2      28895.63      26236.66       428.85 o                         
  24   2   2      20267.21      19502.66       434.88 o                         
  26   2   2      57766.05      54282.61       564.35 o                         
  28   2   2      28444.73      27222.92       510.14 o                         
  30   2   2      23823.30      23774.43       564.83 o                         
  32   2   2       4671.72       4608.76       426.36 o                         
  34   2   2       1062.59       1601.41       569.07 o                         
  36   2   2       1255.05        995.95       571.66 o                         
   2   4   2      31601.76      36716.82      1018.50 o                         
   4   4   2     104094.25     104937.11      3024.34 o                         
   6   4   2      37135.43      34429.25       670.86 o                         
   8   4   2      28462.46      27023.03       996.75 o                         
  10   4   2     260613.52     244526.97      5524.20 o                         
  12   4   2      62912.48      58500.29       575.05 o                         
  14   4   2       6484.73       5880.07       348.17 o                         
  16   4   2      42224.34      40852.82       521.65 o                         
  18   4   2      79063.87      72887.47       523.66 o                         
  20   4   2      19023.03      18455.93       372.44 o                         
  22   4   2      16081.50      15030.56       410.56 o                         
  24   4   2       8065.36       8689.90       519.53 o                         
  26   4   2      16288.38      15318.33       467.86 o                         
  28   4   2      25850.70      25190.98       502.63 o                         
  30   4   2      32624.98      33209.06       593.03 o                         
  32   4   2        717.18       1119.56       464.99 o                         
  34   4   2       5607.40       5947.01       859.64 o                         
  36   4   2       3158.97       3239.79       576.67 o                         
   0   6   2      40069.31      41742.81      1473.16 o                         
   2   6   2       1802.41       1907.69       340.13 o                         
   4   6   2      33813.14      38769.16      1186.84 o                         
   6   6   2     277055.44     295961.38      7914.78 o                         
   8   6   2       4162.92       5441.70       393.24 o                         
  10   6   2      27987.14      28136.92       492.50 o                         
  12   6   2      10006.49      10202.50       522.97 o                         
  14   6   2     196759.50     185872.88      3083.20 o                         
  16   6   2      24968.29      24975.78       416.93 o                         
  18   6   2      20669.98      18976.28       380.21 o                         
  20   6   2      31283.32      28253.27       707.81 o                         
  22   6   2       1266.42       1428.68       318.75 o                         
  24   6   2        142.66        328.79       309.10 o                         
  26   6   2      67847.48      67578.90       702.32 o                         
  28   6   2       6604.83       6760.36       366.64 o                         
  30   6   2      13295.47      13707.50       622.77 o                         
  32   6   2       3741.56       3746.66       485.68 o                         
  34   6   2      41662.04      45557.11       809.20 o                         
  36   6   2        541.30        588.91       576.78 o                         
   2   8   2      97421.26     107154.82      1563.24 o                         
   4   8   2      16930.88      18739.60       465.07 o                         
   6   8   2     102965.95     110941.05      2809.16 o                         
   8   8   2      38473.18      37207.26       629.32 o                         
  10   8   2     307265.41     317647.50      3110.76 o                         
  12   8   2      38137.54      36242.62       487.91 o                         
  14   8   2      20884.45      18721.92       397.83 o                         
  16   8   2       5715.99       5008.53       361.14 o                         
  18   8   2      23781.69      29768.66       467.48 o                         
  20   8   2      21691.12      20564.11       374.10 o                         
  22   8   2      19324.42      18492.64       385.75 o                         
  24   8   2       8560.31       8597.34       340.54 o                         
  26   8   2      32969.89      31825.78       687.81 o                         
  28   8   2      24846.86      25275.97       396.88 o                         
  30   8   2      47615.98      48381.66      1705.21 o                         
  32   8   2       4265.03       4528.84       490.84 o                         
  34   8   2       7411.43       7375.78       730.90 o                         
  36   8   2       3875.58       3315.82       682.67 o                         
   0  10   2     405433.06     483594.22      2125.53 o                         
   2  10   2      18806.71      19914.55       457.68 o                         
   4  10   2      69639.09      77433.80       756.65 o                         
   6  10   2     157804.67     163433.95      1860.91 o                         
   8  10   2      36514.97      37662.27       555.45 o                         
  10  10   2      13083.89      12350.38       392.10 o                         
  12  10   2     108901.65     107101.45      1962.46 o                         
  14  10   2      47224.34      45897.15       470.87 o                         
  16  10   2     107995.97     105416.17       665.03 o                         
  18  10   2       6811.40       6804.64       310.15 o                         
  20  10   2      13300.87      12565.79       325.52 o                         
  22  10   2      70813.94      69865.80       510.94 o                         
  24  10   2       3787.26       4096.01       294.12 o                         
  26  10   2      60734.38      59038.90       865.18 o                         
  28  10   2      13517.66      13798.11       457.06 o                         
  30  10   2       8443.15       8816.06       361.63 o                         
  32  10   2      23831.13      24023.40       445.14 o                         
  34  10   2       4835.47       5013.35       459.98 o                         
   2  12   2     123378.91     138094.84       769.18 o                         
   4  12   2     112144.73     121024.25      2408.91 o                         
   6  12   2      49179.85      49554.66       459.69 o                         
   8  12   2     146858.20     153528.83      1949.84 o                         
  10  12   2     117378.87     116909.51       727.93 o                         
  12  12   2      55614.34      53097.62      1060.06 o                         
  14  12   2      10618.93      10124.13       320.16 o                         
  16  12   2      57471.19      56046.41       528.35 o                         
  18  12   2      22647.42      22661.16       415.29 o                         
  20  12   2      54429.46      53796.35       441.76 o                         
  22  12   2      34651.55      35148.81       389.54 o                         
  24  12   2        640.87        873.07       282.48 o                         
  26  12   2      37687.35      37462.95       600.85 o                         
  28  12   2       8973.54       9237.88       392.15 o                         
  30  12   2       8059.44       8892.51       359.70 o                         
  32  12   2       7463.22       8205.05       425.33 o                         
  34  12   2        595.20       1012.52       494.69 o                         
   0  14   2      50007.72      49250.36      1019.61 o                         
   2  14   2     229930.12     242109.61      1503.14 o                         
   4  14   2      37880.35      37764.14       490.22 o                         
   6  14   2      35593.87      34429.00       404.56 o                         
   8  14   2       5866.69       5619.36       285.70 o                         
  10  14   2      58670.14      60051.41      1257.97 o                         
  12  14   2        149.48        139.52       271.81 o                         
  14  14   2     167924.69     167388.55      1389.62 o                         
  16  14   2       3829.05       3850.26       309.81 o                         
  18  14   2      46511.38      45805.40       624.93 o                         
  20  14   2       5325.72       5039.20       334.35 o                         
  22  14   2      20662.89      20032.41       405.47 o                         
  24  14   2       5018.86       5023.27       358.28 o                         
  26  14   2      46274.21      45704.09       848.71 o                         
  28  14   2      12084.78      12307.23       370.20 o                         
  30  14   2      18377.67      19682.97       411.27 o                         
  32  14   2       2781.82       3658.96       416.05 o                         
  34  14   2        349.56        501.29       460.59 o                         
   2  16   2      76459.65      80147.19       683.06 o                         
   4  16   2     243754.05     258942.98      3523.40 o                         
   6  16   2      32688.98      32025.44       400.67 o                         
   8  16   2     105068.87     102848.38       757.09 o                         
  10  16   2      35992.22      35127.25       452.08 o                         
  12  16   2      41900.95      41967.20       887.18 o                         
  14  16   2      24285.91      23851.75       393.72 o                         
  16  16   2      14303.50      13641.76       348.68 o                         
  18  16   2      12604.38      11887.93       444.94 o                         
  20  16   2      16104.58      15989.35       471.75 o                         
  22  16   2      44325.72      42911.84       794.82 o                         
  24  16   2      47205.09      46995.28       948.47 o                         
  26  16   2      21140.49      21364.29       781.00 o                         
  28  16   2       6452.95       6648.68       355.09 o                         
  30  16   2       4944.76       5714.72       410.79 o                         
  32  16   2       9853.42       9263.30       433.54 o                         
   0  18   2     188500.98     198573.25      5236.92 o                         
   2  18   2      37729.91      39426.41       420.50 o                         
   4  18   2      41429.52      43023.88       617.60 o                         
   6  18   2      71796.61      72689.72       484.20 o                         
   8  18   2       3026.44       2411.16       275.84 o                         
  10  18   2      74056.38      75027.12       707.42 o                         
  12  18   2      13141.14      12669.80       301.76 o                         
  14  18   2      87760.59      87409.69      1424.81 o                         
  16  18   2      31541.61      31336.67       643.79 o                         
  18  18   2      30617.26      30599.12       455.69 o                         
  20  18   2      54137.85      54986.09       706.31 o                         
  22  18   2      17497.07      17604.84       446.85 o                         
  24  18   2        622.90        600.85       370.61 o                         
  26  18   2      12386.69      12590.33       347.66 o                         
  28  18   2      24580.76      23622.53       570.11 o                         
  30  18   2       7628.44       7712.64       464.31 o                         
  32  18   2       7754.64       7843.72       517.67 o                         
   2  20   2      40152.86      41876.04       584.10 o                         
   4  20   2       7547.80       7584.18       276.67 o                         
   6  20   2       2365.40       2232.52       232.97 o                         
   8  20   2       7146.02       6503.36       265.86 o                         
  10  20   2     125728.31     121932.26      1748.25 o                         
  12  20   2      35298.24      35492.71       456.62 o                         
  14  20   2      17243.73      18023.62       465.41 o                         
  16  20   2      11858.97      11463.13       414.66 o                         
  18  20   2      13962.13      14144.70       445.11 o                         
  20  20   2       2291.36       2389.82       350.61 o                         
  22  20   2      19474.26      19519.74       412.36 o                         
  24  20   2      18837.19      18980.21       434.78 o                         
  26  20   2      24841.85      25787.73       541.08 o                         
  28  20   2       1577.75       1906.41       425.75 o                         
  30  20   2      24897.90      26296.41       442.23 o                         
  32  20   2       4829.97       5072.42       535.55 o                         
   0  22   2      22043.89      22347.61       515.83 o                         
   2  22   2      24776.38      24120.98       408.01 o                         
   4  22   2      50910.47      51545.73       426.02 o                         
   6  22   2      35091.62      34255.40       374.96 o                         
   8  22   2      31022.59      32076.25       470.43 o                         
  10  22   2      29333.76      29284.32       375.56 o                         
  12  22   2      13483.59      13585.18       401.02 o                         
  14  22   2      29218.43      29428.34       487.75 o                         
  16  22   2      13037.08      12680.27       331.42 o                         
  18  22   2       7704.73       8013.16       340.27 o                         
  20  22   2       3132.71       3135.12       321.21 o                         
  22  22   2       7921.28       8272.05       391.33 o                         
  24  22   2       2048.37       2342.70       379.04 o                         
  26  22   2      11628.39      11823.31       408.24 o                         
  28  22   2       5383.86       5891.68       463.86 o                         
  30  22   2      11843.48      11126.55       412.07 o                         
   2  24   2      36133.20      35461.77       374.55 o                         
   4  24   2      24826.15      24931.57       311.72 o                         
   6  24   2       2926.16       2986.62       303.68 o                         
   8  24   2      79793.72      82547.68       504.29 o                         
  10  24   2      27626.35      28042.53       469.35 o                         
  12  24   2      61780.16      61065.06       922.09 o                         
  14  24   2      23062.72      22025.13       463.85 o                         
  16  24   2      10867.10      10908.72       340.02 o                         
  18  24   2      17047.93      16749.42       345.46 o                         
  20  24   2      30172.56      30824.61       971.43 o                         
  22  24   2       4397.65       4320.69       426.38 o                         
  24  24   2       9279.18       9905.77       503.75 o                         
  26  24   2       7965.68       7921.98       429.37 o                         
  28  24   2      11554.68      11810.08       608.32 o                         
   0  26   2       9295.91      10153.87       463.04 o                         
   2  26   2      81501.39      81121.52      1721.36 o                         
   4  26   2      17011.62      17296.18       518.13 o                         
   6  26   2       9376.21       9617.98       300.51 o                         
   8  26   2      56752.29      55041.26       732.28 o                         
  10  26   2      25451.37      24943.79       386.42 o                         
  12  26   2      50844.50      49447.67       404.52 o                         
  14  26   2      15434.75      15624.80       441.80 o                         
  16  26   2      17644.82      17416.93       429.46 o                         
  18  26   2      45695.16      45227.82       499.91 o                         
  20  26   2      11119.19      11366.28       502.57 o                         
  22  26   2       7082.79       7402.26       646.08 o                         
  24  26   2      11510.99      13085.40       535.72 o                         
  26  26   2       4498.76       4913.76       510.58 o                         
  28  26   2       7708.23       7716.72       694.27 o                         
   2  28   2      15450.86      15566.59       318.40 o                         
   4  28   2      23021.88      23122.13       385.32 o                         
   6  28   2      90888.79      91460.49       551.50 o                         
   8  28   2      21275.21      21121.29       371.57 o                         
  10  28   2      59045.83      58203.61       609.48 o                         
  12  28   2      15315.31      15183.20       353.93 o                         
  14  28   2        301.40        183.56       400.36 o                         
  16  28   2      11742.52      12055.60       453.96 o                         
  18  28   2      24398.26      25039.62       486.65 o                         
  20  28   2       6592.92       6716.80       387.02 o                         
  22  28   2      15385.91      15412.99       710.36 o                         
  24  28   2      15311.64      14508.87       541.97 o                         
  26  28   2       6192.51       6588.14       639.01 o                         
   0  30   2     119373.05     115185.96      1316.70 o                         
   2  30   2       9984.74      10105.23       316.36 o                         
   4  30   2      39325.04      37999.82       816.00 o                         
   6  30   2       4345.85       4134.46       274.52 o                         
   8  30   2      21716.77      22685.65       373.01 o                         
  10  30   2       3622.90       3570.25       360.76 o                         
  12  30   2      33249.63      32539.11       611.00 o                         
  14  30   2      21133.79      21695.47       479.75 o                         
  16  30   2       6590.35       8077.16       432.72 o                         
  18  30   2       9517.81       9749.40       499.93 o                         
  20  30   2      14839.09      14899.63       449.89 o                         
  22  30   2        387.07        602.03       441.69 o                         
  24  30   2       1635.22       1616.27       519.88 o                         
   2  32   2        971.71       1265.63       417.49 o                         
   4  32   2      39742.10      40395.99       442.56 o                         
   6  32   2       9834.25       9598.62       437.55 o                         
   8  32   2      13922.99      14859.92       410.26 o                         
  10  32   2      15578.28      15820.96       411.76 o                         
  12  32   2       6703.39       6872.13       351.23 o                         
  14  32   2       2049.90       1961.64       417.20 o                         
  16  32   2      15687.61      14812.82       512.88 o                         
  18  32   2       8733.78       8964.75       595.32 o                         
  20  32   2       7583.60       7648.52       682.37 o                         
  22  32   2       3869.47       3662.97       593.71 o                         
   0  34   2       3878.03       3766.11       427.52 o                         
   2  34   2       5193.43       5354.27       385.07 o                         
   4  34   2       3806.31       4097.25       323.91 o                         
   6  34   2      14472.39      13986.11       350.06 o                         
   8  34   2      22469.51      21330.24       372.04 o                         
  10  34   2       3585.38       3477.33       347.41 o                         
  12  34   2      11794.43      12184.00       462.40 o                         
  14  34   2       3893.28       4236.78       509.71 o                         
  16  34   2       4939.52       5007.90       587.22 o                         
  18  34   2      10213.65       8957.38       480.42 o                         
   2  36   2        225.60        564.41       333.85 o                         
   4  36   2       7279.20       7000.05       390.67 o                         
   6  36   2       6218.53       5756.06       412.18 o                         
   8  36   2      21337.26      21546.64       537.32 o                         
  10  36   2       4879.87       4442.53       417.39 o                         
  12  36   2      18667.60      18667.74       703.33 o                         
  14  36   2       1604.53       1703.49       504.30 o                         
  16  36   2        999.30        793.16       584.56 o                         
   0  38   2       3758.66       3283.62       589.78 o                         
   2  38   2       1964.37       1693.81       452.12 o                         
   4  38   2       6580.68       6827.01       463.01 o                         
   6  38   2       6450.35       6264.79       462.93 o                         
   8  38   2      23454.57      22407.04       867.35 o                         
  10  38   2       2078.95       2023.43       500.39 o                         
  12  38   2      24807.92      24375.77       574.58 o                         
   2  40   2       9942.20       8299.62       705.90 o                         
   4  40   2      10477.95       9174.25       500.51 o                         
   1   1   3      11649.24      11307.11      1627.86 o                         
   3   1   3      77721.34      89785.30      2963.90 o                         
   5   1   3      26234.88      25976.94       881.32 o                         
   7   1   3     115124.45     108172.63      2005.82 o                         
   9   1   3      17845.70      17014.33       662.54 o                         
  11   1   3      75505.48      73531.71       865.17 o                         
  13   1   3     172461.41     165400.09      1271.00 o                         
  15   1   3      45520.77      42358.82      1218.26 o                         
  17   1   3      45622.85      40269.94      1401.08 o                         
  19   1   3       1256.21       1247.10       407.70 o                         
  21   1   3      58783.75      57115.43       711.01 o                         
  23   1   3      10128.95       9814.27       703.18 o                         
  25   1   3      10696.71      10426.33       525.81 o                         
  27   1   3       6187.28       6862.45       503.43 o                         
  29   1   3       2451.73       2214.78       576.76 o                         
  31   1   3      16140.65      16173.04       478.53 o                         
  33   1   3       1563.90       1657.51       710.21 o                         
  35   1   3       8426.28       8275.57       700.73 o                         
   1   3   3      63545.44      67100.78      2253.69 o                         
   3   3   3      67717.58      70228.09      2889.56 o                         
   5   3   3       1762.26       1523.13       395.83 o                         
   7   3   3      14245.07      13898.04       425.11 o                         
   9   3   3     125983.90     121440.71      3204.99 o                         
  11   3   3      81222.87      77122.63       703.48 o                         
  13   3   3      12810.33      12680.15       507.17 o                         
  15   3   3      15709.83      14152.57       445.19 o                         
  17   3   3      41351.18      40072.37       567.67 o                         
  19   3   3      91136.45      88090.76       773.18 o                         
  21   3   3      62692.03      60536.68       667.79 o                         
  23   3   3       5597.45       5590.58       507.15 o                         
  25   3   3       5262.03       5429.86       420.10 o                         
  27   3   3      63007.34      60080.82       903.58 o                         
  29   3   3       6712.80       6527.22       504.53 o                         
  31   3   3       5156.00       5087.29       592.90 o                         
  33   3   3       1971.73       2086.69       699.84 o                         
  35   3   3       1824.68       2487.83       674.92 o                         
   1   5   3     101190.06     104671.12      2373.46 o                         
   3   5   3      52307.50      57817.88      2400.15 o                         
   5   5   3     190464.22     188650.23      7313.76 o                         
   7   5   3      45876.34      43791.65      1329.08 o                         
   9   5   3      90368.67      91698.31      1488.42 o                         
  11   5   3      26329.40      25723.38       418.74 o                         
  13   5   3       6449.02       6312.30       374.84 o                         
  15   5   3     157168.22     141135.47      1693.18 o                         
  17   5   3      11966.80      11955.86       389.05 o                         
  19   5   3      19101.38      18487.54       353.97 o                         
  21   5   3       3846.82       3885.14       508.40 o                         
  23   5   3      29025.24      28925.75       531.22 o                         
  25   5   3      28469.27      27118.98       472.36 o                         
  27   5   3      27796.17      27440.84       674.98 o                         
  29   5   3       2544.02       3129.13       487.74 o                         
  31   5   3      11343.57      12601.21       617.79 o                         
  33   5   3      18431.42      19592.51       637.68 o                         
  35   5   3      21555.62      21720.55      1079.38 o                         
   1   7   3     151185.06     159609.73      1059.15 o                         
   3   7   3      33631.01      34216.89      1325.87 o                         
   5   7   3     123725.23     131401.39      2946.40 o                         
   7   7   3       8925.53       8816.49       416.74 o                         
   9   7   3      35557.57      33509.53       914.79 o                         
  11   7   3       8082.67       7046.51       304.02 o                         
  13   7   3      18703.72      18435.29       370.31 o                         
  15   7   3      33220.46      31804.15       410.86 o                         
  17   7   3       7721.36       7526.88       368.04 o                         
  19   7   3      73318.48      67614.11      1618.46 o                         
  21   7   3      15724.34      14553.48       449.88 o                         
  23   7   3       6177.63       6236.30       419.47 o                         
  25   7   3      35683.44      35062.63       615.31 o                         
  27   7   3       1232.89       1261.93       582.99 o                         
  29   7   3      36868.11      38723.89       701.07 o                         
  31   7   3      20701.42      20038.77       506.29 o                         
  33   7   3       9203.04       9341.72       730.87 o                         
  35   7   3      14669.89      14425.70       931.71 o                         
   1   9   3      14984.01      15243.95       426.37 o                         
   3   9   3     212709.33     227007.11      3352.89 o                         
   5   9   3      87845.33      92507.64      2100.52 o                         
   7   9   3      20818.80      23163.47       728.25 o                         
   9   9   3      26133.02      24425.95       447.67 o                         
  11   9   3      39145.16      37982.27       802.21 o                         
  13   9   3      44501.44      44091.74       704.64 o                         
  15   9   3      35811.27      35877.09       425.77 o                         
  17   9   3      25364.29      24093.62       352.68 o                         
  19   9   3      50467.17      50236.26       445.16 o                         
  21   9   3      17885.38      17646.92       395.08 o                         
  23   9   3      12303.31      11902.57       376.60 o                         
  25   9   3       2970.36       2967.17       311.58 o                         
  27   9   3       8640.74       8764.00       492.55 o                         
  29   9   3      11356.77      11744.16       446.76 o                         
  31   9   3      12623.98      14123.73       533.48 o                         
  33   9   3       5748.75       5756.47       462.14 o                         
   1  11   3     126340.12     134296.91      1130.15 o                         
   3  11   3      60092.00      61027.68       572.32 o                         
   5  11   3     123618.28     124259.15      2099.42 o                         
   7  11   3      41115.06      40586.25       548.07 o                         
   9  11   3      17506.58      17570.45       457.08 o                         
  11  11   3      30241.75      31685.45       485.82 o                         
  13  11   3      37206.81      35423.36       485.80 o                         
  15  11   3      42275.48      40486.21       470.43 o                         
  17  11   3      35611.68      32925.91       594.25 o                         
  19  11   3      20564.05      20343.40       428.69 o                         
  21  11   3      20605.97      19716.41       352.40 o                         
  23  11   3      62664.75      62366.16       479.00 o                         
  25  11   3      25951.50      26469.87       408.66 o                         
  27  11   3      14684.17      15551.90       409.14 o                         
  29  11   3       2824.13       3108.18       417.86 o                         
  31  11   3      17983.37      18913.37       613.02 o                         
  33  11   3      11375.60      11566.42       489.74 o                         
   1  13   3     161333.61     173673.17       900.26 o                         
   3  13   3      26378.45      27557.13       723.66 o                         
   5  13   3       3597.31       3995.91       318.14 o                         
   7  13   3      22398.23      21915.35       422.33 o                         
   9  13   3      29566.29      28494.90       442.43 o                         
  11  13   3      80700.99      80198.45      1183.16 o                         
  13  13   3      55650.02      55518.25       951.90 o                         
  15  13   3      14680.58      13928.37       358.02 o                         
  17  13   3     131975.92     130310.36      1003.77 o                         
  19  13   3       2436.14       2242.61       354.55 o                         
  21  13   3      30024.41      29416.76       400.32 o                         
  23  13   3       1635.00       1749.66       346.11 o                         
  25  13   3      15393.22      15920.85       447.63 o                         
  27  13   3       9731.08       9856.26       379.24 o                         
  29  13   3       2816.85       2399.70       343.86 o                         
  31  13   3       3166.08       3291.33       414.04 o                         
  33  13   3       3441.99       2983.78       533.98 o                         
   1  15   3     157780.34     168014.91      1745.71 o                         
   3  15   3      13067.61      13822.29       337.08 o                         
   5  15   3      41291.42      40863.33       432.90 o                         
   7  15   3      23849.15      22081.01       379.98 o                         
   9  15   3      11506.30      11760.72       357.51 o                         
  11  15   3      49597.76      48548.08       737.70 o                         
  13  15   3      40946.23      42363.77       450.56 o                         
  15  15   3       4800.53       4911.72       430.22 o                         
  17  15   3      65352.20      63715.16       596.07 o                         
  19  15   3      32281.06      32412.48       656.21 o                         
  21  15   3      47334.81      46886.02       960.14 o                         
  23  15   3       2748.38       2944.40       312.78 o                         
  25  15   3      10092.95      10259.04       364.83 o                         
  27  15   3      19146.10      19439.19       473.02 o                         
  29  15   3       3948.40       4659.68       413.72 o                         
  31  15   3      12284.79      12884.97       479.09 o                         
   1  17   3      15104.08      15302.84       362.57 o                         
   3  17   3       2389.94       2276.42       270.89 o                         
   5  17   3      58086.39      59341.50       622.08 o                         
   7  17   3       2030.60       2045.79       246.59 o                         
   9  17   3       1968.40       2039.32       270.22 o                         
  11  17   3      28210.08      25818.60       386.31 o                         
  13  17   3      37418.67      37608.79       603.46 o                         
  15  17   3      77763.48      80598.02      1896.84 o                         
  17  17   3      10274.05       9640.64       355.06 o                         
  19  17   3       2533.50       3016.99       357.36 o                         
  21  17   3       7420.38       7690.33       422.01 o                         
  23  17   3      44910.02      44852.44       511.93 o                         
  25  17   3       5709.57       6551.29       353.02 o                         
  27  17   3      10485.67      11521.24       438.43 o                         
  29  17   3      10112.77       9534.50       430.87 o                         
  31  17   3       3626.77       3761.27       509.69 o                         
   1  19   3     121097.59     121419.56       661.75 o                         
   3  19   3       6526.54       6781.27       291.87 o                         
   5  19   3      24360.36      23538.75       353.52 o                         
   7  19   3      28348.18      27974.62       387.07 o                         
   9  19   3      53548.11      52122.09      1507.99 o                         
  11  19   3      35020.04      34739.37       769.31 o                         
  13  19   3       2047.76       2232.81       327.46 o                         
  15  19   3       1327.89       1702.51       353.51 o                         
  17  19   3       1495.82       1739.29       405.16 o                         
  19  19   3      93035.94      94276.84       652.22 o                         
  21  19   3      24037.73      24336.28       409.11 o                         
  23  19   3      20616.16      21855.32       483.24 o                         
  25  19   3        966.59       1085.24       371.20 o                         
  27  19   3        227.86        405.35       403.31 o                         
  29  19   3      17664.13      18416.95       761.01 o                         
  31  19   3       4164.09       3294.39       868.43 o                         
   1  21   3      45738.22      43723.94       469.92 o                         
   3  21   3      82358.34      81876.60       813.48 o                         
   5  21   3      25874.90      25385.82       352.75 o                         
   7  21   3        249.04        390.52       288.59 o                         
   9  21   3      11596.40      11735.25       386.59 o                         
  11  21   3        294.98        348.58       351.50 o                         
  13  21   3      44080.77      43444.85       539.72 o                         
  15  21   3      34428.05      32850.05       432.59 o                         
  17  21   3      37537.05      36920.74       473.70 o                         
  19  21   3      12617.96      12038.86       461.48 o                         
  21  21   3       3585.70       3540.37       426.89 o                         
  23  21   3       7188.72       7789.38       434.74 o                         
  25  21   3      10155.54      10703.61       366.78 o                         
  27  21   3       2798.11       2989.81       410.27 o                         
  29  21   3       8921.33       9049.73       470.16 o                         
   1  23   3      81136.92      83584.43       566.70 o                         
   3  23   3       9834.12      10295.75       329.32 o                         
   5  23   3      11742.93      11642.22       356.11 o                         
   7  23   3      20238.00      20877.71       383.82 o                         
   9  23   3      10324.55      10258.67       321.50 o                         
  11  23   3      16261.62      16056.41       412.24 o                         
  13  23   3       2349.49       2463.09       356.06 o                         
  15  23   3      17130.64      15730.19       512.12 o                         
  17  23   3      45310.31      44336.11       527.63 o                         
  19  23   3        317.93        670.32       477.41 o                         
  21  23   3      25166.90      25019.67       590.18 o                         
  23  23   3       9299.92       9649.32       448.33 o                         
  25  23   3       2423.33       2049.54       454.08 o                         
  27  23   3       9648.54      10088.98       516.69 o                         
   1  25   3      22993.54      23823.63       389.78 o                         
   3  25   3      66197.37      66444.39       978.41 o                         
   5  25   3       3634.18       3800.60       323.51 o                         
   7  25   3      23108.84      22950.58       382.35 o                         
   9  25   3       2089.49       2186.46       315.25 o                         
  11  25   3      29834.34      29752.81       653.33 o                         
  13  25   3      13559.52      13630.06       395.05 o                         
  15  25   3       7611.79       7441.72       366.55 o                         
  17  25   3      20739.65      21325.86       481.16 o                         
  19  25   3       5147.18       4748.63       490.44 o                         
  21  25   3      20482.83      20150.44       589.83 o                         
  23  25   3       4083.12       3919.42       458.00 o                         
  25  25   3       4295.66       4573.37       456.69 o                         
  27  25   3       8772.21       9110.76       695.97 o                         
   1  27   3          9.58        105.08       308.25 o                         
   3  27   3      41243.18      40693.70       431.44 o                         
   5  27   3      42101.90      42319.56       456.53 o                         
   7  27   3      32745.48      32445.16       475.65 o                         
   9  27   3       5947.50       5992.88       328.22 o                         
  11  27   3      13619.25      13570.06       396.48 o                         
  13  27   3      26021.94      26406.39       786.92 o                         
  15  27   3       1814.62       1621.58       482.88 o                         
  17  27   3      22520.28      24352.65       577.98 o                         
  19  27   3       1683.96       1337.05       422.27 o                         
  21  27   3      17375.96      17666.18       541.25 o                         
  23  27   3       5134.19       5145.67       586.39 o                         
  25  27   3       7071.23       7107.56       499.13 o                         
   1  29   3      11013.60      10993.96       346.60 o                         
   3  29   3      23467.14      21825.37       355.11 o                         
   5  29   3       7027.82       6835.76       362.95 o                         
   7  29   3       6592.02       7189.75       352.28 o                         
   9  29   3      31810.98      31292.31       403.95 o                         
  11  29   3       3705.82       4069.07       345.74 o                         
  13  29   3      15239.58      16322.62       524.26 o                         
  15  29   3      24880.32      25665.04       546.65 o                         
  17  29   3       8730.07       9502.47       446.00 o                         
  19  29   3      14495.51      13572.13       488.15 o                         
  21  29   3      11145.61      10926.27       531.23 o                         
  23  29   3      10071.76      10386.19       701.28 o                         
   1  31   3      13240.75      14012.84       407.34 o                         
   3  31   3      12434.44      12284.42       371.13 o                         
   5  31   3       1659.93       1663.10       341.94 o                         
   7  31   3       2821.46       3016.13       302.23 o                         
   9  31   3      34425.89      33763.70       655.66 o                         
  11  31   3       8228.80       7983.16       337.29 o                         
  13  31   3       1207.60       1381.10       373.76 o                         
  15  31   3      13823.37      14286.06       535.12 o                         
  17  31   3       4680.01       5010.01       510.89 o                         
  19  31   3      55734.81      56261.24       722.64 o                         
  21  31   3       1181.95       1112.39       529.33 o                         
   1  33   3       7622.48       7455.23       362.17 o                         
   3  33   3       6015.33       6257.94       428.00 o                         
   5  33   3      11057.28      11240.08       441.62 o                         
   7  33   3      10512.98      10781.70       440.49 o                         
   9  33   3       5351.76       4926.89       384.44 o                         
  11  33   3      14664.74      15060.35       480.95 o                         
  13  33   3      13864.62      14240.60       539.19 o                         
  15  33   3      25386.46      24820.16       523.28 o                         
  17  33   3       7175.18       6949.33       525.33 o                         
   1  35   3      18889.93      19328.49       450.85 o                         
   3  35   3        457.90        432.30       446.94 o                         
   5  35   3       6309.00       6490.79       423.32 o                         
   7  35   3       5998.44       5843.78       457.12 o                         
   9  35   3      20937.33      20897.41       461.96 o                         
  11  35   3       2908.79       2958.49       410.86 o                         
  13  35   3       4871.42       4697.09       463.64 o                         
  15  35   3         14.43        -86.57       525.23 o                         
   1  37   3       3332.30       2918.96       455.66 o                         
   3  37   3      28843.45      28042.62       485.96 o                         
   5  37   3       5514.31       4415.42       423.88 o                         
   7  37   3      10137.38       9371.32       474.66 o                         
   9  37   3       1659.50       1468.85       507.96 o                         
  11  37   3        421.07        361.59       411.19 o                         
   0   0   4      23583.08      23148.62       931.71 o                         
   8   0   4      22283.85      21541.86      1033.67 o                         
  12   0   4      80847.63      73911.05      1311.43 o                         
  16   0   4      60915.76      57347.70      1065.31 o                         
  20   0   4      40740.97      40098.74       952.81 o                         
  24   0   4      13090.04      13680.33       769.98 o                         
  28   0   4      33658.07      33418.54       987.97 o                         
  32   0   4      39329.20      41578.93      1174.31 o                         
   2   2   4      22775.87      22107.92      2331.04 o                         
   6   2   4      61420.94      60987.04      1094.81 o                         
   8   2   4      63066.35      60649.40       831.42 o                         
  10   2   4      51469.86      51532.07       678.23 o                         
  12   2   4      48252.72      47325.39      1615.55 o                         
  14   2   4       4402.69       4547.67       436.31 o                         
  16   2   4      36153.48      35070.06       677.43 o                         
  18   2   4      36907.53      34999.23       599.25 o                         
  20   2   4      24652.75      23843.25       796.35 o                         
  22   2   4      28951.73      27899.34       605.36 o                         
  24   2   4      52223.97      50354.96       684.92 o                         
  26   2   4      16000.73      16150.58       546.18 o                         
  28   2   4      15452.02      15904.29       551.46 o                         
  30   2   4       4411.47       4517.18       714.75 o                         
  32   2   4       7599.49       8144.10       609.74 o                         
   0   4   4     197023.66     192037.97      1160.24 o                         
   4   4   4      41741.18      48698.60      1757.95 o                         
   6   4   4      17089.83      17542.22       714.68 o                         
   8   4   4      89210.68      92496.32      2078.33 o                         
  10   4   4         37.88        202.85       343.15 o                         
  12   4   4      31782.24      30704.74       523.85 o                         
  14   4   4      48461.55      46908.47       545.99 o                         
  16   4   4       6373.48       6032.11       529.47 o                         
  18   4   4      44848.14      44758.34       596.65 o                         
  20   4   4      21118.78      20295.60       587.96 o                         
  22   4   4      18913.36      19056.92       570.56 o                         
  24   4   4       8915.33       8410.86       443.90 o                         
  26   4   4        659.14        680.65       477.92 o                         
  28   4   4       8890.81       9258.81       617.70 o                         
  30   4   4      18458.78      18700.15      1012.58 o                         
  32   4   4       3520.92       3655.64       590.98 o                         
   2   6   4      35295.19      36287.13      2251.50 o                         
   4   6   4      79768.71      76766.80      1888.82 o                         
   6   6   4       5141.67       5409.53       376.57 o                         
   8   6   4      43982.29      42476.26      1241.28 o                         
  10   6   4       5310.66       5725.09       342.70 o                         
  12   6   4      44328.19      41303.85      1192.57 o                         
  14   6   4       3729.89       4230.14       299.71 o                         
  16   6   4      77999.91      76848.24      1127.37 o                         
  18   6   4       2526.96       2490.85       404.46 o                         
  20   6   4       1740.76       1738.38       400.88 o                         
  22   6   4      11127.18      10588.61       460.01 o                         
  24   6   4      48160.18      50652.75       681.41 o                         
  26   6   4      20158.13      20630.38       588.91 o                         
  28   6   4      44441.05      43045.45       612.79 o                         
  30   6   4       6053.52       5298.56       605.02 o                         
  32   6   4       5739.78       5719.07       606.45 o                         
   0   8   4     208998.09     218472.88     11741.31 o                         
   2   8   4       4503.18       4395.93       452.93 o                         
   4   8   4      35329.97      35429.34      1076.55 o                         
   6   8   4        305.37        267.61       332.87 o                         
   8   8   4      99280.50      97679.20      2462.27 o                         
  10   8   4       1981.53       2135.59       290.89 o                         
  12   8   4      42134.61      40063.35      1024.59 o                         
  14   8   4      13486.41      13505.08       341.92 o                         
  16   8   4      30653.31      29835.34       608.97 o                         
  18   8   4      27720.16      26761.21       475.50 o                         
  20   8   4      77767.62      78015.97      1015.97 o                         
  22   8   4      19723.47      19903.60       466.76 o                         
  24   8   4      16674.62      16828.30       475.39 o                         
  26   8   4        288.01        576.95       409.30 o                         
  28   8   4      20095.65      20468.59       537.87 o                         
  30   8   4       6122.79       6208.07       516.47 o                         
  32   8   4       8335.39       7586.23       557.03 o                         
   2  10   4      42908.00      42223.63       553.97 o                         
   4  10   4      73794.72      72838.71      2736.38 o                         
   6  10   4      69389.03      70258.73      2837.32 o                         
   8  10   4      17342.57      16863.65       560.69 o                         
  10  10   4      19750.10      19776.52       702.00 o                         
  12  10   4      13724.29      12574.18       341.42 o                         
  14  10   4      39563.66      40037.20       642.97 o                         
  16  10   4      13264.43      12935.24       388.89 o                         
  18  10   4       6101.61       6498.07       307.57 o                         
  20  10   4       7636.14       7404.81       364.68 o                         
  22  10   4      24404.82      23900.91       413.94 o                         
  24  10   4       7209.12       7503.97       391.43 o                         
  26  10   4      28134.90      28760.10       475.19 o                         
  28  10   4       1752.36       2176.92       488.77 o                         
  30  10   4      12217.96      12670.49       538.00 o                         
  32  10   4       9610.99      10262.10       617.67 o                         
   0  12   4      36588.63      35132.60      1021.37 o                         
   2  12   4      92791.52      94510.33       791.66 o                         
   4  12   4      13545.15      12474.08       435.77 o                         
   6  12   4       9521.02       9584.58       409.45 o                         
   8  12   4      31019.99      31366.62       922.86 o                         
  10  12   4      16996.46      17188.89       432.65 o                         
  12  12   4      19702.66      20338.70       600.15 o                         
  14  12   4      38239.23      37573.36      1336.93 o                         
  16  12   4      30141.55      31005.56       820.59 o                         
  18  12   4       4063.32       4223.90       323.50 o                         
  20  12   4      29881.18      29114.43       432.43 o                         
  22  12   4       4371.16       4777.58       415.48 o                         
  24  12   4       3983.17       4003.48       378.23 o                         
  26  12   4       4538.22       4843.68       351.77 o                         
  28  12   4      28951.22      29925.27       728.79 o                         
  30  12   4       3715.09       3320.03       589.93 o                         
   2  14   4      20525.85      21883.65       394.45 o                         
   4  14   4       9674.28       9238.52       329.93 o                         
   6  14   4       7904.93       8099.25       375.49 o                         
   8  14   4      60934.27      61975.18      2779.34 o                         
  10  14   4      13599.61      13772.32       472.23 o                         
  12  14   4      22211.65      21312.68       549.58 o                         
  14  14   4      10359.58      10251.45       399.72 o                         
  16  14   4      65040.52      62679.93      2440.03 o                         
  18  14   4       9013.94       8943.85       372.14 o                         
  20  14   4      41283.43      41985.18       816.48 o                         
  22  14   4       3873.74       4268.68       422.71 o                         
  24  14   4      19091.74      20269.40       401.54 o                         
  26  14   4       1536.78       1495.82       342.24 o                         
  28  14   4      12091.44      12046.71       477.60 o                         
  30  14   4       6121.00       5828.55       538.86 o                         
   0  16   4      28722.43      27608.68       576.71 o                         
   2  16   4      24365.63      24979.68       396.34 o                         
   4  16   4       2309.59       2392.51       291.30 o                         
   6  16   4       5375.76       5326.46       353.85 o                         
   8  16   4       2769.90       2836.97       420.63 o                         
  10  16   4      18542.19      18564.28       665.36 o                         
  12  16   4       2348.78       2348.58       402.45 o                         
  14  16   4      86225.95      85524.14      1465.96 o                         
  16  16   4      10203.02      10691.34       439.13 o                         
  18  16   4      49912.13      49302.15      2003.26 o                         
  20  16   4      27194.20      26832.64       724.67 o                         
  22  16   4       6242.06       6039.38       387.36 o                         
  24  16   4        887.47        936.94       337.86 o                         
  26  16   4       2037.67       1932.65       500.91 o                         
  28  16   4      16046.11      15160.63       426.19 o                         
   2  18   4       2419.83       2412.13       359.01 o                         
   4  18   4      90112.85      91195.47      1038.29 o                         
   6  18   4       3657.09       3844.86       358.05 o                         
   8  18   4      37234.09      37323.22      1401.69 o                         
  10  18   4      32411.58      34276.38       526.35 o                         
  12  18   4      49517.38      49327.55       541.39 o                         
  14  18   4       4487.40       4516.33       362.95 o                         
  16  18   4      24940.69      24355.23       783.80 o                         
  18  18   4      19833.09      18671.82       430.90 o                         
  20  18   4       7869.70       7546.40       441.39 o                         
  22  18   4      21457.78      22411.51       464.81 o                         
  24  18   4      12130.28      12833.33       449.45 o                         
  26  18   4      27310.58      28142.57       614.04 o                         
  28  18   4       1214.21       1347.57       413.80 o                         
   0  20   4      51764.52      52338.60      1383.50 o                         
   2  20   4      11725.61      12192.50       359.73 o                         
   4  20   4      18532.89      18341.62       388.73 o                         
   6  20   4      17812.38      17903.01       402.98 o                         
   8  20   4       5374.29       5554.83       371.12 o                         
  10  20   4       2631.13       2717.71       406.61 o                         
  12  20   4       3155.59       3334.67       321.05 o                         
  14  20   4      33548.80      33928.93       478.55 o                         
  16  20   4      14409.33      14278.09       447.21 o                         
  18  20   4       2767.80       2875.85       380.54 o                         
  20  20   4      43645.84      46433.34       958.22 o                         
  22  20   4       5097.33       5458.60       427.55 o                         
  24  20   4      14715.47      16590.67       531.67 o                         
  26  20   4       5545.17       5502.92       427.02 o                         
   2  22   4          7.76        130.06       345.39 o                         
   4  22   4      17542.67      17645.90       374.97 o                         
   6  22   4      19248.98      18800.93       401.15 o                         
   8  22   4      10032.83      10013.16       437.06 o                         
  10  22   4      29853.47      30084.81       517.27 o                         
  12  22   4      40474.07      41228.26       540.10 o                         
  14  22   4      18829.08      20014.90       501.33 o                         
  16  22   4      19124.71      19996.12       535.20 o                         
  18  22   4      13402.34      13354.24       457.97 o                         
  20  22   4       1758.79       1795.74       420.52 o                         
  22  22   4       7413.21       7342.42       522.80 o                         
  24  22   4      17093.63      17778.59       490.96 o                         
  26  22   4      10730.66      10753.76       532.47 o                         
   0  24   4      50022.21      49660.80       717.24 o                         
   2  24   4      58097.32      58411.26       512.77 o                         
   4  24   4       8816.77       8933.43       371.72 o                         
   6  24   4      38256.34      38437.50       586.64 o                         
   8  24   4      22333.02      21671.63       361.51 o                         
  10  24   4        358.30        630.17       342.48 o                         
  12  24   4        533.43        383.26       478.34 o                         
  14  24   4       8933.40       9000.83       443.75 o                         
  16  24   4       1864.83       2061.37       417.58 o                         
  18  24   4      21732.84      22471.26       917.09 o                         
  20  24   4       1798.32       2042.19       578.39 o                         
  22  24   4      27398.70      28995.23       716.07 o                         
  24  24   4       2577.08       1932.92       512.12 o                         
   2  26   4      14024.38      13445.00       381.11 o                         
   4  26   4         21.35         81.36       256.73 o                         
   6  26   4      38721.78      38293.45       777.96 o                         
   8  26   4      17288.09      17801.11       455.64 o                         
  10  26   4      26117.23      27523.53       557.51 o                         
  12  26   4       6175.08       6353.08       434.50 o                         
  14  26   4       4517.98       5147.28       489.20 o                         
  16  26   4       3285.55       3591.92       486.48 o                         
  18  26   4          5.24         80.69       498.48 o                         
  20  26   4      17682.69      18495.59       625.07 o                         
  22  26   4       2262.15       2003.77       506.34 o                         
   0  28   4       7666.16       7796.18       612.79 o                         
   2  28   4       5237.09       5371.28       356.81 o                         
   4  28   4      16726.62      16541.13       420.63 o                         
   6  28   4      24738.59      25295.64       475.40 o                         
   8  28   4       1687.41       1901.02       341.49 o                         
  10  28   4       9786.87      10054.62       511.48 o                         
  12  28   4      35543.70      36499.80       504.47 o                         
  14  28   4      13154.05      12323.38       417.54 o                         
  16  28   4      15576.72      14982.02       544.37 o                         
  18  28   4        720.49        815.42       499.10 o                         
  20  28   4       6506.78       5827.44       475.18 o                         
   2  30   4       2384.88       2788.48       376.67 o                         
   4  30   4       7943.80       7872.12       362.95 o                         
   6  30   4       9755.05       9894.33       440.21 o                         
   8  30   4       1817.87       1874.20       371.70 o                         
  10  30   4      38263.55      38375.70       697.00 o                         
  12  30   4       1275.80       1370.37       575.77 o                         
  14  30   4       5689.01       4995.93       430.96 o                         
  16  30   4        732.15        880.32       577.17 o                         
  18  30   4      26020.11      27715.68      1011.04 o                         
   0  32   4      20286.23      20047.34       682.58 o                         
   2  32   4       1877.35       1757.32       386.91 o                         
   4  32   4      15635.09      15610.14       472.13 o                         
   6  32   4       9768.42      10727.90       467.70 o                         
   8  32   4       5503.70       5093.13       458.46 o                         
  10  32   4       2760.32       2647.71       453.89 o                         
  12  32   4       4240.72       4454.34       583.19 o                         
  14  32   4      15414.67      15319.28       505.24 o                         
  16  32   4       5851.23       6762.41       691.39 o                         
   2  34   4      10271.44       9924.82       472.12 o                         
   4  34   4       4164.52       3839.28       505.37 o                         
   6  34   4       6297.50       6126.32       424.58 o                         
   8  34   4       5533.73       5110.21       459.31 o                         
  10  34   4      11784.61      10199.02       541.26 o                         
  12  34   4      11779.54      11068.49       620.18 o                         
   0  36   4        469.83        351.10       796.14 o                         
   2  36   4      10498.45      10124.27       546.45 o                         
   4  36   4        331.10        367.11       475.89 o                         
   6  36   4      12321.30      11468.84       914.13 o                         
   1   1   5      51317.16      49918.62      1870.45 o                         
   3   1   5      54751.32      53399.35      2074.38 o                         
   5   1   5      35498.60      34511.98      1237.59 o                         
   9   1   5     117408.92     127698.70      3373.69 o                         
  11   1   5        541.35        829.63       485.12 o                         
  13   1   5       1367.30       1309.09       451.68 o                         
  15   1   5       6277.56       5674.07       564.69 o                         
  17   1   5       4507.80       4476.06       553.70 o                         
  19   1   5      22408.88      22383.58       607.82 o                         
  21   1   5       6081.98       6059.95       602.88 o                         
  23   1   5      19092.54      17981.36       666.22 o                         
  25   1   5      22418.54      23407.00       679.95 o                         
  27   1   5       8330.63       8296.70       537.00 o                         
  29   1   5       9776.51      10089.86       752.05 o                         
   1   3   5      56977.06      55442.09      1937.26 o                         
   3   3   5      57191.37      55804.22      1613.79 o                         
   5   3   5      21816.69      21464.51      1156.73 o                         
   9   3   5      15449.64      14994.69       726.63 o                         
  11   3   5       9005.41       9505.13       554.71 o                         
  13   3   5     103808.72     103407.80       916.28 o                         
  15   3   5      34322.11      34575.68       621.72 o                         
  17   3   5        633.40        485.86       388.88 o                         
  19   3   5       1211.18       1343.96       389.52 o                         
  21   3   5      17756.58      17614.12       661.29 o                         
  23   3   5      20332.38      20260.42       676.17 o                         
  25   3   5       7794.14       8913.58       620.19 o                         
  27   3   5       3101.77       3246.00       717.24 o                         
  29   3   5      14356.39      14852.36       765.67 o                         
   1   5   5      10000.21       9749.57      1448.55 o                         
   3   5   5      14124.75      13944.02       910.62 o                         
   7   5   5      72992.70      78077.39      2109.53 o                         
   9   5   5      33418.00      34733.12       834.59 o                         
  11   5   5      42504.11      43548.73      1045.61 o                         
  13   5   5       6007.66       6222.72       486.85 o                         
  15   5   5       8089.61       8193.54       439.11 o                         
  17   5   5      25586.02      24426.36       593.84 o                         
  19   5   5        927.68        927.70       388.93 o                         
  21   5   5       8338.87       8471.07       498.60 o                         
  23   5   5       3494.65       3043.39       419.75 o                         
  25   5   5      17608.53      18364.45       537.18 o                         
  27   5   5       4501.72       4440.68       583.76 o                         
  29   5   5       5633.31       5894.87       596.68 o                         
   5   7   5      10029.36      10516.03      1107.51 o                         
   7   7   5      36218.74      35959.22       936.12 o                         
   9   7   5      35787.96      37702.62       916.97 o                         
  11   7   5      62523.23      60489.13      3034.29 o                         
  13   7   5      20168.14      20744.96       538.15 o                         
  15   7   5      18753.22      19745.00       498.67 o                         
  17   7   5       9283.34       9456.22       461.94 o                         
  19   7   5       5534.48       5343.81       414.77 o                         
  21   7   5        754.94        921.09       472.14 o                         
  23   7   5      14323.35      14944.80       526.34 o                         
  25   7   5        851.96        938.26       506.03 o                         
  27   7   5       6155.46       6425.89       591.78 o                         
  29   7   5      15243.31      15814.73       666.84 o                         
   1   9   5      32185.63      26393.79      1789.59 o                         
   3   9   5      27700.18      26555.95      1099.19 o                         
   5   9   5       5954.72       5897.40       535.88 o                         
   7   9   5      73437.10      71765.96      1953.27 o                         
   9   9   5      16101.27      16156.60       632.82 o                         
  11   9   5      23464.79      23183.94       921.07 o                         
  13   9   5      77479.31      78014.07      2045.12 o                         
  15   9   5      21824.89      22242.83       527.36 o                         
  17   9   5      15089.58      15743.64       464.81 o                         
  19   9   5       2118.07       2548.64       479.69 o                         
  21   9   5      16506.58      17449.19       533.83 o                         
  23   9   5       2300.00       2743.41       479.00 o                         
  25   9   5      16307.67      17049.54       699.19 o                         
  27   9   5       8118.40       7886.23       525.17 o                         
  29   9   5       4227.26       4006.81       690.46 o                         
   1  11   5      40397.29      38954.53      1221.97 o                         
   3  11   5       9651.88       9990.76       564.66 o                         
   5  11   5      25479.16      25837.15       925.40 o                         
   7  11   5      12612.61      12461.75       450.13 o                         
   9  11   5      75803.10      75733.11      2769.29 o                         
  11  11   5      34234.06      33312.63       757.66 o                         
  13  11   5       6366.87       6546.28       370.01 o                         
  15  11   5       1023.00       1453.25       341.88 o                         
  17  11   5      20206.52      20713.54       835.30 o                         
  19  11   5      43536.25      45206.12       793.18 o                         
  21  11   5        490.66        516.51       472.23 o                         
  23  11   5       1228.15       1632.23       476.97 o                         
  25  11   5       1278.83       1413.67       573.02 o                         
  27  11   5       7324.65       7164.21       528.61 o                         
   1  13   5      46450.75      45494.06      1271.17 o                         
   3  13   5       6113.17       6534.15       527.02 o                         
   5  13   5     103353.18     101960.96      2312.88 o                         
   7  13   5      24040.02      23645.25       780.43 o                         
   9  13   5       2216.38       2336.37       424.94 o                         
  11  13   5       3144.27       3089.59       365.63 o                         
  13  13   5      61517.26      62225.64      1929.93 o                         
  15  13   5      13210.21      12268.13       430.00 o                         
  17  13   5       2690.01       2387.93       415.27 o                         
  19  13   5      12100.86      11823.58       446.49 o                         
  21  13   5       9429.99       9887.73       439.47 o                         
  23  13   5      23357.22      25468.20       588.68 o                         
  25  13   5      15251.95      16699.80       624.44 o                         
  27  13   5       6343.80       5966.53       603.49 o                         
   1  15   5      22419.97      22240.66       519.15 o                         
   3  15   5       4219.05       4276.77       466.12 o                         
   5  15   5      29651.75      30300.31      1189.10 o                         
   7  15   5      73277.63      71174.87      4955.01 o                         
   9  15   5      12705.87      12985.65       741.34 o                         
  11  15   5       2309.16       2748.82       449.97 o                         
  13  15   5      10326.50      10172.25       380.13 o                         
  15  15   5       4392.59       4534.23       401.02 o                         
  17  15   5       1471.43       1396.55       409.53 o                         
  19  15   5       5821.67       5949.29       425.38 o                         
  21  15   5      11181.79      10752.78       377.17 o                         
  23  15   5      13080.25      14092.57       529.52 o                         
  25  15   5       1389.62       1273.18       414.56 o                         
  27  15   5      18034.52      19495.65       829.52 o                         
   1  17   5      28069.04      27855.59       528.79 o                         
   3  17   5       7431.60       7744.59       385.38 o                         
   5  17   5      51601.03      52454.37       980.17 o                         
   7  17   5      39832.64      39519.08      1150.96 o                         
   9  17   5      25358.90      25315.81       512.71 o                         
  11  17   5      17485.10      18227.17       472.93 o                         
  13  17   5        804.69        923.80       416.57 o                         
  15  17   5         74.63         91.35       406.90 o                         
  17  17   5      24676.71      24895.69       833.78 o                         
  19  17   5       4410.61       4613.93       423.60 o                         
  21  17   5       1364.18       1472.76       495.26 o                         
  23  17   5       6103.56       6318.35       514.62 o                         
  25  17   5      12100.47      12471.71       534.37 o                         
   1  19   5      10076.31       9770.90       376.99 o                         
   3  19   5      33167.57      33241.71       478.91 o                         
   5  19   5       4678.69       4654.62       414.67 o                         
   7  19   5      36209.68      36439.65       567.06 o                         
   9  19   5      10376.60      10392.45       442.65 o                         
  11  19   5      27153.88      28871.99       687.94 o                         
  13  19   5      31715.53      33538.45      1036.62 o                         
  15  19   5       9866.70       9930.75       509.47 o                         
  17  19   5      14782.73      15201.57       789.20 o                         
  19  19   5        285.79        265.41       363.83 o                         
  21  19   5      14350.27      14585.35       488.51 o                         
  23  19   5       5789.97       4866.43       428.72 o                         
  25  19   5       2131.75       3009.60      1177.82 o                         
   1  21   5       8535.09       8459.40       368.20 o                         
   3  21   5      16450.40      15913.96       397.71 o                         
   5  21   5       4123.05       4218.85       405.30 o                         
   7  21   5      46914.33      48160.46       945.60 o                         
   9  21   5      21403.14      21415.96       497.95 o                         
  11  21   5      38596.28      40114.72      1089.29 o                         
  13  21   5       7416.91       7933.28       504.94 o                         
  15  21   5       5336.54       5364.15       493.27 o                         
  17  21   5       8323.98       8584.53       450.05 o                         
  19  21   5       7352.79       8024.18       513.25 o                         
  21  21   5        672.54        551.61       498.74 o                         
  23  21   5       3336.99       3292.70       488.04 o                         
   1  23   5       6320.77       6405.98       425.40 o                         
   3  23   5       4054.95       4158.06       416.61 o                         
   5  23   5      18457.79      18570.00       462.68 o                         
   7  23   5       4271.53       4987.22       481.76 o                         
   9  23   5      33728.17      35264.72       546.92 o                         
  11  23   5      38716.42      39106.35      1307.48 o                         
  13  23   5       3088.01       2881.15       483.77 o                         
  15  23   5       1570.17       1516.85       492.64 o                         
  17  23   5      14720.89      15174.75       619.78 o                         
  19  23   5        764.86        359.79       503.25 o                         
  21  23   5      11344.43      11701.93       549.36 o                         
   1  25   5      12931.97      13120.63       446.49 o                         
   3  25   5       4960.51       4914.36       419.24 o                         
   5  25   5      35762.05      36921.23       515.30 o                         
   7  25   5       8603.29       8769.17       500.71 o                         
   9  25   5      22742.81      22347.42       575.02 o                         
  11  25   5       6175.37       6074.84       435.36 o                         
  13  25   5      13225.84      14176.40       714.27 o                         
  15  25   5      16499.94      17111.28       554.09 o                         
  17  25   5       6706.79       6413.16       522.87 o                         
  19  25   5        471.71        353.35       629.85 o                         
   1  27   5      12618.05      12178.78       716.12 o                         
   3  27   5      15859.67      15478.18       419.51 o                         
   5  27   5       1005.60        928.11       408.69 o                         
   7  27   5       6506.14       6013.06       442.31 o                         
   9  27   5      36886.85      38385.95       614.13 o                         
  11  27   5       1787.08       1524.99       570.39 o                         
  13  27   5       5426.80       5312.35       513.06 o                         
  15  27   5       7709.87       6815.60       530.36 o                         
  17  27   5       2785.55       2228.57       592.15 o                         
   1  29   5       5773.86       5556.42       457.19 o                         
   3  29   5      30010.14      30839.67       566.43 o                         
   5  29   5      22725.19      22701.98       546.21 o                         
   7  29   5       7103.47       6993.52       590.69 o                         
   9  29   5       7278.76       6703.69       684.77 o                         
  11  29   5       7517.71       6978.27       523.34 o                         
  13  29   5       1067.90        905.68       573.78 o                         
  15  29   5      10445.92       9206.61      1049.49 o                         
   1  31   5       8360.67       7875.40       464.55 o                         
   3  31   5      15727.76      16021.59       534.37 o                         
   5  31   5        731.97        531.64       494.41 o                         
   7  31   5       9129.46       8572.62       602.14 o                         
   9  31   5       3150.32       2696.88       516.00 o                         
  11  31   5      12275.21      11984.42      1224.29 o                         
   1  33   5       3499.02       3391.10       527.04 o                         
   3  33   5        994.00        905.01       580.05 o                         
   2   0   6      25824.58      25050.72      1065.31 o                         
   6   0   6       8020.89       7952.94       987.97 o                         
  14   0   6       7891.57       8695.47       887.45 o                         
  18   0   6      56637.77      58664.87      1102.23 o                         
  22   0   6       1967.70       2298.81       697.08 o                         
  26   0   6        342.02       -114.03       817.75 o                         
   0   2   6      12672.45      12256.40      1002.03 o                         
   2   2   6      31582.72      30542.54      2035.70 o                         
   4   2   6      14348.44      14197.17       991.48 o                         
   6   2   6      13102.38      12903.32      1146.18 o                         
   8   2   6        351.16        358.62      1181.34 o                         
  12   2   6       2733.84       2668.55       962.73 o                         
  14   2   6      35901.59      39621.33       754.33 o                         
  16   2   6       4735.98       5123.55       493.36 o                         
  18   2   6       4446.97       4695.25       559.76 o                         
  20   2   6       7851.22       7878.89       541.93 o                         
  22   2   6        159.25         94.07       565.49 o                         
  24   2   6        812.42        741.18       607.38 o                         
  26   2   6       1422.90        759.42       675.83 o                         
   2   4   6      50140.95      48895.50      1047.74 o                         
   4   4   6       3827.02       3733.88      1508.32 o                         
   6   4   6      22522.39      21710.63       949.29 o                         
   8   4   6       7567.07       7460.72      1346.59 o                         
  12   4   6      19879.45      20286.57       863.74 o                         
  14   4   6       2033.32       1882.05       607.91 o                         
  16   4   6      13142.58      13770.43       650.05 o                         
  18   4   6       4771.52       5062.76       602.19 o                         
  20   4   6       5057.51       5145.83       530.58 o                         
  22   4   6      12685.95      12856.58       617.08 o                         
  24   4   6      13603.60      14110.41       631.74 o                         
  26   4   6       8369.64       9258.28       703.60 o                         
   0   6   6       2936.94       2911.16       995.00 o                         
   2   6   6      28326.88      27434.50      1072.35 o                         
   4   6   6       4970.09       4816.77       896.55 o                         
   6   6   6       1794.39       1733.33       692.63 o                         
  10   6   6       7287.58       8445.17      1729.82 o                         
  12   6   6       5213.62       5477.35       656.66 o                         
  14   6   6      10825.27      11025.54       666.12 o                         
  16   6   6       2492.04       2762.07       545.84 o                         
  18   6   6      56353.36      60077.47      1773.08 o                         
  20   6   6       4066.52       3937.09       522.91 o                         
  22   6   6      51924.43      56626.29      1765.29 o                         
  24   6   6       3696.88       3343.17       592.72 o                         
   2   8   6      18081.65      17554.84       900.07 o                         
   4   8   6       1643.01       1617.31       850.85 o                         
  10   8   6       1038.55       1304.40       952.81 o                         
  12   8   6      11798.11      12736.67       735.11 o                         
  14   8   6      30090.20      31288.21      1118.68 o                         
  16   8   6      11640.88      11998.71       633.09 o                         
  18   8   6      31830.80      34238.58      1178.61 o                         
  20   8   6       5382.09       5884.95       623.72 o                         
  22   8   6      26306.43      25116.39       673.91 o                         
  24   8   6      14685.53      15230.61       715.95 o                         
   0  10   6       2915.27       2826.78       720.76 o                         
   2  10   6      39703.68      38583.39      1075.86 o                         
   6  10   6      11528.04       9869.11      1269.24 o                         
   8  10   6        159.62        260.18       938.74 o                         
  10  10   6       1096.57       1271.00       709.76 o                         
  12  10   6      11397.09      11353.29       658.10 o                         
  14  10   6       9224.49       9301.81       585.40 o                         
  16  10   6       6534.08       6867.09       563.83 o                         
  18  10   6       4683.46       4814.88       496.63 o                         
  20  10   6      25642.23      29014.10      1056.37 o                         
  22  10   6       4513.34       4644.71       588.62 o                         
  24  10   6       3238.13       2791.54       680.00 o                         
   6  12   6        111.29        263.69       808.65 o                         
   8  12   6       2406.29       2426.52       680.59 o                         
  10  12   6      33588.74      34543.08       948.74 o                         
  12  12   6       6322.64       6922.55       571.43 o                         
  14  12   6       2957.43       2911.75       549.87 o                         
  16  12   6       2971.15       2807.34       511.67 o                         
  18  12   6      20712.08      23032.94       658.40 o                         
  20  12   6        983.30        995.06       606.57 o                         
  22  12   6       1727.66       1550.13       614.47 o                         
  24  12   6      12880.27      12569.31      1265.72 o                         
   0  14   6       3133.51       2211.50      1002.03 o                         
   2  14   6       2974.13       2559.39       743.04 o                         
   4  14   6        364.15        360.46       539.44 o                         
   6  14   6      23187.30      23893.84       921.02 o                         
   8  14   6      13540.26      14346.77       548.39 o                         
  10  14   6       1215.62       1220.44       470.78 o                         
  12  14   6      10748.97      11246.29       520.84 o                         
  14  14   6      54210.98      57509.76      1902.02 o                         
  16  14   6       2110.25       1951.02       484.42 o                         
  18  14   6       5924.68       6387.30       625.38 o                         
  20  14   6       4713.95       4828.91       589.25 o                         
  22  14   6       6330.04       5966.99       606.14 o                         
   2  16   6      14653.77      14046.79       679.79 o                         
   4  16   6         43.99         39.03       523.62 o                         
   6  16   6      13033.02      13025.63       771.35 o                         
   8  16   6      21107.47      20862.74       888.08 o                         
  10  16   6      30379.33      29706.79       880.47 o                         
  12  16   6       5216.17       4634.70       490.87 o                         
  14  16   6       1983.10       1652.66       478.82 o                         
  16  16   6       5231.63       5264.87       528.25 o                         
  18  16   6       5268.21       5573.33       510.58 o                         
  20  16   6      12598.89      13097.84       628.36 o                         
  22  16   6        993.77        305.88      1184.86 o                         
   0  18   6      16119.57      14872.22      1149.70 o                         
   2  18   6      18778.93      18540.69       946.71 o                         
   4  18   6       1134.19       1165.56       573.75 o                         
   6  18   6       8110.86       8244.34       574.67 o                         
   8  18   6      19410.80      21148.81       607.06 o                         
  10  18   6        876.79        826.47       472.28 o                         
  12  18   6        409.31        346.29       423.85 o                         
  14  18   6       3872.28       4086.01       550.17 o                         
  16  18   6       5280.62       5436.90       511.95 o                         
  18  18   6       4867.94       4160.31       513.70 o                         
  20  18   6       4975.25       4769.90       623.19 o                         
   2  20   6        693.11        920.26       494.05 o                         
   4  20   6      33781.26      31579.43      2063.40 o                         
   6  20   6      12611.96      12616.12       532.40 o                         
   8  20   6       2088.15       1906.70       508.50 o                         
  10  20   6       1894.67       1603.69       476.24 o                         
  12  20   6       4736.56       4485.65       615.91 o                         
  14  20   6      32137.47      31546.29      1651.32 o                         
  16  20   6        646.82        455.49       497.44 o                         
  18  20   6      12116.95      13005.06       628.18 o                         
   0  22   6      13438.52      12584.36       799.87 o                         
   2  22   6       8567.15       8537.80       512.01 o                         
   4  22   6       3586.63       3827.14       545.38 o                         
   6  22   6       1268.98        864.52       489.61 o                         
   8  22   6         21.27         26.19       561.54 o                         
  10  22   6       2966.88       2426.07       651.64 o                         
  12  22   6       9562.64       9271.41       600.06 o                         
  14  22   6        744.57        499.99       609.60 o                         
  16  22   6       1359.93       1436.34       562.67 o                         
   2  24   6       1735.12       1739.99       566.91 o                         
   4  24   6       9781.52      10630.14       674.10 o                         
   6  24   6       8353.89       8600.55       599.36 o                         
   8  24   6       3302.10       2900.35       615.19 o                         
  10  24   6       3351.90       3447.57       583.16 o                         
  12  24   6       4477.21       3909.74       589.90 o                         
  14  24   6       2707.89       2463.40       679.90 o                         
   0  26   6      25184.71      24556.08      1021.37 o                         
   2  26   6       1507.10       1352.03       492.40 o                         
   4  26   6       3166.35       2916.01       581.05 o                         
   6  26   6       7867.18       7360.03       605.52 o                         
   8  26   6       1958.18       1823.44       523.74 o                         
  10  26   6       1976.28       1812.12       674.50 o                         
   2  28   6       1783.65       1753.56       545.23 o                         
   4  28   6        984.14        744.09       668.38 o                         
   6  28   6       1055.89        722.23       829.11 o                         
   1   1   7      20991.52      20276.14      1554.02 o                         
   3   1   7      49910.77      48572.03      1895.07 o                         
   5   1   7       4730.72       4535.50      1103.99 o                         
   7   1   7        955.34        910.62       942.26 o                         
   9   1   7      17088.64      16876.28      2039.22 o                         
  11   1   7       5995.87       5801.22       748.88 o                         
  13   1   7        201.70        196.89       787.56 o                         
  19   1   7      26748.79      25519.44       872.55 o                         
   1   3   7       5424.00       5291.42      1409.87 o                         
   3   3   7       4790.32       4619.88      1111.02 o                         
   5   3   7      35143.78      34118.21      1160.24 o                         
   7   3   7      24161.89      23408.80      1019.61 o                         
   9   3   7      18458.02      18106.84       868.43 o                         
  11   3   7       2498.46       2415.42       928.20 o                         
  13   3   7      18809.59      18395.14      1019.61 o                         
  19   3   7       6315.89       6714.30       765.09 o                         
   1   5   7       2272.64       2236.11      1272.75 o                         
   3   5   7      14851.20      14404.61       970.39 o                         
   5   5   7       8988.39       8817.85      1188.37 o                         
   7   5   7       7885.62       7650.58      1251.66 o                         
   9   5   7       2440.95       2327.52      1033.67 o                         
  11   5   7       6396.37       6170.39       717.24 o                         
  13   5   7       9411.98       9148.35       878.97 o                         
  17   5   7      13901.07      13578.84      1321.80 o                         
  19   5   7       3996.09       3638.62       760.96 o                         
   1   7   7        731.70        706.69      2113.05 o                         
   3   7   7       5159.66       5066.40       945.77 o                         
   5   7   7       1956.76       1975.93      1030.16 o                         
   7   7   7       7355.14       7298.99      1181.34 o                         
   9   7   7      10999.43      10709.40      1149.70 o                         
  11   7   7       9086.48       8768.63       987.97 o                         
  17   7   7      12744.61      13443.83      1222.41 o                         
  19   7   7       6477.72       6759.12       818.44 o                         
   1   9   7       3124.18       3062.34      1339.55 o                         
   3   9   7      14548.75      13933.48      1483.71 o                         
   5   9   7         34.74         35.16       755.92 o                         
   7   9   7      31363.59      30503.87      1497.77 o                         
   9   9   7       7338.55       7088.04       984.45 o                         
  11   9   7        240.96        225.02      1026.64 o                         
  15   9   7       9545.86      10857.07      1898.58 o                         
  17   9   7        233.77        192.92       859.44 o                         
   1  11   7      17782.54      17312.25       935.23 o                         
   3  11   7      12246.79      11866.13       798.11 o                         
   5  11   7       4782.91       4595.27      1019.61 o                         
   7  11   7        698.66        646.92       791.08 o                         
   9  11   7      15248.96      14815.96       991.48 o                         
  13  11   7      17709.32      20687.50      2440.03 o                         
  15  11   7       1223.89       1212.98      1430.97 o                         
  17  11   7      18399.16      18855.19      1013.42 o                         
   1  13   7       6693.40       6402.44      1156.73 o                         
   3  13   7      22793.45      22097.37       868.43 o                         
   5  13   7      22391.66      22111.44      1205.95 o                         
   7  13   7      20121.32      19544.84       822.72 o                         
  11  13   7       5579.53       6381.34      1940.77 o                         
  13  13   7       4241.88       4451.12      1462.61 o                         
  15  13   7       2125.53       2127.59       886.47 o                         
   1  15   7      23794.53      23092.37       875.46 o                         
   3  15   7       2201.28       2169.30       762.95 o                         
   9  15   7       3037.36       2911.16      1596.21 o                         
  11  15   7        858.50        928.20      1416.90 o                         
  13  15   7       3596.54       3164.48       990.73 o                         
  15  15   7       4328.64       3954.21       927.30 o                         
   7  17   7       4165.79       2710.75      1016.09 o                         
   9  17   7       3409.32       3832.32      1441.52 o                         
  11  17   7       6138.31       5663.13       986.00 o                         
  13  17   7       1176.80        894.82       939.49 o                         
   1  19   7       2060.27       6335.64       682.08 o                         
   3  19   7       7392.24       5463.69      1916.16 o                         
   5  19   7       2952.04       1926.71      1557.54 o                         
   7  19   7       5338.13       4561.97       758.51 o                         
   9  19   7      21611.97      19793.58      1399.87 o                         
   1  21   7       7175.32       4858.22      1089.41 o                         
   3  21   7        316.91        283.82       929.32 o                         
   5  21   7       3539.70       2968.02       767.20 o                         
   7  21   7       4890.69       4222.72      1103.62 o                         
                                                                                
